# Supplementary material for: Characterizing the impact of intracutaneous dissemination on host responses during Borrelia burgdorferi infection
Source: Front Immunol. 2026 Jun 5;17:1850665. doi: 10.3389/fimmu.2026.1850665 (PMC13278888; doi:10.3389/fimmu.2026.1850665)
Supplement: Supplementary file 1 [file Table1.xlsx]

## Sheet: All genes Skin
Probe Name	9d oppA2tn/wt FC	9d oppA2tn/wt p value	2w oppA2tn/wt FC	2w oppA2tn/wt p value	4w oppA2tn/wt FC	4w oppA2tn/wt p value	8w oppA2tn/wt FC	8w oppA2tn/wt p value	norm_M_9d_M1	norm_M_9d_M2	norm_M_9d_M3	norm_M_2w_M1	norm_M_2w_M2	norm_M_2w_M3	norm_M_4w_M2	norm_M_4w_M3	norm_M_8w_M1	norm_M_8w_M2	norm_M_8w_M3	norm_WT_9d_M1	norm_WT_9d_M2	norm_WT_9d_M3	norm_WT_9d_M4	norm_WT_9d_M5	norm_WT_2w_M1	norm_WT_2w_M2	norm_WT_2w_M3	norm_WT_2w_M4	norm_WT_2w_M5	norm_WT_4w_M2	norm_WT_4w_M3	norm_WT_4w_M4	norm_WT_4w_M5	norm_WT_8w_M1	norm_WT_8w_M2	norm_WT_8w_M3	norm_WT_8w_M4	norm_WT_8w_M5	norm_A2_9d_M1	norm_A2_9d_M2	norm_A2_9d_M3	norm_A2_9d_M4	norm_A2_9d_M5	norm_A2_2w_M1	norm_A2_2w_M2	norm_A2_2w_M3	norm_A2_2w_M4	norm_A2_2w_M5	norm_A2_4w_M2
Abcf1	-1.13	0.335295	-1.09	0.00902502	-1.04	0.327829	1.27	0.196305	147.51	109.03	91	107.96	101.21	111.95	110.7	115.19	119.12	78.21	90.53	165.58	153.05	126.25	130.94	139	126.51	128.93	126.22	118.39	124.22	167.72	173.48	156.76	158.31	68.93	91.31	136.34	86.55	95.62	117.89	152.65	149.95	135.74	85.89	121.18	116.68	110.54	107.73	115.06	148.91
Ace	-1.32	0.18224	1.27	0.0917432	-1.04	0.327829	-1.17	0.635494	147.51	57.67	91	176.63	147.55	187.99	245.28	201.93	145.38	249.13	237.96	165.58	153.05	126.25	130.94	139	138.14	118.56	217.09	132.65	157.81	167.72	173.48	156.76	158.31	202.66	187.73	110.61	220.46	190.95	117.89	152.65	149.95	63.88	85.89	217.29	160.81	203.35	171.43	198.81	148.91
Ackr1	-1.32	0.18224	1.38	0.16178	-1.04	0.327829	-1.25	0.479286	147.51	51.47	91	77.95	98.15	92.56	118.3	110.98	44.21	116.91	131.91	165.58	153.05	126.25	130.94	139	67.5	34.78	80.78	61.37	67.93	167.72	173.48	156.76	158.31	153.13	128.14	81.9	112.55	120.04	117.89	152.65	149.95	63.88	85.89	71.84	92.83	67.33	61.79	142.24	148.91
Ackr2	-1.32	0.18224	1.33	0.212309	-1.04	0.327829	-1.56	0.372407	147.51	18.26	91	22.51	24.23	21.63	27.13	27.86	21.82	74.98	94.84	165.58	153.05	126.25	130.94	139	16.54	10.57	33.66	19.6	20.26	167.72	173.48	156.76	158.31	78.83	75.24	51.22	55.04	57.26	117.89	152.65	149.95	63.88	85.89	23.79	19.68	29.11	24.42	29.11	148.91
Ackr3	-1.32	0.18224	-1.04	0.782582	-1.04	0.327829	-1.22	0.37698	147.51	13.39	91	51.5	53.33	52.24	79.23	100.14	55.8	81.43	79.32	165.58	153.05	126.25	130.94	139	53.2	40.54	63.95	72.64	65.66	167.72	173.48	156.76	158.31	108.55	82.61	62.11	92.07	81.67	117.89	152.65	149.95	63.88	85.89	47.49	54.26	53.68	56.89	70.25	148.91
Ackr4	-1.32	0.18224	1.5	0.0383018	-1.04	0.327829	-1.25	0.358192	147.51	28	91	170.02	144.49	143.59	137.84	174.82	117.58	192.69	149.16	165.58	153.05	126.25	130.94	139	93.88	53.23	100.97	102.15	116.5	167.72	173.48	156.76	158.31	202.66	157.6	96.75	145.63	144.45	117.89	152.65	149.95	63.88	85.89	143.61	136.56	151.03	125.49	123.88	148.91
Acox1	-1.06	0.825599	1.05	0.440237	-1.04	0.327829	1.01	0.915622	147.51	501.74	91	410.62	432.13	352.83	412.42	385.64	340.76	360.39	386.26	165.58	153.05	126.25	130.94	139	376.41	377.97	344.99	364.7	386.16	167.72	173.48	156.76	158.31	346.29	386.58	298.67	302.39	299.08	117.89	152.65	149.95	63.88	257.68	460.13	413.64	355.29	369.28	349.41	148.91
Acsl1	1.57	0.419133	1.21	0.0951245	-1.04	0.327829	-1.16	0.522563	147.51	151.09	910.02	404.01	409.15	473.77	393.97	395.88	354.66	363.62	441.44	952.08	153.05	126.25	130.94	139	274.04	259.98	314.7	251.33	312.62	167.72	173.48	156.76	158.31	423.89	456.22	189.79	345.71	339.77	117.89	667.86	149.95	455.12	601.26	387.09	362.36	409.88	255.35	311.95	148.91
Acsl3	-1.32	0.18224	-1.33	0.0440746	-1.04	0.327829	1.17	0.504077	147.51	135.15	91	92.2	91.25	79.8	61.86	96.52	116.8	113.68	82.77	165.58	153.05	126.25	130.94	139	127.85	159.68	127.9	88.22	103.79	167.72	173.48	156.76	158.31	126.71	93.99	208.6	94.43	133.99	117.89	152.65	149.95	63.88	85.89	92.35	83.68	94.17	100.38	77.6	148.91
Acsl4	1.05	0.825806	-1.09	0.383717	-1.04	0.327829	-1.02	0.870321	147.51	204.66	364.01	332.79	339.82	334.96	325.6	317.57	248.09	324.92	278.49	165.58	153.05	126.25	130.94	139	417.98	284.58	422.4	376.64	410.68	167.72	173.48	156.76	158.31	308.32	337.71	241.26	322.08	308.38	117.89	152.65	149.95	327.37	85.89	388.37	361.96	333.45	380.91	281.09	148.91
Acvr1	1.03	0.928815	-1.03	0.797728	-1.04	0.327829	-1.13	0.213977	147.51	108.14	273.01	59.64	74.78	53.27	73.8	42.92	56.57	147.54	143.98	165.58	153.05	126.25	130.94	191.12	61.24	63.6	43.75	48.11	62.93	167.72	173.48	156.76	158.31	134.97	125.46	120.51	114.12	124.69	117.89	152.65	149.95	391.24	85.89	48.78	41.15	48.68	67.3	66.58	148.91
Adar	-1.32	0.18224	-1.1	0.386134	-1.04	0.327829	-1.1	0.575474	147.51	86.89	91	114.07	128.79	88.48	102.02	109.17	78.19	144.32	153.47	165.58	153.05	126.25	130.94	139	98.8	115.87	168.29	131.98	141.92	167.72	173.48	156.76	158.31	154.78	150.23	125.45	148.78	128.18	117.89	152.65	149.95	63.88	85.89	109.01	116.28	133.74	109.57	122.41	148.91
Adgre5	-1.32	0.18224	-1.02	0.862271	-1.04	0.327829	-1.76	0.0650781	147.51	87.77	91	118.14	136.06	108.38	117.22	136.28	92.86	99.17	100.01	165.58	153.05	126.25	130.94	139	133.67	95.12	119.48	163.81	168.71	167.72	173.48	156.76	158.31	199.35	80.6	94.77	155.08	181.65	117.89	152.65	149.95	63.88	85.89	157.06	133.38	108.72	113.85	144.45	148.91
Adgrg3	2.08	0.109068	2.2	0.116487	-1.04	0.327829	-1.41	0.31868	147.51	1.44	1183.02	2.16	3.16	1	3.26	1	1	50.79	29.31	165.58	153.05	126.25	196.41	139	1	1	1.68	6.01	3.46	167.72	173.48	156.76	158.31	40.86	26.36	34.39	32.99	27.03	117.89	362.55	712.27	646.75	171.79	5.85	2.58	5	2.37	10.01	148.91
Adora2a	-1.75	0.136343	1.87	0.177517	-1.02	0.963724	-1.51	0.408962	147.51	3.65	182	8.27	3.54	4.78	15.19	1	7.92	81.43	71.56	455.34	153.05	284.07	458.3	139	10.73	2.11	1.68	5.35	8	167.72	173.48	156.76	474.92	88.74	45.11	65.08	50.32	60.75	117.89	152.65	149.95	327.37	85.89	7.77	10.14	4.55	7.27	14.42	148.91
Ager	-1.32	0.18224	-1.29	0.404776	-1.04	0.327829	-1.71	0.257955	147.51	1	91	2.67	2.78	1.72	2.17	1.96	2.51	73.37	57.77	165.58	153.05	126.25	130.94	139	1	1	1.68	4.02	1	167.72	173.48	156.76	158.31	59.02	59.17	60.13	59.77	39.82	117.89	152.65	149.95	63.88	85.89	1.36	1	1.36	1	1	148.91
Agt	-1.32	0.18224	1.72	0.0872611	-1.04	0.327829	-1.27	0.442651	147.51	1	91	17.93	13.88	17.54	4.34	13.4	13.32	55.63	74.15	165.58	153.05	126.25	130.94	139	7.15	5.96	16.83	11.64	8.91	167.72	173.48	156.76	158.31	77.18	57.83	61.12	50.32	65.4	117.89	152.65	149.95	63.88	85.89	14.18	14.51	28.66	8.5	22.5	148.91
Ahr	-1.43	0.178289	-1.14	0.0949948	-1.04	0.327829	1.13	0.664378	147.51	152.42	455.01	235.13	248.28	267.09	269.16	232.65	182.44	178.18	156.06	165.58	153.05	410.32	130.94	139	281.19	226.16	299.55	258.29	291.28	167.72	173.48	156.76	158.31	158.08	211.83	79.92	184.23	124.69	117.89	152.65	149.95	135.74	85.89	265.35	216.07	211.53	266.37	225.99	148.91
Aif1	-1.32	0.18224	-1.01	0.968103	-1.04	0.327829	-1.83	0.204705	147.51	79.81	91	149.67	169	121.14	140.01	161.57	82.82	166.89	118.98	165.58	153.05	126.25	130.94	139	164.06	280.35	405.57	360.73	616.33	167.72	173.48	156.76	158.31	678.14	121.44	194.74	571	812.94	117.89	152.65	149.95	63.88	85.89	314.04	288.02	345.28	341.71	370.72	148.91
Aim2	-1.32	0.18224	1.07	0.695585	-1.04	0.327829	-1.35	0.342856	147.51	16.49	91	26.58	23.84	28.26	22.79	16.41	16.41	107.23	99.15	165.58	153.05	126.25	130.94	139	26.38	15.18	35.34	23.91	28.43	167.72	173.48	156.76	158.31	130.01	63.19	80.91	81.82	104.92	117.89	152.65	149.95	63.88	85.89	32.76	24.45	31.39	24.42	21.76	148.91
Akt1	-1.32	0.18224	1	0.915235	-1.04	0.327829	-1.04	0.420877	147.51	390.61	91	447.24	391.91	394.16	475.37	478.39	470.5	376.52	410.4	165.58	153.05	126.25	130.94	139	409.04	429.08	457.74	381.94	426.57	167.72	173.48	156.76	158.31	397.47	373.86	340.24	372.49	399.06	117.89	152.65	149.95	63.88	85.89	471.03	420.8	395.77	400.52	426.55	148.91
Akt2	1.13	0.697305	1.08	0.0421039	-1.04	0.327829	-1.04	0.684836	147.51	341.91	182	458.44	488.81	405.9	563.28	512.73	470.5	526.48	516.45	165.58	153.05	126.25	130.94	139	420.22	385.65	413.99	401.83	405.23	167.72	173.48	156.76	158.31	587.33	519.15	417.44	496.95	510.67	117.89	152.65	149.95	455.12	85.89	474.87	410.86	415.33	443.39	447.12	148.91
Akt3	-1.32	0.18224	-1.04	0.727635	-1.04	0.327829	-1.12	0.632044	147.51	74.94	728.01	117.63	113.08	104.81	89	94.72	89.77	155.61	126.74	165.58	153.05	126.25	130.94	139	94.77	68.6	124.53	117.4	120.13	167.72	173.48	156.76	158.31	171.29	106.04	77.95	119.64	150.26	117.89	152.65	149.95	63.88	85.89	85.94	101.17	105.08	107.12	93.76	148.91
Alas1	-1.13	0.335295	1.08	0.399781	-1.04	0.327829	-1.07	0.370328	147.51	128.06	182	131.36	157.13	138.49	168.23	156.75	135.34	186.24	167.26	165.58	153.05	126.25	130.94	139	118.47	163.14	129.58	113.09	119.23	167.72	173.48	156.76	158.31	176.24	193.08	155.15	162.17	214.21	117.89	152.65	149.95	135.74	85.89	167.31	133.38	124.65	120.59	149.59	148.91
Alox12	-1.28	0.17584	1.3	0.124869	-1.04	0.327829	-1.13	0.586415	147.51	14.72	91	36.24	24.23	23.16	19.54	31.47	21.82	81.43	59.49	165.58	153.05	126.25	130.94	139	23.69	21.71	16.83	23.58	14.36	167.72	173.48	156.76	158.31	63.98	60.51	64.09	51.1	57.26	117.89	152.65	149.95	71.86	85.89	21.87	18.09	25.93	31.77	32.78	148.91
Alox15	-1.32	0.18224	-3.52	0.111437	-1.04	0.327829	-1.73	0.355681	147.51	30.22	728.01	11.83	10.05	14.99	6.51	15.21	19.5	100.78	67.25	165.58	153.05	126.25	130.94	139	31.74	12.11	1.68	22.25	20.71	167.72	173.48	156.76	158.31	96.99	71.89	58.15	66.07	95.62	117.89	152.65	149.95	63.88	85.89	9.69	8.55	1.36	1	4.87	148.91
Alox5	1.65	0.173958	1.11	0.537961	-1.04	0.327829	-1.51	0.188445	147.51	24.02	455.01	76.94	88.95	68.58	99.85	109.77	65.83	113.68	127.6	165.58	153.05	126.25	130.94	139	69.74	39.01	69	81.59	70.65	167.72	173.48	156.76	158.31	184.5	130.81	92.79	117.27	109.57	117.89	515.21	149.95	455.12	171.79	69.28	85.67	51.86	63.63	94.49	148.91
Alox5ap	-1.32	0.18224	-1.03	0.889368	-1.04	0.327829	-1.38	0.349429	147.51	103.71	91	114.07	114.61	125.73	119.39	159.77	80.51	105.62	81.05	165.58	153.05	126.25	130.94	139	144.39	61.3	136.31	164.14	141.47	167.72	173.48	156.76	158.31	148.17	116.08	56.17	125.94	230.48	117.89	152.65	149.95	63.88	85.89	134	131.79	116.46	93.03	127.55	148.91
Alpk1	-1.32	0.18224	1.04	0.714928	-1.04	0.327829	-1.29	0.395921	147.51	39.52	364.01	70.83	77.08	71.13	58.61	81.46	55.8	170.12	128.47	165.58	153.05	126.25	130.94	139	72.87	55.53	77.41	71.98	91.08	167.72	173.48	156.76	158.31	187.8	122.11	89.82	129.09	143.29	117.89	152.65	149.95	63.88	85.89	73.12	81.3	75.06	63.01	87.88	148.91
Alpl	2.34	0.0950808	-1.5	0.550581	-1.04	0.327829	-1.41	0.403536	147.51	7.19	91	4.2	1.63	1	7.6	9.79	13.32	23.38	37.07	165.58	153.05	126.25	130.94	139	5.81	8.65	1.68	6.01	9.36	167.72	173.48	156.76	158.31	32.61	17.66	20.54	29.05	23.54	117.89	152.65	412.37	646.75	858.94	1	11.33	3.18	1.15	15.15	148.91
Anpep	-1.32	0.18224	-1.29	0.00780067	-1.04	0.327829	1.11	0.142079	147.51	529.64	91	410.11	384.63	434.48	268.08	409.13	253.49	329.76	332.8	165.58	153.05	126.25	130.94	139	544.49	607.01	518.33	430.34	483.32	167.72	173.48	156.76	158.31	357.85	455.55	358.05	337.05	396.73	117.89	152.65	149.95	63.88	85.89	366.58	421.6	438.99	377.24	391.29	148.91
Ap1g1	-1.32	0.18224	-1.03	0.626709	-1.04	0.327829	1.26	0.152224	147.51	208.65	546.01	194.44	199.26	176.25	239.86	201.93	201.75	105.62	113.81	165.58	153.05	126.25	130.94	139	207.43	205.41	213.73	200.61	205.03	167.72	173.48	156.76	158.31	106.9	148.89	155.15	124.36	159.56	117.89	152.65	149.95	63.88	85.89	241	200.56	178.33	206.34	182.65	148.91
Ap1m1	-1.32	0.18224	-1.02	0.617646	-1.04	0.327829	1.13	0.051782	147.51	82.46	91	160.87	138.36	166.05	121.56	178.44	150.01	87.88	83.63	165.58	153.05	126.25	130.94	139	144.84	136.24	132.95	148.23	167.35	167.72	173.48	156.76	158.31	98.65	116.08	94.77	109.39	118.87	117.89	152.65	149.95	63.88	85.89	137.2	138.15	138.75	154.28	142.24	148.91
Ap1s2	-1.32	0.18224	1.07	0.539777	-1.04	0.327829	-1.17	0.395457	147.51	72.28	91	139.5	140.28	156.86	158.46	163.38	131.48	203.98	181.06	165.58	153.05	126.25	130.94	139	131.43	115.87	176.7	149.22	185.51	167.72	173.48	156.76	158.31	237.33	170.32	144.26	213.37	263.04	117.89	152.65	149.95	63.88	85.89	191.02	142.52	171.5	146.32	152.53	148.91
Apbb1ip	-1.32	0.18224	1.08	0.62676	-1.04	0.327829	-1.53	0.157166	147.51	101.06	182	223.43	193.13	174.21	236.6	220.6	150.78	171.73	172.44	165.58	153.05	126.25	130.94	139	168.98	146.61	220.46	210.55	332.59	167.72	173.48	156.76	158.31	384.26	181.7	166.04	374.07	457.19	117.89	152.65	149.95	63.88	85.89	278.16	193.8	216.99	211.24	228.93	148.91
Apex1	-1.32	0.18224	-1.15	0.0481779	-1.04	0.327829	1.06	0.600982	147.51	69.18	91	91.69	85.51	70.62	86.83	97.12	137.65	152.38	133.64	165.58	153.05	126.25	130.94	139	92.98	85.51	70.68	92.53	82	167.72	173.48	156.76	158.31	133.32	122.11	166.04	108.61	136.31	117.89	152.65	149.95	63.88	85.89	77.61	70.17	77.79	72.2	69.52	148.91
Apol6	-1.32	0.18224	1.71	0.346318	-1.04	0.327829	-1.68	0.197591	147.51	7.64	91	12.34	29.59	17.03	18.45	36.29	14.87	73.37	56.9	165.58	153.05	126.25	130.94	139	21.46	18.25	1.68	24.9	13	167.72	173.48	156.76	158.31	82.14	53.15	34.39	45.59	47.96	117.89	152.65	149.95	63.88	85.89	17.38	30.81	15.92	20.14	18.09	148.91
App	1.75	0.117238	1	0.986129	-1.04	0.327829	1.09	0.152645	147.51	1827.78	1274.02	2523.62	2406.14	2121.1	2677.5	2324.51	1770.2	1605.25	1636.43	165.58	153.05	126.25	327.36	139	2435.47	2362.52	2919.79	2076.63	2332.36	167.72	173.48	156.76	158.31	1614.24	1895.75	1501.25	1701.38	1876.7	117.89	362.55	562.32	391.24	257.68	2817.42	2250.3	2375.09	2446.35	2222.74	148.91
Arrb2	-1.32	0.18224	-1.12	0.484774	-1.04	0.327829	-1.25	0.375973	147.51	87.33	91	126.78	103.51	144.1	93.34	139.29	78.19	74.98	93.12	165.58	153.05	126.25	130.94	139	134.56	151.99	275.99	167.12	234.08	167.72	173.48	156.76	158.31	156.43	85.95	99.72	199.98	265.36	117.89	152.65	149.95	63.88	85.89	214.73	147.29	181.05	146.32	148.12	148.91
Atf2	-1.32	0.18224	1.01	0.839279	-1.04	0.327829	1.06	0.487643	147.51	48.37	91	63.2	60.99	59.9	55.35	62.79	65.83	55.63	69.84	165.58	153.05	126.25	130.94	139	53.2	49	47.12	60.71	56.58	167.72	173.48	156.76	158.31	77.18	57.16	51.22	66.86	60.75	117.89	152.65	149.95	63.88	85.89	50.7	54.66	55.5	61.79	47.48	148.91
Atf4	-1.32	0.18224	-1.04	0.576895	-1.04	0.327829	1.1	0.267181	147.51	500.86	91	621.72	650.44	576.86	552.43	675.96	622.63	411.99	465.58	165.58	153.05	126.25	130.94	139	599.03	643.14	437.55	524.49	560.49	167.72	173.48	156.76	158.31	536.15	503.09	532.25	485.14	476.95	117.89	152.65	149.95	63.88	85.89	499.22	516.61	514.96	569.57	532.34	148.91
Atf6	-1.05	0.771987	1.04	0.444082	-1.04	0.327829	1.07	0.491309	147.51	97.52	364.01	114.07	133.38	127.26	141.09	141.09	101.36	63.69	87.94	165.58	153.05	126.25	130.94	139	115.78	117.41	107.7	120.38	136.02	167.72	173.48	156.76	158.31	96.99	99.34	105.66	84.98	88.65	117.89	152.65	149.95	199.61	85.89	119.9	119.46	116.91	129.17	133.43	148.91
Atg10	-1.32	0.18224	1.19	0.308115	-1.04	0.327829	-1.18	0.43803	147.51	7.64	91	27.09	19.63	24.18	30.39	29.66	15.64	28.22	33.63	165.58	153.05	126.25	130.94	139	16.09	12.49	18.51	20.6	12.54	167.72	173.48	156.76	158.31	34.26	25.02	23.51	18.81	27.03	117.89	152.65	149.95	63.88	85.89	27.63	16.9	19.11	12.79	20.29	148.91
Atg12	-1.32	0.18224	1.02	0.640261	-1.04	0.327829	1.09	0.34214	147.51	82.02	91	138.99	127.25	130.83	105.28	111.58	114.49	76.59	76.73	165.58	153.05	126.25	130.94	139	118.02	112.41	97.61	106.13	114.23	167.72	173.48	156.76	158.31	87.09	103.36	78.93	98.37	86.32	117.89	152.65	149.95	63.88	85.89	101.96	126.22	113.73	105.28	115.06	148.91
Atg13	1.12	0.552522	-1.1	0.166972	-1.49	0.172324	-1.01	0.902394	3835.35	257.79	6461.12	186.3	171.68	205.85	180.16	171.81	144.6	194.31	221.58	7575.21	4361.81	5586.65	5957.87	5473.08	221.73	186.97	254.11	196.96	234.99	3270.52	3166.06	3037.21	1899.67	270.35	229.91	213.55	236.22	215.37	4892.43	9063.84	7759.99	4032.22	7558.69	205.12	195	201.53	207.57	177.51	2568.75
Atg3	-1.32	0.18224	-1.06	0.530986	-1.04	0.327829	1.15	0.0169482	147.51	221.93	91	279.89	253.65	268.11	318	288.66	228.78	142.71	177.61	165.58	153.05	126.25	130.94	139	278.51	260.75	193.53	281.5	270.85	167.72	173.48	156.76	158.31	199.35	215.18	203.65	198.41	225.83	117.89	152.65	149.95	63.88	85.89	280.08	238.73	228.82	249.83	212.77	148.91
Atg4a	-1.32	0.18224	1.04	0.587146	-1.04	0.327829	-1.09	0.25753	147.51	70.06	91	78.46	90.1	82.35	107.45	112.18	96.72	163.67	155.19	165.58	153.05	126.25	130.94	139	75.1	77.82	82.46	80.6	93.8	167.72	173.48	156.76	158.31	153.13	126.8	137.33	125.94	130.5	117.89	152.65	149.95	63.88	85.89	101.96	82.09	89.16	78.94	74.66	148.91
Atg7	-1.32	0.18224	1.04	0.647876	-1.04	0.327829	1.28	0.191194	147.51	67.85	91	72.87	72.48	64.49	90.08	82.07	58.11	36.28	60.35	165.58	153.05	126.25	130.94	139	81.36	77.05	80.78	68.33	83.36	167.72	173.48	156.76	158.31	52.42	53.15	61.12	39.29	38.66	117.89	152.65	149.95	63.88	85.89	102.6	82.89	77.79	66.08	79.8	148.91
Atm	1.72	0.323671	1.05	0.569976	-1.04	0.327829	-1.07	0.579547	147.51	44.39	182	69.81	56.01	66.53	71.63	68.82	84.37	136.26	97.43	165.58	153.05	126.25	130.94	139	63.93	49.38	47.12	55.74	67.02	167.72	173.48	156.76	158.31	121.76	85.28	115.56	79.46	96.79	117.89	152.65	149.95	199.61	1631.99	51.34	55.46	59.59	63.63	65.84	148.91
Atp6ap2	-1.32	0.18224	-1.25	0.00075947	-1.04	0.327829	1.1	0.231909	147.51	366.71	91	250.9	271.26	288.02	256.14	313.36	263.53	247.52	241.41	165.58	153.05	126.25	130.94	139	290.58	340.3	299.55	293.76	294.91	167.72	173.48	156.76	158.31	285.21	246.65	300.65	219.68	288.61	117.89	152.65	149.95	63.88	85.89	250.61	218.45	257.93	253.51	234.81	148.91
Atp6v0d1	-1.39	0.423507	-1.1	0.14306	-1.04	0.327829	1.16	0.139915	147.51	503.07	364.01	380.1	385.02	386	424.36	415.75	322.22	237.84	243.14	165.58	153.05	126.25	130.94	747.12	487.27	459.05	417.35	403.49	455.62	167.72	173.48	156.76	158.31	303.37	353.77	370.92	266.94	283.96	117.89	152.65	149.95	263.49	85.89	481.92	375.48	368.02	377.85	414.06	148.91
Atp6v1b2	-1.32	0.18224	-1.24	0.0294262	-1.04	0.327829	1	0.966332	147.51	406.11	182	203.59	232.58	255.86	208.38	213.37	191.71	162.06	176.75	165.58	153.05	126.25	130.94	139	285.66	349.53	304.6	239.39	257.23	167.72	173.48	156.76	158.31	234.03	194.42	273.92	233.07	210.72	117.89	152.65	149.95	63.88	85.89	257.02	198.97	234.28	235.75	226.73	148.91
Batf	-1.32	0.18224	-1.22	0.376352	-1.04	0.327829	-3.41	0.0357859	147.51	6.75	91	21.49	21.16	22.65	17.37	17.02	8.69	4.03	13.79	165.58	153.05	126.25	130.94	139	26.82	21.71	47.12	32.2	57.03	167.72	173.48	156.76	158.31	60.67	14.31	21.53	55.83	77.02	117.89	152.65	149.95	63.88	85.89	34.68	24.05	33.66	33	20.29	148.91
Bax	1.35	0.44576	-1.05	0.424696	-1.04	0.327829	1.08	0.664838	147.51	40.4	91	66.76	49.89	54.8	56.44	60.38	60.43	36.28	49.14	165.58	153.05	126.25	130.94	139	67.95	62.45	55.53	62.7	54.76	167.72	173.48	156.76	158.31	70.58	51.81	72.01	48.74	63.07	117.89	152.65	262.42	646.75	85.89	69.28	55.85	54.59	54.44	54.09	148.91
Bcl2	-1.47	0.128483	1.1	0.491534	-1.04	0.327829	-1.2	0.44451	147.51	20.03	91	51.5	49.89	41.02	69.46	50.14	44.98	71.76	96.56	289.76	153.05	126.25	130.94	139	31.74	24.79	47.12	38.83	39.33	167.72	173.48	156.76	158.31	92.04	71.89	67.06	76.31	72.37	117.89	152.65	149.95	63.88	85.89	44.93	31.6	39.12	43.41	37.19	148.91
Bcl2l1	-1.32	0.18224	1	0.958673	-1.04	0.327829	1.15	0.141714	147.51	96.63	91	55.06	64.06	69.6	103.11	73.63	61.97	65.31	69.84	165.58	153.05	126.25	130.94	139	78.68	79.36	95.92	73.31	77.01	167.72	173.48	156.76	158.31	54.07	62.52	72.01	81.04	64.23	117.89	152.65	149.95	63.88	85.89	100.04	75.33	72.79	73.43	85.68	148.91
Bcl3	1.13	0.697305	-1	0.99706	-1.04	0.327829	-1.75	0.0328546	147.51	24.9	364.01	18.44	15.8	9.38	19.54	23.04	16.41	31.44	37.94	165.58	153.05	126.25	130.94	139	16.99	23.63	28.61	24.57	25.71	167.72	173.48	156.76	158.31	49.12	30.38	39.34	53.47	38.66	117.89	152.65	149.95	455.12	85.89	22.51	18.09	17.29	21.97	46.74	148.91
Bcl6	1.19	0.652524	1.23	0.0260742	-1.04	0.327829	1.16	0.521001	147.51	68.29	364.01	105.42	123.42	113.48	185.59	186.27	121.44	110.46	80.18	165.58	153.05	126.25	196.41	139	94.33	83.2	84.14	93.2	103.79	167.72	173.48	156.76	158.31	85.44	75.91	38.35	78.67	79.35	117.89	209.9	149.95	646.75	85.89	132.71	126.62	99.17	101.6	104.78	148.91
Bcr	-1.28	0.17584	1.07	0.421241	-1.04	0.327829	1.61	0.0211881	147.51	57.67	91	85.58	83.59	77.76	118.3	85.08	63.52	44.34	43.97	165.58	153.05	126.25	130.94	139	82.26	94.35	92.56	73.64	73.37	167.72	173.48	156.76	158.31	39.21	67.88	77.95	44.01	46.79	117.89	152.65	149.95	71.86	85.89	73.12	82.89	88.25	106.5	97.43	148.91
Bdkrb1	1.94	0.1874	-2.61	0.0120161	-1.07	0.894611	-1.39	0.334791	147.51	1.88	2093.04	10.3	5.07	4.27	8.68	1.36	9.46	84.66	89.67	952.08	688.71	1167.83	130.94	1025.12	7.6	8.65	3.37	7.33	6.64	167.72	173.48	156.76	633.22	120.11	69.88	78.93	59.77	50.28	884.17	1431.13	2061.83	1413.27	773.05	3.28	3.38	1	2.37	3.4	148.91
Bdkrb2	-1.32	0.18224	1.57	0.142663	-1.04	0.327829	-1.66	0.391561	147.51	1	91	1.14	1	1	1.09	1	5.6	74.98	62.08	165.58	153.05	126.25	130.94	139	1	1	1.68	1	1	167.72	173.48	156.76	158.31	54.07	33.06	49.24	44.01	25.87	117.89	152.65	149.95	63.88	85.89	2	3.38	1	2.37	1	148.91
Becn1	-1.17	0.471384	-1	0.971241	-1.04	0.327829	-1	0.979326	147.51	113.01	1456.03	205.63	197.73	195.65	236.6	190.48	199.43	205.59	243.14	289.76	153.05	126.25	130.94	139	194.46	236.16	138	195.97	185.51	167.72	173.48	156.76	158.31	250.53	215.85	266	188.17	193.28	117.89	152.65	149.95	199.61	85.89	216.01	187.84	189.24	170.21	173.1	148.91
Blk	1.04	0.921151	1.19	0.639898	1.75	0.310598	1.49	0.557147	442.54	2.77	819.02	1.65	1	1	1.09	1	3.28	1.61	5.17	952.08	382.62	284.07	196.41	469.12	4.47	1	1.68	1.37	1	167.72	390.34	156.76	158.31	2.89	2.93	1	1	7.27	530.5	820.52	149.95	519	343.58	1.36	1.79	1	2.99	3.4	335.05
Bnip3	-1.32	0.18224	1.06	0.517497	-1.04	0.327829	-1.32	0.3559	147.51	136.92	91	386.71	381.19	355.38	382.03	326.01	237.27	618.4	653.54	165.58	153.05	126.25	130.94	139	333.49	260.37	321.43	363.71	334.41	167.72	173.48	156.76	158.31	750.78	572.05	390.72	589.91	516.48	117.89	152.65	149.95	63.88	85.89	417.2	341.29	357.11	304.96	291.38	148.91
Bpi	3.53	0.00462642	1.08	0.869131	-1.21	0.539765	-2.06	0.215395	147.51	1.44	1456.03	5.21	3.54	3.76	7.6	3.16	2.51	13.71	25.87	165.58	153.05	410.32	196.41	139	1	6.34	1.68	1.37	2.1	167.72	173.48	156.76	474.92	45.81	23.69	34.39	21.96	21.22	294.72	1278.48	562.32	774.5	944.84	1	1	2.27	4.82	4.13	148.91
Bst2	-1.32	0.18224	1.08	0.723414	-1.04	0.327829	-1.25	0.260467	147.51	51.03	91	92.2	93.55	87.46	97.68	100.74	46.53	74.98	88.81	165.58	153.05	126.25	130.94	139	69.74	61.3	168.29	112.42	89.72	167.72	173.48	156.76	158.31	118.46	93.99	61.12	79.46	114.22	117.89	152.65	149.95	63.88	85.89	89.78	101.57	158.76	83.23	89.35	148.91
C1qbp	-1.32	0.18224	-1.08	0.0541822	-1.04	0.327829	1.21	0.282932	147.51	250.71	91	284.47	308.42	260.46	312.57	329.62	420.3	270.09	295.73	165.58	153.05	126.25	130.94	139	293.71	317.24	301.23	283.15	324.42	167.72	173.48	156.76	158.31	250.53	260.71	369.93	270.09	256.06	117.89	152.65	149.95	63.88	85.89	271.11	275.3	283.41	307.41	264.19	148.91
C2	1.12	0.534001	1.12	0.460598	-1.24	0.583204	1.05	0.828731	3540.32	70.06	4004.08	156.29	145.25	130.83	125.9	123.02	90.55	108.84	100.01	3766.91	2219.17	2556.6	3208.08	1998.11	122.04	84.74	195.21	139.61	126.49	2264.21	3513.03	685.82	2057.97	146.52	113.41	50.23	95.22	118.87	2063.07	3720.94	4011.2	2499.18	3092.19	148.73	148.88	139.66	140.8	141.51	1377.45
C3	1.25	0.473984	1.32	0.196596	-1.04	0.327829	-1.19	0.67494	147.51	368.48	91	865.37	945.35	1169.86	1350.15	1758.93	1263.6	950.57	896.67	165.58	153.05	126.25	130.94	139	811.82	611.24	1662.68	1169.62	1273.69	167.72	173.48	156.76	158.31	1300.55	1026.01	323.41	915.23	1262.86	117.89	362.55	149.95	327.37	85.89	1459.05	1319.25	1570.81	1119.62	1451.37	148.91
C3ar1	-1.32	0.18224	-1.23	0.460172	-1.04	0.327829	-1.63	0.20139	147.51	212.63	364.01	141.03	129.17	165.54	140.01	154.95	103.68	126.58	166.4	165.58	153.05	126.25	130.94	139	129.64	198.11	434.18	298.73	467.88	167.72	173.48	156.76	158.31	382.61	125.46	168.02	301.6	476.95	117.89	152.65	149.95	63.88	85.89	272.4	170.75	230.19	186.13	276.68	148.91
C5ar1	-1.13	0.335295	-1.35	0.14459	-1.04	0.327829	-1.58	0.138728	147.51	29.33	1092.02	30.14	31.12	28.77	21.71	36.89	22.59	68.53	96.56	165.58	153.05	126.25	130.94	139	37.1	24.4	30.29	41.15	42.5	167.72	173.48	156.76	158.31	100.3	65.87	65.08	71.58	90.97	117.89	152.65	149.95	135.74	85.89	27.63	30.01	20.47	16.46	38.66	148.91
Calm1	-1.32	0.18224	-1.18	0.0009874	-1.04	0.327829	1.06	0.392156	147.51	1279.65	91	1191.93	1265.93	1203.03	1472.79	1542.09	1282.91	810.28	847.53	165.58	153.05	126.25	130.94	139	1426.51	1598.52	1374.91	1459.69	1462.54	167.72	173.48	156.76	158.31	1115.64	1107.02	1301.31	1103.5	1208.22	117.89	152.65	149.95	63.88	85.89	1295.66	1226.62	1167.3	1268.46	1261.83	148.91
Cap1	-1.32	0.18224	-1.05	0.446851	-1.04	0.327829	-1	0.990363	147.51	894.46	182	991.01	1031.53	972.87	1313.24	1163.23	935.39	752.23	703.54	165.58	153.05	126.25	130.94	139	1078.71	1277.24	1061.89	985.63	1057.14	167.72	173.48	156.76	158.31	924.13	782.96	861.85	937.29	1039.64	117.89	152.65	149.95	63.88	85.89	1191.22	969.01	999.9	1034.48	1020.87	148.91
Card11	-1.32	0.18224	1.3	0.296432	-1.04	0.327829	-2.46	0.173579	147.51	4.1	546.01	31.16	21.54	12.44	14.11	9.79	15.64	108.84	102.6	165.58	153.05	126.25	130.94	139	25.48	14.41	10.1	19.93	32.06	167.72	173.48	156.76	158.31	133.32	83.95	79.92	97.58	107.25	117.89	152.65	149.95	63.88	85.89	34.04	20.87	28.66	18.3	23.97	148.91
Casp1	-1.32	0.18224	-1.29	0.0160974	-1.04	0.327829	-1.17	0.143544	147.51	70.06	91	119.66	127.25	153.29	131.32	159.77	126.07	121.74	122.43	165.58	153.05	126.25	130.94	139	171.22	198.49	138	160.82	175.06	167.72	173.48	156.76	158.31	171.29	151.57	152.18	177.93	170.03	117.89	152.65	149.95	63.88	85.89	117.34	110.32	143.75	137.13	147.39	148.91
Casp3	-1.32	0.18224	-1.4	0.0286952	-1.04	0.327829	-1.03	0.903588	147.51	105.93	91	54.55	63.67	56.84	52.1	52.55	72.78	12.09	50.01	165.58	153.05	126.25	130.94	139	81.81	87.43	48.8	78.61	74.74	167.72	173.48	156.76	158.31	42.51	37.08	41.32	29.05	35.17	117.89	152.65	149.95	63.88	85.89	60.31	50.29	49.59	52.6	48.95	148.91
Casp4	1.36	0.232505	-1.22	0.09141	-1.04	0.327829	-1.38	0.39692	147.51	25.35	91	63.71	63.67	64.49	64.03	74.84	47.3	50.79	38.8	165.58	153.05	126.25	130.94	139	68.84	60.14	82.46	94.19	89.26	167.72	173.48	156.76	158.31	72.23	46.45	23.51	55.04	61.91	117.89	152.65	149.95	391.24	257.68	55.18	55.46	64.6	75.88	69.52	148.91
Casp8	-1.32	0.18224	-1.1	0.252856	-1.04	0.327829	-1.14	0.404443	147.51	129.39	182	133.91	137.59	132.88	133.5	154.35	132.25	171.73	143.98	165.58	153.05	126.25	130.94	139	173	162.37	126.22	168.45	163.72	167.72	173.48	156.76	158.31	182.85	164.96	145.25	155.87	213.04	117.89	152.65	149.95	63.88	85.89	162.19	131.39	157.4	119.98	148.12	148.91
Cbfb	1.81	0.252182	-1.13	0.0367608	1.38	0.416466	1.07	0.176118	147.51	327.3	1456.03	312.96	360.5	293.12	315.83	367.57	370.87	274.93	331.08	165.58	153.05	126.25	130.94	330.12	361.21	349.14	324.79	367.36	400.24	167.72	173.48	156.76	158.31	333.08	299.54	315.49	325.23	318.84	117.89	209.9	149.95	838.38	858.94	353.13	332.55	308.88	312.31	284.03	632.88
Cbl	-1.13	0.335295	-1.03	0.651443	-1.04	0.327829	-1.11	0.447949	147.51	98.4	91	109.49	113.08	90.52	100.94	82.07	96.72	207.21	190.54	165.58	153.05	126.25	130.94	139	82.26	110.87	87.51	81.26	91.99	167.72	173.48	156.76	158.31	215.86	133.49	152.18	159.81	171.19	117.89	152.65	149.95	135.74	85.89	89.14	81.7	101.9	83.84	81.27	148.91
Cblb	1.39	0.566922	-1.03	0.732893	-1.04	0.327829	1.16	0.194474	147.51	205.99	819.02	272.26	232.96	233.41	274.59	254.93	209.47	183.02	169.85	455.34	153.05	157.82	130.94	139	248.55	210.41	275.99	232.43	284.93	167.72	173.48	156.76	158.31	174.59	189.06	116.55	196.04	177	117.89	820.52	149.95	838.38	85.89	296.1	237.93	247.47	233.3	203.22	148.91
Ccl1	-1.28	0.17584	-4.05	0.0128604	-1.04	0.327829	-1.98	0.257128	147.51	14.28	91	8.77	17.33	4.78	8.68	1.96	1	115.29	71.56	165.58	153.05	126.25	130.94	139	35.32	36.32	6.73	28.88	15.72	167.72	173.48	156.76	158.31	100.3	63.86	66.07	58.98	73.53	117.89	152.65	149.95	71.86	85.89	7.13	6.96	10.46	3.6	1.93	148.91
Ccl11	1.12	0.739565	-1.32	0.109441	-1.04	0.327829	-1.32	0.338277	147.51	68.29	1001.02	179.69	140.28	156.35	140.01	175.43	107.54	144.32	153.47	289.76	153.05	126.25	327.36	139	176.13	115.1	190.16	259.95	210.93	167.72	173.48	156.76	158.31	242.28	248.66	95.76	188.17	188.63	117.89	152.65	149.95	391.24	429.47	146.81	135.76	160.13	119.37	138.57	148.91
Ccl12	-1.32	0.18224	-1.41	0.2724	-1.04	0.327829	-1.42	0.50696	147.51	34.65	91	47.43	75.16	25.2	103.11	133.26	68.92	102.39	84.49	165.58	153.05	126.25	130.94	139	51.41	42.47	37.02	118.06	36.6	167.72	173.48	156.76	158.31	80.48	63.19	63.1	64.49	71.21	117.89	152.65	149.95	63.88	85.89	29.55	51.88	28.66	22.59	62.9	148.91
Ccl17	-1.32	0.18224	-5.22	0.0198149	-1.04	0.327829	-2.3	0.315689	147.51	12.51	91	2.16	3.16	1.72	1.09	1	10.23	83.04	52.59	165.58	153.05	126.25	130.94	139	20.56	8.26	1.68	20.93	7.55	167.72	173.48	156.76	158.31	50.77	49.8	51.22	54.25	54.93	117.89	152.65	149.95	63.88	85.89	2	1.79	1.36	2.37	1	148.91
Ccl19	-1.28	0.17584	1.76	0.0692187	-1.04	0.327829	-2.27	0.199582	147.51	15.61	91	36.75	29.97	14.48	27.13	24.85	21.04	55.63	22.42	165.58	153.05	126.25	130.94	139	30.85	20.18	8.41	26.89	15.26	167.72	173.48	156.76	158.31	40.86	40.42	29.45	44.01	21.22	117.89	152.65	149.95	71.86	85.89	34.04	39.56	27.75	36.06	26.91	148.91
Ccl2	-1.32	0.18224	-1.68	0.0371844	-1.04	0.327829	-1.74	0.155891	147.51	133.82	91	88.64	90.1	61.94	66.2	100.14	41.89	115.29	102.6	165.58	153.05	126.25	130.94	139	132.77	138.16	70.68	208.89	121.5	167.72	173.48	156.76	158.31	177.89	104.03	89.82	145.63	132.83	117.89	152.65	149.95	63.88	85.89	70.56	61.02	74.15	73.43	104.04	148.91
Ccl20	-1.03	0.936732	-1.3	0.662997	-1.04	0.327829	-1.88	0.133708	147.51	24.9	91	2.67	5.84	3.76	1.09	7.38	7.14	66.92	50.87	165.58	153.05	126.25	130.94	139	12.07	30.94	1.68	29.21	14.81	167.72	173.48	156.76	158.31	73.88	35.74	44.29	44.8	51.44	117.89	515.21	149.95	63.88	85.89	15.46	13.32	6.37	6.66	8.54	148.91
Ccl21a/b/c/d	-1.39	0.115948	1.5	0.0186424	-1.04	0.327829	-1.26	0.513387	147.51	78.92	91	538.8	452.43	426.82	516.62	357.33	328.4	337.82	354.36	165.58	229.57	126.25	130.94	139	308.9	190.04	328.16	322.93	349.85	167.72	173.48	156.76	158.31	392.52	312.93	116.55	342.56	293.26	117.89	152.65	149.95	71.86	85.89	447.32	416.43	492.21	450.74	395.69	148.91
Ccl22	1.16	0.700224	-1.64	0.165134	-1.04	0.327829	-1.52	0.306586	147.51	52.8	910.02	19.97	22.69	12.44	19.54	24.24	17.18	116.91	81.91	165.58	153.05	157.82	130.94	139	44.26	28.63	10.1	40.49	31.15	167.72	173.48	156.76	158.31	87.09	85.28	80.91	84.19	77.02	117.89	152.65	149.95	646.75	85.89	23.79	9.34	14.56	24.42	17.36	148.91
Ccl24	-1.28	0.17584	-1.04	0.953534	-1.04	0.327829	-1.16	0.664155	147.51	5.87	91	43.36	26.91	39.49	37.99	48.34	22.59	74.98	88.81	165.58	153.05	126.25	130.94	139	21.9	2.88	11.78	7.33	2.1	167.72	173.48	156.76	158.31	70.58	91.31	61.12	66.86	63.07	117.89	152.65	149.95	71.86	85.89	2	3.38	5.46	17.07	15.15	148.91
Ccl25	1.28	0.334318	-1.04	0.928486	-1.04	0.327829	-1.18	0.42252	147.51	3.65	910.02	8.77	10.44	10.91	7.6	9.19	11	73.37	47.42	165.58	153.05	126.25	196.41	139	4.92	9.8	3.37	3.03	6.64	167.72	173.48	156.76	158.31	59.02	40.42	72.01	44.8	53.77	117.89	152.65	149.95	327.37	343.58	3.92	8.15	8.19	8.5	1.19	148.91
Ccl26	-1.32	0.18224	-1.11	0.373901	-1.04	0.327829	-1.22	0.477309	147.51	1	91	1	1	1	1.09	1	1	1.61	1	165.58	153.05	126.25	130.94	139	1	1	1.68	1	1	167.72	173.48	156.76	158.31	1.65	1	3.71	1	1.16	117.89	152.65	149.95	63.88	85.89	1	1	1	1	1	148.91
Ccl27a/b	-1.32	0.18224	-1.11	0.44579	-1.04	0.327829	-1.33	0.386516	147.51	120.54	91	349.07	340.2	297.2	355.99	277.22	236.5	233.01	226.75	165.58	153.05	126.25	130.94	139	275.38	287.27	193.53	302.38	274.49	167.72	173.48	156.76	158.31	262.09	278.12	96.75	233.86	181.65	117.89	152.65	149.95	63.88	85.89	245.48	186.65	297.06	289.04	195.87	148.91
Ccl28	-1.32	0.18224	-1.11	0.373901	-1.04	0.327829	-1.58	0.512149	147.51	1	91	1	1	1	1.09	1	1	18.54	13.79	165.58	153.05	126.25	130.94	139	1	1	1.68	1	1	167.72	173.48	156.76	158.31	12.8	8.96	7.67	11.72	10.75	117.89	152.65	149.95	63.88	85.89	1	1	1	1	1	148.91
Ccl3	1.64	0.2272	-1.27	0.510203	-1.04	0.327829	-1.63	0.457933	147.51	1.44	91	1	1	1	1.09	1	1	2.42	13.79	165.58	153.05	126.25	327.36	139	2.68	1	1.68	2.03	4.37	167.72	173.48	156.76	158.31	35.91	13.64	10.64	9.35	17.73	176.83	973.17	149.95	263.49	257.68	1	4.17	1.36	1.76	1.19	148.91
Ccl4	1.07	0.882765	-1.19	0.640632	-1.04	0.327829	-1.77	0.222528	147.51	1	91	1	1.63	1	1.09	1	3.28	58.86	26.73	165.58	153.05	284.07	130.94	139	1	1.35	1.68	5.01	1	167.72	173.48	156.76	158.31	88.74	19.67	33.41	41.65	49.12	117.89	152.65	149.95	774.5	85.89	2.64	1.79	1	1	1	148.91
Ccl5	-1.32	0.18224	1.36	0.230142	-1.04	0.327829	-2.43	0.1587	147.51	12.06	91	23.53	26.14	22.65	21.71	20.03	10.23	1.61	3.45	165.58	153.05	126.25	130.94	139	31.74	13.26	15.15	36.84	22.53	167.72	173.48	156.76	158.31	16.1	12.97	1.73	8.57	18.89	117.89	152.65	149.95	63.88	85.89	37.88	35.58	36.39	25.04	20.29	148.91
Ccl6	-1.32	0.18224	1.16	0.59025	-1.04	0.327829	-1.31	0.326759	147.51	65.64	91	131.36	141.42	184.42	222.49	245.3	116.03	100.78	139.67	165.58	153.05	126.25	130.94	139	171.66	56.69	185.12	177.4	190.05	167.72	173.48	156.76	158.31	202.66	153.58	133.37	138.54	394.41	117.89	152.65	149.95	63.88	85.89	153.22	179.49	180.14	115.69	220.12	148.91
Ccl7	-1.32	0.18224	-1.54	0.0779994	-1.04	0.327829	-1.2	0.537893	147.51	52.35	91	69.81	70.95	46.12	90.08	121.82	51.16	110.46	92.25	165.58	153.05	126.25	130.94	139	79.57	75.9	75.73	187.68	107.42	167.72	173.48	156.76	158.31	120.11	87.96	60.13	83.4	96.79	117.89	152.65	149.95	63.88	85.89	66.08	61.42	44.58	65.46	90.82	148.91
Ccl8	-1.28	0.17584	-1.32	0.134707	-1.04	0.327829	1.28	0.471077	147.51	1292.05	91	1989.01	2033.09	2176.22	2533.15	2613.02	1810.36	1050.55	1387.26	165.58	153.05	126.25	130.94	139	1976.81	1242.65	1189.79	1593.95	870.56	167.72	173.48	156.76	158.31	301.72	1510.09	485.73	466.23	896.64	117.89	152.65	149.95	71.86	85.89	770.89	1000.82	1296.95	901.56	1109.76	148.91
Ccl9	1.2	0.530113	-1.04	0.877281	-1.04	0.327829	-1.32	0.401194	147.51	81.58	273.01	160.87	145.25	155.33	128.07	217.59	122.98	63.69	100.01	165.58	153.05	126.25	130.94	139	182.84	52.07	183.43	205.58	151.46	167.72	173.48	156.76	158.31	163.03	95.33	84.87	135.39	265.36	117.89	362.55	149.95	263.49	85.89	115.41	176.31	145.57	110.18	134.16	148.91
Ccnc	-1.26	0.678103	-1.13	0.187346	-1.51	0.359851	1.26	0.122184	147.51	82.46	91	64.22	63.29	45.61	74.89	67.01	91.32	26.61	43.97	786.5	535.66	157.82	458.3	1164.12	74.66	75.9	70.68	70.99	59.3	754.74	173.48	156.76	158.31	52.42	61.85	73.99	51.1	39.82	117.89	1278.48	862.22	327.37	257.68	78.89	62.61	51.4	59.34	61.43	148.91
Ccr1	-1.32	0.18224	-1.37	0.35633	-1.04	0.327829	-2.18	0.375768	147.51	10.74	91	4.71	1	1.72	7.6	6.17	1	81.43	56.04	165.58	153.05	126.25	130.94	139	9.39	3.27	1.68	4.02	5.28	167.72	173.48	156.76	158.31	60.67	41.09	40.33	50.32	47.96	117.89	152.65	149.95	63.88	85.89	2.64	3.78	1.82	2.99	4.13	148.91
Ccr10	1.18	0.707488	-1.52	0.154971	-1.04	0.327829	-1.25	0.548812	147.51	1	1092.02	1.65	1	1.21	2.17	1	1	36.28	48.28	620.92	229.57	126.25	130.94	139	1	1.73	1.68	2.69	3.46	167.72	173.48	156.76	158.31	49.12	33.06	46.27	17.23	39.82	176.83	152.65	149.95	710.63	257.68	1	1	1	1.76	1.93	148.91
Ccr1l1	1.09	0.810885	-1.32	0.417166	-1.04	0.327829	-1.7	0.29595	147.51	1	910.02	3.18	1	1	1.09	1	1	95.94	66.39	165.58	229.57	126.25	130.94	139	2.68	1	1.68	3.03	2.55	167.72	173.48	156.76	158.31	77.18	45.11	61.12	57.41	61.91	117.89	152.65	149.95	582.87	85.89	1	3.38	2.27	1.15	1	148.91
Ccr2	1.05	0.825806	1.04	0.852201	-1.04	0.327829	-1.14	0.680768	147.51	311.81	182	246.32	265.14	285.97	219.24	230.84	143.83	155.61	134.5	165.58	153.05	126.25	130.94	139	357.19	150.07	139.68	234.75	181.42	167.72	173.48	156.76	158.31	179.54	150.23	89.82	199.2	249.08	117.89	152.65	149.95	327.37	85.89	243.56	208.51	237.92	161.02	196.61	148.91
Ccr3	-1.13	0.335295	-2.87	0.02295	-1.04	0.327829	-1.67	0.372852	147.51	9.85	91	4.71	4.69	5.29	5.43	1	1	78.21	74.15	165.58	153.05	126.25	130.94	139	8.49	2.88	1.68	8	4.37	167.72	173.48	156.76	158.31	75.53	39.75	57.16	55.04	67.72	117.89	152.65	149.95	135.74	85.89	2.64	1.79	1.36	1.15	1	148.91
Ccr4	-1.2	0.580545	1.02	0.938222	-1.04	0.327829	-1.62	0.310154	147.51	9.41	728.01	14.37	23.08	18.05	29.3	20.63	18.73	81.43	90.53	165.58	153.05	126.25	196.41	139	19.67	7.88	28.61	14.96	8.91	167.72	173.48	156.76	158.31	125.06	68.55	86.85	69.22	65.4	117.89	362.55	149.95	63.88	85.89	14.18	13.32	14.56	19.52	12.21	148.91
Ccr5	-1.28	0.688015	-1.17	0.272283	-1.04	0.327829	-1.39	0.294986	590.05	93.09	455.01	75.41	82.06	59.39	60.78	76.04	46.53	158.83	108.64	786.5	153.05	662.82	130.94	139	101.03	93.19	146.41	177.73	146.46	167.72	173.48	156.76	158.31	192.75	88.63	106.65	129.09	206.07	117.89	209.9	1012.17	199.61	85.89	125.02	116.28	102.36	96.09	112.12	148.91
Ccr6	-1.32	0.18224	-1.13	0.835141	-1.04	0.327829	-1.73	0.200965	147.51	23.58	91	14.88	21.16	18.56	22.79	18.82	13.32	133.03	105.19	165.58	153.05	126.25	130.94	139	33.53	8.26	1.68	19.27	18.9	167.72	173.48	156.76	158.31	138.27	94.66	83.88	102.31	110.74	117.89	152.65	149.95	63.88	85.89	13.54	7.35	8.64	12.79	8.54	148.91
Ccr7	-1.19	0.73198	1.65	0.336738	-1.04	0.327829	-1.9	0.310196	147.51	9.41	910.02	10.81	10.82	8.36	8.68	4.37	7.14	58.86	64.66	165.58	153.05	126.25	130.94	1025.12	16.54	2.5	1.68	11.98	6.64	167.72	173.48	156.76	158.31	68.93	47.79	45.28	58.19	35.17	117.89	362.55	149.95	327.37	85.89	13.54	8.55	7.73	13.4	5.6	148.91
Ccr8	-1.28	0.17584	-1.45	0.371613	-1.04	0.327829	-1.65	0.4451	147.51	1	91	7.25	2.39	1	2.17	1	1.74	20.16	28.45	165.58	153.05	126.25	130.94	139	4.47	1	1.68	2.03	5.73	167.72	173.48	156.76	158.31	19.4	14.98	35.38	23.53	17.73	117.89	152.65	149.95	71.86	85.89	1	2.19	3.18	1	1.93	148.91
Ccr9	1.08	0.885291	1.34	0.539134	-1.15	0.300432	-1.33	0.433919	147.51	16.94	1092.02	12.84	10.82	15.5	15.19	12.8	12.55	110.46	84.49	289.76	153.05	126.25	327.36	608.12	16.09	11.72	1.68	13.3	17.08	251.58	173.48	156.76	158.31	123.41	70.55	79.92	77.89	78.18	412.61	820.52	149.95	63.88	515.37	10.33	10.53	14.1	15.85	12.95	148.91
Ccrl2	-1.17	0.655815	1.55	0.0746223	-1.04	0.327829	-1.41	0.437101	147.51	6.31	91	16.4	17.71	18.56	11.94	4.37	10.23	95.94	67.25	165.58	153.05	410.32	130.94	139	11.18	6.34	8.41	9.66	15.26	167.72	173.48	156.76	158.31	101.95	47.12	51.22	57.41	86.32	117.89	152.65	412.37	135.74	85.89	11.61	10.93	16.38	26.26	14.42	148.91
Cd14	-1.09	0.813794	-1.14	0.525241	-1.04	0.327829	-1.7	0.113178	147.51	13.39	273.01	26.07	29.59	30.3	34.73	23.64	24.91	49.18	75.01	165.58	153.05	410.32	130.94	139	26.38	33.63	48.8	44.46	63.39	167.72	173.48	156.76	158.31	93.69	58.5	50.23	62.13	82.83	117.89	152.65	149.95	519	85.89	51.34	29.22	30.93	28.71	47.48	148.91
Cd163	2.16	0.216395	1.87	0.0292106	1.09	0.523636	1.01	0.968697	442.54	90.87	1001.02	206.65	195.05	286.48	249.62	247.7	169.32	207.21	237.96	165.58	153.05	284.07	130.94	139	129.19	47.46	87.51	47.45	62.48	167.72	173.48	156.76	158.31	134.97	231.92	77.95	96.79	144.45	412.61	820.52	149.95	1413.27	85.89	135.28	121.05	132.83	110.79	149.59	148.91
Cd19	-1.32	0.18224	-1.11	0.373901	-1.04	0.327829	-1.92	0.307134	147.51	1	91	1	1	1	1.09	1	1	62.08	57.77	165.58	153.05	126.25	130.94	139	1	1	1.68	1	1	167.72	173.48	156.76	158.31	57.37	40.42	49.24	65.28	39.82	117.89	152.65	149.95	63.88	85.89	1	1	1	1	1	148.91
Cd2	-1.32	0.18224	-1.09	0.702849	-1.04	0.327829	-1.48	0.299526	147.51	22.69	91	51.5	52.18	47.65	41.24	45.32	11.78	124.97	88.81	165.58	153.05	126.25	130.94	139	66.61	28.25	23.56	57.06	50.22	167.72	173.48	156.76	158.31	146.52	77.92	88.83	99.94	116.55	117.89	152.65	149.95	63.88	85.89	41.73	35.58	35.03	44.64	35.72	148.91
Cd209e	-1.32	0.18224	2.86	0.117534	1.38	0.449404	-1.08	0.783053	147.51	40.4	91	110	144.11	140.53	156.29	221.2	147.69	150.77	123.29	165.58	153.05	126.25	130.94	139	106.84	5.57	79.1	46.45	22.07	167.72	173.48	156.76	158.31	252.19	193.75	113.58	176.35	182.82	117.89	152.65	149.95	63.88	85.89	101.32	95.21	77.79	109.57	112.12	148.91
Cd22	-1.32	0.18224	-1.06	0.883057	-1.04	0.327829	-1.33	0.459644	147.51	1	91	2.16	3.93	1	1.09	1	3.28	49.18	37.07	165.58	153.05	126.25	130.94	139	2.24	2.88	3.37	2.36	1	167.72	173.48	156.76	158.31	45.81	33.06	36.37	40.86	24.7	117.89	152.65	149.95	63.88	85.89	2.64	4.57	3.18	1	1	148.91
Cd244a	-1.32	0.18224	-1.7	0.402669	-1.04	0.327829	-1.99	0.332483	147.51	1	273.01	3.69	6.61	3.76	3.26	1	3.28	81.43	58.63	165.58	153.05	126.25	130.94	139	4.92	1	1.68	8.33	8	167.72	173.48	156.76	158.31	60.67	53.15	47.26	40.86	43.31	117.89	152.65	149.95	63.88	85.89	1	3.38	1.36	1	8.54	148.91
Cd247	2.96	0.0636961	1.02	0.917319	-1.05	0.922999	-1.48	0.297353	1327.62	7.19	1365.03	29.12	25.76	29.79	32.56	17.62	25.68	73.37	61.22	165.58	994.8	1294.08	327.36	191.12	29.06	16.33	31.97	18.94	25.25	251.58	173.48	156.76	633.22	134.97	59.84	68.05	66.07	87.48	530.5	2194.4	1462.03	1221.64	1460.2	28.27	18.09	23.66	21.36	30.58	186.14
Cd27	-1.1	0.80803	-1.15	0.770358	-1.04	0.327829	-1.45	0.453438	147.51	2.77	364.01	5.72	3.54	1.21	2.17	1	1	4.03	8.62	165.58	153.05	126.25	130.94	469.12	4.92	4.04	1.68	7.33	5.28	167.72	173.48	156.76	158.31	11.14	6.95	3.71	8.57	6.1	117.89	152.65	149.95	519	85.89	6.49	1	4.09	2.37	10.01	148.91
Cd274	-1.32	0.18224	-1.12	0.560433	-1.04	0.327829	-1.51	0.306324	147.51	32.87	91	56.08	67.12	46.12	62.95	43.52	33.4	147.54	131.91	165.58	153.05	126.25	130.94	139	49.17	55.92	119.48	85.9	88.36	167.72	173.48	156.76	158.31	166.34	98.68	93.78	123.57	127.01	117.89	152.65	149.95	63.88	85.89	82.1	58.24	75.97	73.43	53.35	148.91
Cd276	1.07	0.853005	-1.16	0.23227	-1.04	0.327829	-1.22	0.348583	147.51	63.87	546.01	64.22	54.48	45.1	80.31	59.78	58.11	123.36	138.81	289.76	153.05	126.25	130.94	139	71.97	64.76	48.8	68	75.19	167.72	173.48	156.76	158.31	111.85	106.04	100.71	90.49	99.11	530.5	152.65	149.95	135.74	85.89	76.97	47.51	53.68	53.21	54.09	148.91
Cd28	-1.23	0.217237	-1.14	0.826304	-1.04	0.327829	-1.33	0.412399	147.51	4.1	273.01	12.34	6.61	11.93	1.09	4.37	2.51	84.66	63.8	165.58	229.57	126.25	130.94	139	5.81	4.04	1.68	5.35	2.55	167.72	173.48	156.76	158.31	96.99	43.1	48.25	54.25	66.56	117.89	152.65	149.95	135.74	85.89	7.13	3.38	11.83	1	1	148.91
Cd36	-1.32	0.18224	1.23	0.277114	-1.04	0.327829	-1.01	0.945272	147.51	597.82	91	1149.71	1002.81	881.01	878.03	757.27	641.94	539.38	844.94	165.58	153.05	126.25	130.94	139	732.7	558.59	1055.16	800.98	709.4	167.72	173.48	156.76	158.31	836.63	875.36	473.86	467.81	716.44	117.89	152.65	149.95	63.88	85.89	1405.87	1008.37	1014.91	779.06	608.74	148.91
Cd38	-1.24	0.44273	1.05	0.849919	-1.04	0.327829	1.47	0.181454	147.51	22.25	91	34.72	43.38	43.57	45.58	51.35	28.77	18.54	23.28	165.58	153.05	284.07	130.94	139	30.85	41.7	119.48	54.08	40.23	167.72	173.48	156.76	158.31	14.45	17.66	26.48	18.81	39.82	117.89	152.65	149.95	63.88	257.68	59.03	62.22	61.87	45.25	41.6	148.91
Cd3d	1.03	0.945304	1.04	0.741796	1.33	0.431751	-1.67	0.113017	147.51	12.06	1365.03	32.68	31.5	38.98	29.3	23.04	22.59	92.72	86.22	620.92	153.05	126.25	130.94	139	38	19.41	23.56	32.2	29.79	167.72	173.48	156.76	158.31	110.2	83.28	81.9	88.13	92.13	117.89	515.21	149.95	327.37	85.89	32.12	29.62	30.48	28.1	25.44	148.91
Cd3e	1.18	0.637	1.37	0.0624056	-1.04	0.327829	-1.71	0.251262	147.51	11.18	91	38.79	36.1	33.87	20.62	21.23	25.68	95.94	93.12	165.58	153.05	126.25	130.94	139	33.53	19.41	20.19	23.58	33.42	167.72	173.48	156.76	158.31	113.5	67.21	55.18	67.65	63.07	117.89	152.65	149.95	582.87	85.89	33.4	28.82	43.22	39.13	30.58	148.91
Cd3g	-1.32	0.18224	1.2	0.344138	-1.04	0.327829	-1.27	0.394771	147.51	26.23	91	133.91	118.83	116.04	75.97	79.66	63.52	104.01	96.56	165.58	153.05	126.25	130.94	139	118.47	45.16	94.24	93.53	98.34	167.72	173.48	156.76	158.31	116.81	106.71	73	82.61	106.09	117.89	152.65	149.95	63.88	85.89	103.24	112.7	94.17	100.38	103.31	148.91
Cd4	1.09	0.747452	-1.15	0.567498	-1.04	0.327829	-1.42	0.284586	147.51	18.71	91	17.93	24.99	25.2	8.68	14.61	12.55	120.13	106.05	165.58	153.05	126.25	130.94	139	17.88	18.25	42.07	15.62	17.53	167.72	173.48	156.76	158.31	111.85	91.98	84.87	83.4	88.65	117.89	152.65	149.95	391.24	85.89	21.22	18.09	29.11	12.79	12.95	148.91
Cd40	1.34	0.415579	1.18	0.477708	-1.04	0.327829	-1.23	0.485193	147.51	6.31	1001.02	10.81	9.29	8.36	7.6	15.81	12.55	54.02	50.87	165.58	153.05	126.25	130.94	139	8.49	8.65	10.1	18.27	18.44	167.72	173.48	156.76	158.31	63.98	32.39	27.47	35.35	43.31	117.89	152.65	412.37	391.24	85.89	18.02	18.88	12.28	14.62	9.27	148.91
Cd40lg	-1.44	0.129897	-1.22	0.613883	-1.04	0.327829	-1.68	0.379442	147.51	1	910.02	2.16	2.78	3.25	1.09	1	2.51	121.74	100.88	289.76	153.05	126.25	130.94	139	4.02	1	1.68	2.03	3.92	167.72	173.48	156.76	158.31	125.06	74.57	88.83	80.25	88.65	117.89	152.65	149.95	71.86	85.89	2	1	1	2.99	3.4	148.91
Cd44	-1.13	0.335295	-1.49	0.030261	-1.04	0.327829	1.14	0.429159	147.51	442.42	91	445.21	408.76	379.87	410.25	425.99	407.94	218.49	257.79	165.58	153.05	126.25	130.94	139	542.71	773.03	353.4	571.24	582.28	167.72	173.48	156.76	158.31	339.69	318.96	451.09	321.29	329.3	117.89	152.65	149.95	135.74	85.89	436.43	324.99	316.62	415.22	358.96	148.91
Cd59a	-1.32	0.18224	1.19	0.208667	-1.04	0.327829	-1.1	0.558217	147.51	128.06	91	112.03	128.4	118.59	166.05	109.77	85.14	133.03	120.71	165.58	153.05	126.25	130.94	139	90.75	91.66	154.82	84.91	93.35	167.72	173.48	156.76	158.31	118.46	140.19	104.67	84.98	124.69	117.89	152.65	149.95	63.88	85.89	134	134.97	116.46	102.83	111.39	148.91
Cd6	2.56	0.023969	-1.23	0.684061	-1.04	0.327829	1.1	0.877695	147.51	5.42	1092.02	1.14	2.78	3.76	1.09	1	1.74	1.61	10.35	165.58	153.05	126.25	130.94	139	8.05	3.27	1.68	2.36	3.46	167.72	173.48	156.76	158.31	24.35	1	13.61	6.99	8.43	294.72	362.55	149.95	582.87	687.15	3.92	4.17	1	1	7.81	148.91
Cd68	-1.32	0.18224	-1.08	0.616511	-1.04	0.327829	-1.12	0.64382	147.51	205.55	91	304.31	232.58	339.56	297.38	341.06	162.37	178.18	259.52	165.58	153.05	126.25	130.94	139	282.53	248.84	390.43	299.4	297.64	167.72	173.48	156.76	158.31	260.44	248.66	173.95	240.16	460.67	117.89	152.65	149.95	63.88	85.89	328.78	262.58	371.66	179.39	290.64	148.91
Cd69	-1.32	0.18224	-1.65	0.269939	-1.04	0.327829	-1.35	0.197229	147.51	1	91	1	1	3.25	1.09	1	1	1.61	1	165.58	153.05	126.25	130.94	139	2.68	3.27	1.68	7	1	167.72	173.48	156.76	158.31	1.65	1	2.72	2.26	1.16	117.89	152.65	149.95	63.88	85.89	3.28	2.58	1	1	1	148.91
Cd70	-1.05	0.771987	-1.43	0.428014	-1.04	0.327829	-2.89	0.272366	147.51	1	91	1.65	2.78	3.76	1.09	1.36	1.74	74.98	84.49	165.58	153.05	126.25	130.94	139	7.15	1	1.68	4.35	1	167.72	173.48	156.76	158.31	110.2	58.5	73	61.34	74.7	117.89	152.65	149.95	199.61	85.89	2	1.79	1.36	1.76	1	148.91
Cd79a	-1.32	0.18224	-1.11	0.373901	-1.04	0.327829	-1.85	0.192102	147.51	1	91	1	1	1	1.09	1	1	84.66	78.46	165.58	153.05	126.25	130.94	139	1	1	1.68	1	1	167.72	173.48	156.76	158.31	93.69	81.27	74.98	87.34	66.56	117.89	152.65	149.95	63.88	85.89	1	1	1	1	1	148.91
Cd79b	-1.13	0.335295	-1.09	0.821335	-1.04	0.327829	-1.54	0.355867	147.51	1	182	6.23	2.39	9.89	1.09	1	1.74	52.41	47.42	165.58	153.05	126.25	130.94	139	4.02	9.8	10.1	16.29	27.52	167.72	173.48	156.76	158.31	83.79	34.4	51.22	73.95	71.21	117.89	152.65	149.95	135.74	85.89	16.74	10.53	7.73	12.17	7.07	148.91
Cd80	-1.32	0.18224	-1.15	0.552568	-1.04	0.327829	-1.37	0.343428	147.51	8.08	91	15.39	20.78	12.44	10.85	10.99	9.46	83.04	84.49	165.58	153.05	126.25	130.94	139	21.9	8.26	10.1	15.29	11.18	167.72	173.48	156.76	158.31	90.39	55.15	62.11	93.64	93.3	117.89	152.65	149.95	63.88	85.89	16.74	6.56	10.01	12.17	11.48	148.91
Cd81	-1.32	0.18224	-1.01	0.81311	-1.04	0.327829	1.01	0.913694	147.51	856.83	91	838.41	818.58	795.28	875.86	864.48	679	532.93	586.29	165.58	153.05	126.25	130.94	139	724.21	650.82	812.83	663.4	747.08	167.72	173.48	156.76	158.31	622	646.37	430.31	573.36	693.19	117.89	152.65	149.95	63.88	85.89	791.4	695.11	668.26	660.23	733.63	148.91
Cd84	-1.32	0.18224	-1.18	0.336696	-1.04	0.327829	-1.06	0.854289	147.51	48.81	91	148.66	110.02	147.17	103.11	115.8	92.86	39.51	55.18	165.58	153.05	126.25	130.94	139	147.52	93.19	138	165.13	179.6	167.72	173.48	156.76	158.31	63.98	89.97	29.45	91.28	117.71	117.89	152.65	149.95	63.88	85.89	154.5	114.29	159.22	93.64	93.02	148.91
Cd86	-1.32	0.18224	-1.01	0.940509	-1.04	0.327829	-1.4	0.350446	147.51	42.61	91	81.01	92.4	81.33	68.38	76.65	46.53	129.81	128.47	165.58	153.05	126.25	130.94	139	86.28	38.62	77.41	72.64	73.37	167.72	173.48	156.76	158.31	130.01	102.02	82.89	138.54	182.82	117.89	152.65	149.95	63.88	85.89	70.56	59.04	69.6	62.4	71.72	148.91
Cd8a	1.12	0.645918	-1.02	0.8946	-1.04	0.327829	-1.53	0.499829	147.51	1	91	2.67	1	1	1.09	1	1	50.79	31.9	165.58	153.05	126.25	130.94	139	1.34	1	1.68	1	1	167.72	173.48	156.76	158.31	35.91	25.02	39.34	33.77	27.03	117.89	209.9	149.95	327.37	85.89	2	1	1	1	1	148.91
Cd8b1	-1.32	0.18224	1.08	0.642657	-1.04	0.327829	-2.26	0.249671	147.51	1	91	1	1	1	1.09	1	1	62.08	69.84	165.58	153.05	126.25	130.94	139	1	1	1.68	1	1	167.72	173.48	156.76	158.31	70.58	45.11	39.34	44.01	39.82	117.89	152.65	149.95	63.88	85.89	1	1.39	1	1.76	1	148.91
Cd96	-1.32	0.18224	1.26	0.589052	-1.04	0.327829	-1.84	0.282653	147.51	1.88	91	7.25	15.03	8.36	7.6	3.76	1	28.22	40.52	165.58	153.05	126.25	130.94	139	14.75	7.11	1.68	12.31	8.46	167.72	173.48	156.76	158.31	52.42	33.06	31.43	29.05	51.44	117.89	152.65	149.95	63.88	85.89	13.54	8.55	9.1	6.05	9.27	148.91
Cdh1	-1.05	0.771987	-1.15	0.146931	-1.04	0.327829	1.18	0.118238	147.51	1013.56	91	1003.73	966.04	898.87	976.79	934.95	791.75	636.13	740.62	165.58	153.05	126.25	130.94	139	1106.87	1450.56	1041.7	948.17	962.26	167.72	173.48	156.76	158.31	704.55	801.71	893.52	674.19	657.15	117.89	152.65	149.95	199.61	85.89	1040.65	879.57	907.09	1022.84	876.88	148.91
Cdk4	-1.13	0.335295	-1.19	0.182033	-1.04	0.327829	1.09	0.637206	147.51	309.15	91	297.19	277.39	263.01	286.53	304.32	441.15	282.99	401.78	165.58	153.05	126.25	130.94	139	342.88	371.82	205.31	347.47	298.09	167.72	173.48	156.76	158.31	338.04	318.96	518.4	342.56	328.14	117.89	152.65	149.95	135.74	85.89	287.13	245.48	244.29	267.6	246.56	148.91
Ceacam3	-1.32	0.18224	-1.3	0.125551	-1.04	0.327829	-1.57	0.244066	147.51	1	91	1	1	1	1.09	1	1.74	107.23	87.94	165.58	153.05	126.25	130.94	139	1.79	1	1.68	1.7	1	167.72	173.48	156.76	158.31	126.71	67.21	91.8	74.74	78.18	117.89	152.65	149.95	63.88	85.89	1.36	1	1	1	1	148.91
Cebpb	-1.32	0.18224	-1.17	0.312352	-1.04	0.327829	1.1	0.49537	147.51	614.2	91	635.96	543.96	467.14	650.11	484.42	412.58	445.86	473.34	165.58	153.05	126.25	130.94	139	718.39	1072.79	523.37	579.53	640.39	167.72	173.48	156.76	158.31	480.02	515.81	762.87	538.7	497.88	117.89	152.65	149.95	63.88	85.89	713.87	518.99	510.41	655.94	555.85	148.91
Cfd	-1.32	0.18224	1.36	0.0452058	-1.04	0.327829	-1.16	0.694699	147.51	1797.23	91	5479.48	5535.3	6489.49	6251.48	7358.12	5596.72	4059.48	4839.44	165.58	153.05	126.25	130.94	139	3856.17	2315.25	4255.99	3460.37	3368.79	167.72	173.48	156.76	158.31	4128.67	4715.24	1253.8	1924.31	2088.29	117.89	152.65	149.95	63.88	85.89	4849.86	4816.45	5471.22	3510.92	4579.46	148.91
Cflar	-1.94	0.0476061	1.03	0.699862	1.29	0.423205	-1.1	0.268887	147.51	132.94	91	131.36	162.11	147.68	126.98	165.19	109.08	176.57	139.67	289.76	153.05	126.25	327.36	330.12	147.08	142	198.58	166.13	165.08	167.72	173.48	156.76	158.31	199.35	144.2	154.16	182.65	179.33	176.83	152.65	149.95	63.88	85.89	145.53	191.42	170.59	159.79	173.83	483.97
Cgas	-1.39	0.224397	-1.03	0.956826	-1.04	0.327829	-1.05	0.820905	147.51	6.31	91	12.34	8.9	8.36	11.94	9.79	11	39.51	15.52	289.76	153.05	126.25	130.94	330.12	12.07	10.57	1.68	14.3	11.63	167.72	173.48	156.76	158.31	19.4	19	23.51	14.08	24.7	117.89	152.65	149.95	199.61	85.89	3.28	12.13	8.64	9.11	10.01	148.91
Chuk	-1.32	0.18224	-1.06	0.38085	-1.04	0.327829	1.15	0.0154657	147.51	111.68	91	153.74	148.32	143.59	149.78	138.08	167	187.86	187.96	165.58	153.05	126.25	130.94	139	162.72	155.84	121.17	128.67	148.73	167.72	173.48	156.76	158.31	182.85	160.27	156.14	156.66	154.91	117.89	152.65	149.95	63.88	85.89	122.46	134.57	144.21	137.74	133.43	148.91
Cklf	1.13	0.777921	-1.19	0.119808	-1.04	0.327829	1.23	0.222681	147.51	22.69	91	23.53	18.1	23.67	15.19	24.24	22.59	8.87	11.21	165.58	153.05	410.32	130.94	139	32.63	27.86	26.93	27.89	22.53	167.72	173.48	156.76	158.31	9.49	18.33	19.55	14.87	16.57	117.89	362.55	149.95	646.75	85.89	19.3	28.42	22.29	26.87	19.56	148.91
Cmklr1	2.26	0.213185	1.15	0.392288	1.33	0.196828	-1.2	0.354202	147.51	107.26	1820.03	173.07	217.26	189.52	250.71	241.08	192.48	242.68	244.86	786.5	229.57	126.25	130.94	139	194.02	141.23	173.34	180.38	160.54	167.72	173.48	156.76	158.31	243.93	215.85	161.09	195.26	232.81	176.83	1583.79	149.95	455.12	1288.41	223.7	262.58	193.34	113.85	217.18	335.05
Cpa3	1.22	0.71432	-1.41	0.062247	-1.04	0.327829	1.13	0.684506	147.51	277.71	91	514.39	527.49	431.42	288.7	438.64	226.46	210.43	125.02	165.58	153.05	126.25	589.24	139	603.95	370.28	424.08	767.82	641.3	167.72	173.48	156.76	158.31	215.86	426.76	130.4	272.45	299.08	117.89	667.86	149.95	710.63	85.89	448.6	391.38	375.3	349.68	363.37	148.91
Crcp	-1.32	0.18224	1.02	0.912489	-1.04	0.327829	1.19	0.0754972	147.51	18.71	91	22	24.99	22.65	39.07	24.24	29.54	36.28	49.14	165.58	153.05	126.25	130.94	139	31.74	29.02	18.51	27.56	27.07	167.72	173.48	156.76	158.31	32.61	32.39	44.29	32.2	32.84	117.89	152.65	149.95	63.88	85.89	32.12	25.64	18.65	29.94	29.84	148.91
Creb1	-1.32	0.18224	-1.02	0.836513	-1.04	0.327829	1.01	0.797512	147.51	98.4	91	172.06	169.77	162.47	172.57	183.26	158.51	231.39	201.75	165.58	153.05	126.25	130.94	139	151.55	181.2	141.36	168.12	185.05	167.72	173.48	156.76	158.31	210.91	175	180.88	192.89	222.34	117.89	152.65	149.95	63.88	85.89	191.02	171.14	151.03	140.8	160.61	148.91
Crebbp	-1.32	0.18224	-1.01	0.872236	-1.04	0.327829	1.12	0.0604631	147.51	469.87	91	573.9	606.78	587.58	634.92	654.27	604.1	561.96	572.49	165.58	153.05	126.25	130.94	139	590.99	563.2	647.91	539.41	666.27	167.72	173.48	156.76	158.31	570.82	551.29	542.15	489.08	540.89	117.89	152.65	149.95	63.88	85.89	642.74	565.51	563.18	635.73	571.27	148.91
Crk	-1.91	0.314984	-1.02	0.775957	-1.04	0.327829	-1.1	0.445052	147.51	41.73	91	59.13	59.84	56.33	60.78	55.56	60.43	142.71	136.23	1779.97	382.62	410.32	589.24	139	51.86	56.69	43.75	39.82	42.96	167.72	173.48	156.76	158.31	118.46	116.75	121.5	120.42	113.06	1002.06	152.65	149.95	455.12	85.89	48.78	43.13	45.95	44.64	46.01	148.91
Crp	-1.32	0.18224	4.19	0.0452883	-1.04	0.327829	-1.7	0.289137	147.51	1	91	3.69	9.29	3.25	6.51	16.41	3.28	100.78	77.6	165.58	153.05	126.25	130.94	139	5.81	1	1.68	1	1	167.72	173.48	156.76	158.31	95.34	50.47	67.06	52.68	59.58	117.89	152.65	149.95	63.88	85.89	1	13.32	8.19	8.5	13.68	148.91
Csf1	2.11	0.0832987	1.2	0.346089	-1.04	0.327829	-1.07	0.749019	147.51	117	546.01	270.23	313.01	252.8	294.12	437.44	228.01	291.06	262.1	165.58	153.05	126.25	130.94	139	257.05	147	331.53	285.81	264.5	167.72	173.48	156.76	158.31	260.44	272.09	147.23	219.68	247.92	294.72	152.65	149.95	838.38	429.47	232.67	353.22	269.76	243.1	443.45	148.91
Csf1r	-1.47	0.128483	-1.08	0.577071	-1.04	0.327829	-1.1	0.732813	147.51	102.39	91	228.52	224.54	260.97	157.37	223.61	133.02	155.61	207.79	289.76	153.05	126.25	130.94	139	186.42	142.39	220.46	184.69	203.21	167.72	173.48	156.76	158.31	164.68	183.04	87.84	168.47	268.85	117.89	152.65	149.95	63.88	85.89	153.86	189.43	216.54	123.65	195.87	148.91
Csf2	1.18	0.637	-1.12	0.339364	-1.04	0.327829	-2.28	0.14799	147.51	1	91	1	1	1.72	2.17	1	2.51	76.59	64.66	165.58	153.05	126.25	130.94	139	1	1	1.68	1.04	1	167.72	173.48	156.76	158.31	75.53	43.77	49.24	59.77	57.26	117.89	152.65	149.95	582.87	85.89	1	1	1	1	1	148.91
Csf2ra	-1.21	0.387734	1.1	0.410569	-1.04	0.327829	-1.46	0.305396	147.51	31.99	91	111.53	98.53	97.66	119.39	91.1	100.59	99.17	131.91	165.58	153.05	126.25	130.94	139	84.04	61.68	60.58	69.66	99.25	167.72	173.48	156.76	158.31	154.78	81.94	60.13	174.78	202.58	176.83	152.65	149.95	63.88	85.89	68.64	76.92	81.88	97.93	83.47	148.91
Csf2rb	-1.32	0.18224	1.03	0.800597	-1.04	0.327829	-1.5	0.141926	147.51	74.94	182	86.09	87.8	74.7	82.48	82.67	71.24	133.03	131.91	165.58	153.05	126.25	130.94	139	84.49	60.91	109.39	86.9	91.08	167.72	173.48	156.76	158.31	201.01	108.05	112.59	151.93	118.87	117.89	152.65	149.95	63.88	85.89	74.41	73.35	98.72	90.58	106.98	148.91
Csf3	-1.32	0.18224	-1.11	0.373901	-1.04	0.327829	-1.18	0.65683	147.51	1	91	1	1	1	1.09	1	1	12.09	27.59	165.58	153.05	126.25	130.94	139	1	1	1.68	1	1	167.72	173.48	156.76	158.31	37.56	17.66	15.59	12.51	9.59	117.89	152.65	149.95	63.88	85.89	1	1	1	1	1	148.91
Csf3r	1.05	0.825806	-1.17	0.470433	-1.04	0.327829	-1.74	0.0796577	147.51	11.62	364.01	11.83	7.76	10.91	3.26	14.61	8.69	139.48	118.12	165.58	153.05	126.25	130.94	139	11.62	19.79	11.78	27.56	25.25	167.72	173.48	156.76	158.31	164.68	96.67	113.58	127.51	130.5	117.89	152.65	149.95	327.37	85.89	13.54	12.13	20.47	14.62	17.36	148.91
Ctla4	1.34	0.421026	1.09	0.80599	-1.04	0.327829	-1.45	0.17029	147.51	4.1	182	3.69	2.78	3.25	9.77	4.97	1	21.77	22.42	165.58	153.05	126.25	130.94	139	10.28	3.65	1.68	6.01	4.82	167.72	173.48	156.76	158.31	37.56	16.32	22.52	21.17	25.87	117.89	362.55	149.95	455.12	85.89	2.64	5.76	5.46	4.82	7.07	148.91
Ctsa	1.03	0.951142	-1.25	0.00916143	-1.04	0.327829	1.11	0.248239	147.51	752.34	1820.03	682.25	616.35	758.02	544.83	651.86	436.52	436.18	523.35	165.58	153.05	126.25	458.3	139	933.87	946.74	745.51	743.96	821.98	167.72	173.48	156.76	158.31	508.09	573.39	415.46	506.41	599.02	117.89	152.65	149.95	1030.01	85.89	722.84	627.52	693.74	610.61	688.08	148.91
Ctsg	1.28	0.448889	-1.09	0.776723	1.06	0.873557	-1.27	0.382279	6490.59	13.39	4823.09	12.84	6.99	18.56	9.77	18.22	24.13	120.13	100.88	5753.85	4974	1420.34	2684.31	3805.09	14.75	11.72	37.02	10.32	12.54	4612.27	5594.82	1156.1	3324.42	131.67	69.88	84.87	66.86	87.48	3359.86	5858.1	6410.43	2371.42	4810.08	17.38	10.14	9.55	22.59	14.42	2717.67
Ctsl	1.81	0.239673	-1.4	0.0264832	-1.04	0.327829	1.23	0.0531151	147.51	1649.79	728.01	857.74	849.6	1022.88	707.63	1033.13	687.5	602.27	652.67	165.58	153.05	126.25	130.94	139	1276.3	1606.59	939.04	1015.8	959.08	167.72	173.48	156.76	158.31	668.23	860.63	798.51	565.49	732.72	117.89	152.65	149.95	1221.64	343.58	776.66	823.12	912.55	735.57	799.75	148.91
Ctss	-1.23	0.375763	-1.11	0.419956	-1.04	0.327829	-1.34	0.434708	147.51	587.64	273.01	541.35	558.9	674.33	487.31	583.2	310.64	279.77	275.04	165.58	153.05	126.25	130.94	139	753.71	512.47	790.95	802.3	917.32	167.72	173.48	156.76	158.31	641.82	421.4	218.49	697.04	1025.69	117.89	209.9	149.95	63.88	85.89	722.2	640.64	808.38	552.42	659.43	148.91
Ctsw	-1.32	0.18224	-1.07	0.804387	-1.04	0.327829	-1.62	0.169507	147.51	18.26	91	112.03	87.8	76.23	55.35	67.61	35.72	76.59	86.22	165.58	153.05	126.25	130.94	139	122.49	57.45	31.97	91.54	86.99	167.72	173.48	156.76	158.31	90.39	76.58	68.05	77.89	85.16	117.89	152.65	149.95	63.88	85.89	80.17	70.56	60.96	67.3	56.29	148.91
Ctsz	1.26	0.464404	-1.1	0.275863	-1.04	0.327829	-1	0.976797	147.51	396.37	455.01	558.13	494.17	555.43	519.87	536.82	414.89	349.11	456.1	165.58	153.05	284.07	130.94	139	565.51	575.5	666.42	561.95	594.99	167.72	173.48	156.76	158.31	484.97	412.7	488.7	454.42	700.17	117.89	515.21	149.95	263.49	171.79	624.16	522.97	637.79	423.18	500.75	148.91
Cul1	1.59	0.44219	-1.03	0.605296	-1.26	0.511297	1.12	0.273752	147.51	221.04	91	321.6	324.88	288.02	206.21	335.64	293.65	245.91	259.52	289.76	153.05	789.08	130.94	139	292.36	310.71	242.33	275.53	298.09	251.58	216.85	156.76	474.92	309.97	250.66	262.04	221.25	273.5	117.89	820.52	1162.12	135.74	429.47	250.61	291.2	289.32	272.5	273.74	148.91
Cx3cl1	-1.11	0.680709	1.26	0.534013	-1.04	0.327829	-1.18	0.708351	147.51	2.32	91	7.76	5.46	3.76	5.43	4.37	3.28	7.26	18.11	289.76	153.05	126.25	130.94	139	8.49	7.11	1.68	7.67	3.46	167.72	173.48	156.76	158.31	9.49	11.63	5.69	16.44	10.75	117.89	152.65	149.95	263.49	85.89	4.57	4.57	6.37	11.56	5.6	148.91
Cx3cr1	-1.32	0.18224	-1.13	0.620681	-1.04	0.327829	-1.58	0.351745	147.51	11.18	273.01	16.4	9.67	13.97	14.11	12.8	10.23	104.01	81.05	165.58	153.05	126.25	130.94	139	16.54	7.49	13.46	14.63	16.17	167.72	173.48	156.76	158.31	85.44	59.17	50.23	70.8	52.61	117.89	152.65	149.95	63.88	85.89	16.74	8.15	15.47	6.66	15.15	148.91
Cxcl1	-1.33	0.302469	-2.62	0.0737461	-1.04	0.327829	-1.65	0.290668	147.51	10.29	728.01	8.77	5.84	3.76	5.43	1.96	7.14	99.17	74.15	165.58	153.05	410.32	130.94	139	7.15	22.48	3.37	6.67	12.54	167.72	173.48	156.76	158.31	95.34	69.88	73	70.01	71.21	117.89	152.65	149.95	199.61	85.89	4.57	4.97	6.82	2.37	1	148.91
Cxcl10	1.06	0.903544	1.02	0.946669	-1.4	0.366606	-2.24	0.243861	147.51	23.58	1001.02	37.77	34.57	14.48	36.9	27.26	3.28	16.93	15.52	165.58	153.05	662.82	196.41	139	34.87	40.54	11.78	43.8	26.61	167.72	563.82	156.76	158.31	27.65	11.63	2.72	7.78	15.4	117.89	152.65	149.95	646.75	343.58	34.68	19.68	33.66	42.8	21.76	148.91
Cxcl11	-1.32	0.18224	-1.13	0.834185	-1.04	0.327829	-1.93	0.272838	147.51	6.75	91	13.86	12.35	4.78	7.6	6.17	1	79.82	85.36	165.58	153.05	126.25	130.94	139	14.31	14.8	1.68	20.26	9.36	167.72	173.48	156.76	158.31	108.55	64.53	82.89	73.16	74.7	117.89	152.65	149.95	63.88	85.89	3.28	4.57	13.19	16.46	11.48	148.91
Cxcl12	-1.32	0.18224	-1.13	0.354622	-1.04	0.327829	1.23	0.112928	147.51	1521.39	91	1396.92	945.74	965.22	917.1	1040.96	916.86	666.77	626.81	165.58	153.05	126.25	130.94	139	1420.69	1856.01	1252.06	1014.47	1226.48	167.72	173.48	156.76	158.31	590.64	699.26	753.97	675.77	649.01	117.89	152.65	149.95	63.88	85.89	1429.58	1305.73	1240.54	987.93	960.63	148.91
Cxcl13	1.05	0.825806	1.15	0.81093	-1.04	0.327829	-1.74	0.172581	147.51	9.41	91	12.34	10.82	44.08	19.54	15.21	13.32	91.11	75.01	165.58	153.05	126.25	130.94	139	5.81	23.63	117.8	56.07	35.24	167.72	173.48	156.76	158.31	293.46	81.94	128.42	132.24	433.94	117.89	152.65	149.95	327.37	85.89	17.38	25.64	37.76	45.86	84.21	148.91
Cxcl14	-1.75	0.150536	1.04	0.80469	1.02	0.829958	1.05	0.73576	147.51	765.62	546.01	840.95	680.7	580.94	848.73	784.98	705.26	518.42	640.6	620.92	153.05	284.07	130.94	139	723.76	1009.38	728.68	482.72	539.15	167.72	173.48	156.76	158.31	549.36	664.45	866.8	472.53	515.32	117.89	152.65	149.95	63.88	171.79	713.23	623.95	777.9	776.61	617.55	148.91
Cxcl15	-1.32	0.18224	-1.11	0.373901	-1.04	0.327829	-2.1	0.0906113	147.51	1	91	1	1	1	1.09	1	1	74.98	61.22	165.58	153.05	126.25	130.94	139	1	1	1.68	1	1	167.72	173.48	156.76	158.31	72.23	51.14	64.09	58.19	57.26	117.89	152.65	149.95	63.88	85.89	1	1	1	1	1	148.91
Cxcl16	-1.32	0.18224	-1.51	0.0130217	-1.04	0.327829	-1.14	0.586279	147.51	273.29	91	223.94	212.28	213	194.27	171.81	84.37	131.42	89.67	165.58	153.05	126.25	130.94	139	406.81	404.1	233.92	357.08	380.72	167.72	173.48	156.76	158.31	136.62	157.6	72.01	174.78	123.52	117.89	152.65	149.95	63.88	85.89	278.16	209.7	235.64	257.8	188.53	148.91
Cxcl17	1.55	0.228986	1.06	0.747249	-1.04	0.327829	-1.6	0.321754	147.51	1	637.01	1	1	1	2.17	1	1	52.41	45.7	165.58	153.05	126.25	130.94	139	1	1	1.68	1	1	167.72	173.48	156.76	158.31	57.37	32.39	30.44	22.75	32.84	294.72	515.21	149.95	263.49	85.89	1	1	1	1.15	1.93	148.91
Cxcl2	-1.32	0.18224	-1.11	0.373901	-1.04	0.327829	-1.96	0.358521	147.51	1	91	1	1	1	1.09	1	1	1.61	6.04	165.58	153.05	126.25	130.94	139	1	1	1.68	1	1	167.72	173.48	156.76	158.31	9.49	2.26	11.63	8.57	3.78	117.89	152.65	149.95	63.88	85.89	1	1	1	1	1	148.91
Cxcl3	-1.05	0.771987	-1.62	0.0376107	-1.04	0.327829	-1.63	0.380321	147.51	1	91	1	1	1	1.09	1	1	79.82	50.87	165.58	153.05	126.25	130.94	139	2.68	1	1.68	2.03	1.65	167.72	173.48	156.76	158.31	67.28	45.78	59.14	58.98	35.17	117.89	152.65	149.95	199.61	85.89	1.36	1	1	1	1	148.91
Cxcl5	1.02	0.947573	-2.41	0.117011	-1.37	0.320952	-1.55	0.26926	147.51	1	182	2.16	1	1	1.09	1	1	87.88	73.29	165.58	153.05	284.07	130.94	139	1	7.11	6.73	1.7	1	167.72	173.48	156.76	474.92	95.34	51.14	46.27	55.83	53.77	117.89	362.55	149.95	263.49	85.89	1	1	1	1	1	148.91
Cxcl9	-1.47	0.128483	1.03	0.829477	-1.04	0.327829	-1.06	0.864734	147.51	44.83	91	126.78	134.53	70.62	99.85	101.34	29.54	100.78	54.32	289.76	153.05	126.25	130.94	139	120.7	163.52	107.7	164.47	120.13	167.72	173.48	156.76	158.31	106.9	60.51	75.97	84.19	111.9	117.89	152.65	149.95	63.88	85.89	134	116.68	158.31	188.58	104.78	148.91
Cxcr1	-1.32	0.18224	-1.32	0.194556	-1.04	0.327829	-1.1	0.731506	147.51	1	91	1	1	1	1.09	1	1.74	97.56	81.91	165.58	153.05	126.25	130.94	139	1	1	1.68	2.36	1	167.72	173.48	156.76	158.31	77.18	51.81	66.07	62.92	60.75	117.89	152.65	149.95	63.88	85.89	1	1	1	1	1	148.91
Cxcr2	-1.32	0.18224	-2.87	0.0959826	-1.04	0.327829	-1.5	0.312967	147.51	21.81	91	3.18	4.69	6.32	2.17	4.37	1.74	97.56	85.36	165.58	153.05	126.25	130.94	139	11.18	20.18	1.68	19.6	21.17	167.72	173.48	156.76	158.31	105.25	45.11	69.04	68.43	52.61	117.89	152.65	149.95	63.88	85.89	8.41	2.98	3.18	2.99	3.4	148.91
Cxcr3	-1.03	0.936732	-1.01	0.964693	-1.04	0.327829	-1.41	0.38313	147.51	9.41	273.01	15.9	23.08	19.58	15.19	23.04	14.09	107.23	113.81	165.58	153.05	126.25	130.94	139	25.93	11.34	20.19	20.6	21.62	167.72	173.48	156.76	158.31	120.11	69.22	73	88.13	96.79	117.89	515.21	149.95	63.88	85.89	35.32	19.68	16.83	10.95	19.56	148.91
Cxcr4	-1.32	0.18224	-1.54	0.0755361	-1.04	0.327829	-1.33	0.231275	147.51	94.86	91	36.75	41.08	52.24	22.79	19.42	57.34	99.17	143.12	165.58	153.05	126.25	130.94	139	63.93	70.52	25.24	58.06	53.85	167.72	173.48	156.76	158.31	121.76	112.74	111.6	105.46	102.6	117.89	152.65	149.95	63.88	85.89	29.55	32.8	40.03	34.22	30.58	148.91
Cxcr5	1.51	0.359446	-1.18	0.195002	-1.04	0.327829	-1.97	0.212178	147.51	1	91	1	1	1	1.09	1	2.51	66.92	67.25	165.58	153.05	126.25	130.94	139	1	1	1.68	1.37	1	167.72	173.48	156.76	158.31	90.39	51.81	76.96	50.32	56.09	117.89	667.86	149.95	455.12	85.89	1	1	1	1	1	148.91
Cxcr6	-1.32	0.18224	-1.37	0.0864604	-1.04	0.327829	-1.7	0.253974	147.51	22.25	91	30.14	36.1	31.83	7.6	28.46	21.04	116.91	100.01	165.58	153.05	126.25	130.94	139	42.47	20.18	25.24	33.86	38.87	167.72	173.48	156.76	158.31	130.01	63.19	75.97	70.8	88.65	117.89	152.65	149.95	63.88	85.89	22.51	26.04	22.29	18.91	23.97	148.91
Cyp2e1	-1.32	0.18224	1.95	0.125684	-1.04	0.327829	-1.25	0.719801	147.51	22.25	364.01	792.63	586.48	996.35	576.31	839.19	475.13	634.52	512.14	165.58	153.05	126.25	130.94	139	462.24	98.96	681.56	383.27	594.54	167.72	173.48	156.76	158.31	392.52	348.42	77.95	344.14	229.32	117.89	152.65	149.95	63.88	85.89	774.74	623.55	859.78	570.19	848.97	148.91
Cystm1	1.01	0.9907	1.04	0.712175	-1.04	0.327829	-1.12	0.107454	295.03	70.95	455.01	89.65	97	116.04	121.56	110.38	98.27	139.48	162.09	165.58	153.05	662.82	130.94	139	81.81	97.42	80.78	67.67	89.26	167.72	173.48	156.76	158.31	169.64	161.61	148.22	146.42	151.43	117.89	152.65	149.95	135.74	858.94	101.32	83.68	102.36	82.61	65.84	148.91
Ddah2	2.57	0.138678	1.17	0.152654	-1.04	0.327829	-1.22	0.240338	147.51	16.05	728.01	63.2	47.97	45.1	33.65	38.7	54.25	105.62	128.47	165.58	153.05	157.82	130.94	139	33.98	29.78	28.61	39.16	43.41	167.72	173.48	156.76	158.31	126.71	81.94	78.93	98.37	94.46	117.89	362.55	149.95	646.75	1975.57	49.42	36.77	38.21	44.03	35.72	148.91
Ddit3	-1.32	0.18224	-1.07	0.521163	-1.04	0.327829	-1.04	0.823546	147.51	26.23	273.01	72.36	69.8	96.64	56.44	56.17	53.48	70.14	62.08	165.58	153.05	126.25	130.94	139	71.97	52.46	65.63	72.64	80.64	167.72	173.48	156.76	158.31	73.88	70.55	40.33	57.41	77.02	117.89	152.65	149.95	63.88	85.89	53.26	66.99	72.33	70.98	57.76	148.91
Ddost	-1.32	0.18224	-1.33	0.0409552	-1.04	0.327829	1.11	0.362062	147.51	337.04	91	162.9	153.3	146.65	94.42	156.75	140.74	220.11	199.16	165.58	153.05	126.25	130.94	139	152.44	155.07	233.92	157.18	146.46	167.72	173.48	156.76	158.31	184.5	155.59	142.28	131.45	178.17	117.89	152.65	149.95	63.88	85.89	92.99	134.57	134.65	143.87	128.29	148.91
Ddx5	-1.47	0.128483	1.02	0.818043	-1.04	0.327829	1.12	0.0506654	147.51	2643.32	91	2738.28	2790.68	2379.84	3060.62	2816.61	2682.23	1893.89	2130.46	289.76	153.05	126.25	130.94	139	2475.26	2666.51	2106.96	2562.96	2688.73	167.72	173.48	156.76	158.31	2175.57	2028.33	2149.56	2133.05	2142.94	117.89	152.65	149.95	63.88	85.89	2991.7	2513.08	2400.57	2523.53	2270.49	148.91
Ddx58	-1.55	0.0812042	-1.02	0.89023	-1.04	0.327829	-1.13	0.396449	147.51	97.07	91	136.45	173.21	144.1	158.46	142.3	78.96	144.32	137.95	165.58	153.05	284.07	130.94	139	135.01	109.34	225.51	163.48	147.37	167.72	173.48	156.76	158.31	151.48	148.22	119.52	132.24	160.73	117.89	152.65	149.95	63.88	85.89	139.76	139.74	178.78	165.31	126.08	148.91
Defa1	-1.32	0.18224	-1.11	0.373901	-1.04	0.327829	-1.75	0.289395	147.51	1	91	1	1	1	1.09	1	1	100.78	102.6	165.58	153.05	126.25	130.94	139	1	1	1.68	1	1	167.72	173.48	156.76	158.31	126.71	68.55	76.96	101.52	88.65	117.89	152.65	149.95	63.88	85.89	1	1	1	1	1	148.91
Defb14	1.92	0.101883	-2.47	0.220126	-1.04	0.327829	-1.27	0.375901	147.51	23.13	91	7.76	7.76	11.42	5.43	17.02	11.78	52.41	49.14	165.58	153.05	126.25	130.94	139	25.93	65.52	1.68	24.57	22.07	167.72	173.48	156.76	158.31	62.32	45.78	39.34	51.89	52.61	117.89	362.55	149.95	391.24	601.26	6.49	7.75	11.37	4.21	7.07	148.91
Derl1	1.16	0.593914	-1.01	0.801712	1.18	0.499691	1.07	0.616719	147.51	253.36	637.01	184.77	174.36	210.45	174.74	198.92	159.28	141.09	137.95	165.58	153.05	126.25	130.94	139	202.06	188.89	178.38	172.76	162.81	167.72	173.48	156.76	158.31	174.59	156.26	179.89	118.85	151.43	117.89	209.9	149.95	391.24	85.89	195.51	183.07	182.87	160.41	170.9	148.91
Dhx58	-1.32	0.18224	1.13	0.65178	-1.04	0.327829	-1.47	0.218757	147.51	23.13	91	30.65	39.55	32.85	48.84	42.92	27.22	144.32	162.09	165.58	153.05	126.25	130.94	139	25.48	21.33	69	60.05	52.49	167.72	173.48	156.76	158.31	149.83	106.04	114.57	122	114.22	117.89	152.65	149.95	63.88	85.89	55.82	45.92	58.68	35.45	40.86	148.91
Diablo	-1.32	0.18224	1.04	0.559395	-1.04	0.327829	1.13	0.378376	147.51	105.93	91	108.47	105.04	106.85	125.9	119.41	105.22	54.02	87.94	165.58	153.05	126.25	130.94	139	108.18	98.57	79.1	103.47	102.88	167.72	173.48	156.76	158.31	83.79	76.58	105.66	64.49	81.67	117.89	152.65	149.95	63.88	85.89	114.13	90.04	97.35	103.44	106.98	148.91
Dnaja2	1.39	0.396641	-1.08	0.17071	-1.04	0.327829	1.23	0.0444003	147.51	371.13	91	306.85	276.63	274.75	350.56	344.08	306.78	213.66	187.96	165.58	153.05	126.25	130.94	139	291.47	303.79	363.5	296.08	292.64	167.72	173.48	156.76	158.31	186.15	254.68	262.04	220.46	207.23	117.89	515.21	149.95	391.24	85.89	315.97	295.57	261.57	279.85	273.01	148.91
Dnajc10	1.11	0.82887	-1.04	0.300187	1.18	0.499691	1.07	0.103688	147.51	312.69	91	405.03	403.4	371.71	342.96	382.63	383.23	271.71	306.08	165.58	153.05	284.07	589.24	139	345.56	306.1	360.14	342.49	357.11	167.72	173.48	156.76	158.31	293.46	280.79	282.83	284.27	318.84	117.89	820.52	149.95	391.24	171.79	327.5	342.09	322.08	340.49	314.15	148.91
Dtx3l	-1.32	0.18224	1.12	0.462356	-1.04	0.327829	-1.24	0.327772	147.51	81.13	91	145.1	158.66	128.28	148.69	153.74	102.13	176.57	173.3	165.58	153.05	126.25	130.94	139	118.91	113.56	220.46	165.13	184.14	167.72	173.48	156.76	158.31	181.19	154.92	117.54	167.69	165.38	117.89	152.65	149.95	63.88	85.89	194.87	172.73	201.07	152.44	152.53	148.91
Dysf	-1.66	0.144105	1.54	0.143052	-1.04	0.327829	1.01	0.965361	147.51	20.48	546.01	35.23	46.06	34.38	42.33	42.31	39.58	13.71	37.07	165.58	153.05	536.57	130.94	330.12	26.82	12.49	47.12	27.23	42.5	167.72	173.48	156.76	158.31	52.42	41.09	12.62	22.75	18.89	117.89	152.65	149.95	199.61	85.89	39.17	44.33	48.68	56.28	33.52	148.91
Ebi3	-1.32	0.18224	1.2	0.580344	-1.04	0.327829	-2.29	0.0636162	147.51	3.65	91	10.81	5.84	8.36	8.68	3.16	1	31.44	32.76	165.58	153.05	126.25	130.94	139	11.18	11.34	26.93	21.26	44.77	167.72	173.48	156.76	158.31	88.74	33.06	40.33	75.52	86.32	117.89	152.65	149.95	63.88	85.89	41.09	14.11	24.11	20.14	29.11	148.91
Egln1	1.29	0.338667	-1.05	0.380715	-1.04	0.327829	1.14	0.197826	147.51	210.86	91	263.11	280.07	222.18	300.64	252.52	304.46	186.24	227.62	165.58	153.05	126.25	130.94	139	244.53	251.14	245.7	283.82	272.67	167.72	173.48	156.76	158.31	146.52	200.45	150.2	172.41	218.86	117.89	152.65	149.95	455.12	171.79	290.98	224.81	233.37	240.65	247.3	148.91
Eif2ak2	1.84	0.202369	1.04	0.746696	1.22	0.44771	1	0.996436	147.51	83.35	819.02	133.4	153.68	123.18	137.84	143.5	99.04	150.77	106.91	289.76	153.05	126.25	130.94	139	118.47	102.42	171.65	165.47	130.12	167.72	173.48	156.76	158.31	158.08	120.77	96.75	106.24	118.87	176.83	152.65	149.95	1030.01	515.37	138.48	152.86	159.67	121.82	131.22	148.91
Eif2ak3	-1.32	0.18224	-1.11	0.400832	-1.04	0.327829	-1.23	0.284774	147.51	22.25	91	47.43	39.93	40	40.16	44.12	36.49	29.83	36.21	165.58	153.05	126.25	130.94	139	36.21	33.63	55.53	39.49	37.96	167.72	173.48	156.76	158.31	57.37	43.1	48.25	45.59	54.93	117.89	152.65	149.95	63.88	85.89	46.21	35.98	29.57	31.77	38.66	148.91
Eif3f	1.49	0.209134	-1.01	0.820245	-1.04	0.327829	1.19	0.0222711	147.51	1563.46	91	2013.94	1913.98	1963.41	1661.63	1946.86	1805.72	1482.7	1651.95	165.58	153.05	126.25	130.94	139	1841.81	1775.69	2206.25	1708.99	1959.65	167.72	173.48	156.76	158.31	1422.72	1693.55	1548.76	1528.08	1575.59	117.89	152.65	149.95	455.12	343.58	1755.07	1786.76	1946.57	2034.12	1828.97	148.91
Elane	-1.05	0.771987	-1.23	0.616215	-1.04	0.327829	-1.68	0.248436	147.51	1	91	1	2.01	1	1.09	1	1	63.69	75.87	165.58	153.05	126.25	130.94	139	4.47	2.11	1.68	4.02	1	167.72	173.48	156.76	158.31	90.39	52.48	55.18	70.8	71.21	117.89	152.65	149.95	199.61	85.89	4.57	1.39	1.36	1	2.66	148.91
Entpd1	1.59	0.262407	-1.16	0.143715	-1.04	0.327829	-1.21	0.528822	147.51	93.09	1001.02	180.7	137.21	160.94	163.88	183.26	116.03	91.11	84.49	165.58	153.05	126.25	458.3	139	184.63	126.24	164.92	197.29	192.32	167.72	173.48	156.76	158.31	110.2	130.14	57.16	122.79	150.26	117.89	209.9	562.32	582.87	257.68	139.76	145.3	138.29	143.87	168.69	148.91
Eomes	-1.32	0.18224	-1.12	0.753222	-1.04	0.327829	-2.81	0.255424	147.51	1	91	1	1.24	2.23	1.09	1	1	84.66	75.01	165.58	153.05	126.25	130.94	139	4.02	1	1.68	1.04	1	167.72	173.48	156.76	158.31	80.48	55.82	63.1	64.49	49.12	117.89	152.65	149.95	63.88	85.89	1	1	1	1.15	3.4	148.91
Ep300	-1.32	0.18224	-1.04	0.500213	-1.04	0.327829	1.06	0.279686	147.51	151.09	91	174.6	207.3	184.93	213.81	199.52	198.66	181.41	193.13	165.58	153.05	126.25	130.94	139	199.38	209.25	191.85	169.11	211.38	167.72	173.48	156.76	158.31	243.93	201.79	198.7	192.89	200.26	117.89	152.65	149.95	63.88	85.89	180.13	189.43	180.14	214.31	180.45	148.91
Ephx2	-1.32	0.18224	1.37	0.103224	-1.04	0.327829	1.08	0.7222	147.51	40.84	91	96.77	95.85	87.46	91.17	100.14	82.05	63.69	70.7	165.58	153.05	126.25	130.94	139	84.49	68.21	85.83	82.92	102.88	167.72	173.48	156.76	158.31	57.37	72.56	30.44	57.41	49.12	117.89	152.65	149.95	63.88	85.89	181.41	112.31	138.29	87.51	82	148.91
Ern1	-1.32	0.18224	1.07	0.170585	-1.04	0.327829	-1.04	0.72004	147.51	77.59	91	70.83	74.78	87.97	65.12	63.39	53.48	37.89	48.28	165.58	153.05	126.25	130.94	139	70.19	69.37	69	64.35	63.84	167.72	173.48	156.76	158.31	45.81	48.46	51.22	47.16	56.09	117.89	152.65	149.95	63.88	85.89	75.69	77.72	75.52	70.98	62.17	148.91
Ets1	-1.32	0.18224	-1.05	0.596786	-1.04	0.327829	-1.13	0.443928	147.51	112.13	91	181.72	167.09	168.09	102.02	180.85	125.3	165.28	181.06	165.58	153.05	126.25	130.94	139	187.31	124.32	210.36	162.48	180.51	167.72	173.48	156.76	158.31	204.31	168.31	121.5	151.14	140.96	117.89	152.65	149.95	63.88	85.89	148.73	160.41	173.32	167.14	159.88	148.91
Evl	-1.32	0.18224	-1.46	0.162618	-1.04	0.327829	-1.19	0.575549	147.51	17.82	91	24.03	12.73	17.54	20.62	15.81	40.35	1.61	27.59	165.58	153.05	126.25	130.94	139	26.82	32.86	30.29	33.86	37.51	167.72	173.48	156.76	158.31	12.8	11.63	24.5	18.81	22.38	117.89	152.65	149.95	63.88	85.89	30.84	23.26	29.11	26.26	9.27	148.91
F5	-1.13	0.335295	-3.5	0.0499721	-1.04	0.327829	-1.51	0.282774	147.51	9.41	91	4.71	2.78	1.72	6.51	6.17	8.69	81.43	96.56	165.58	153.05	126.25	130.94	139	18.78	10.95	1.68	11.31	13.9	167.72	173.48	156.76	158.31	116.81	83.95	72.01	74.74	56.09	117.89	152.65	149.95	135.74	85.89	6.49	2.19	1	1.76	4.13	148.91
Fas	-1.05	0.771987	1.14	0.281148	-1.04	0.327829	-1.59	0.187514	147.51	11.18	91	35.73	31.12	31.32	51.01	35.69	27.99	49.18	54.32	165.58	153.05	126.25	130.94	139	28.16	17.1	26.93	30.54	29.34	167.72	173.48	156.76	158.31	70.58	55.82	42.31	44.01	57.26	117.89	152.65	149.95	199.61	85.89	30.19	28.03	31.84	28.1	29.84	148.91
Fasl	1.04	0.946337	-1.04	0.737322	-1.04	0.327829	-1.72	0.32402	147.51	1	364.01	1	2.01	1	1.09	1	1	34.67	37.07	289.76	153.05	126.25	130.94	139	1	1	1.68	1	1	167.72	173.48	156.76	158.31	45.81	22.35	26.48	25.11	30.52	117.89	1278.48	149.95	63.88	85.89	1.36	1	1	1	1	148.91
Fbxo6	3.27	0.0723329	1.09	0.48707	1.18	0.531892	-1.22	0.249412	147.51	51.03	728.01	79.48	78.99	71.64	90.08	77.25	56.57	83.04	74.15	620.92	153.05	284.07	130.94	191.12	70.63	63.22	95.92	68.66	52.04	251.58	173.48	156.76	158.31	88.74	72.56	56.17	85.76	66.56	117.89	1583.79	1162.12	1349.39	858.94	89.78	66.59	76.43	76.49	66.58	148.91
Fcer1a	-1.32	0.18224	-2.01	0.274533	-1.04	0.327829	-1.91	0.230036	147.51	1	91	1.65	1	2.23	1.09	1	1.74	110.46	69.84	165.58	153.05	126.25	130.94	139	1.34	9.8	1.68	9.32	10.73	167.72	173.48	156.76	158.31	101.95	46.45	73.99	69.22	66.56	117.89	152.65	149.95	63.88	85.89	2.64	6.16	1	1	4.13	148.91
Fcgr1	-1.32	0.18224	-1.02	0.945658	-1.04	0.327829	-1.52	0.267706	147.51	18.71	91	40.31	49.12	30.81	43.41	41.11	18.73	73.37	69.84	165.58	153.05	126.25	130.94	139	30.4	31.71	116.12	95.85	53.85	167.72	173.48	156.76	158.31	72.23	40.42	56.17	41.65	87.48	117.89	152.65	149.95	63.88	85.89	70.56	51.88	67.33	34.22	61.43	148.91
Fcgr2b	2.14	0.0892283	1.13	0.494468	-1.37	0.320952	1.01	0.983866	885.08	132.94	1456.03	244.8	258.24	272.19	287.61	311.55	278.98	157.22	145.71	1117.65	535.66	284.07	196.41	469.12	278.51	113.56	122.85	150.88	135.57	167.72	173.48	156.76	474.92	187.8	211.83	84.87	161.38	237.46	412.61	667.86	1162.12	1221.64	1803.78	163.47	188.63	164.22	142.64	206.89	148.91
Fcgr4	-1.03	0.936732	-1.12	0.79981	-1.04	0.327829	-2.2	0.0523565	147.51	12.06	91	12.84	8.52	3.76	6.51	3.76	1	81.43	103.46	165.58	153.05	126.25	130.94	139	12.96	49.38	112.75	104.47	129.21	167.72	173.48	156.76	158.31	194.4	68.55	130.4	166.11	213.04	117.89	515.21	149.95	63.88	85.89	55.82	49.49	60.96	52.6	61.43	148.91
Fcgrt	-1.32	0.18224	1.23	0.243801	-1.04	0.327829	-1.03	0.902936	147.51	237.42	91	553.05	441.7	539.61	562.2	486.22	325.31	284.61	374.19	165.58	153.05	126.25	130.94	139	424.24	232.31	548.62	394.54	402.96	167.72	173.48	156.76	158.31	380.96	471.62	196.72	312.63	473.46	117.89	152.65	149.95	63.88	85.89	639.54	437.89	495.85	390.1	450.79	148.91
Fcrlb	-1.32	0.18224	-1.25	0.17867	-1.04	0.327829	1.07	0.589269	147.51	1	91	1	1	1	1.09	1	1	1.61	1	165.58	153.05	126.25	130.94	139	1.79	1	1.68	1	1	167.72	173.48	156.76	158.31	1.65	1	1	1	1.16	117.89	152.65	149.95	63.88	85.89	1	1	1	1	1	148.91
Fgr	1.29	0.338667	-1.57	0.0956449	-1.04	0.327829	-2.08	0.207533	147.51	8.97	91	13.35	18.48	16.01	6.51	15.21	7.14	16.93	2.59	165.58	153.05	126.25	130.94	139	18.78	18.64	21.88	21.59	27.52	167.72	173.48	156.76	158.31	14.45	10.96	18.56	24.32	20.05	117.89	152.65	149.95	455.12	171.79	7.77	13.32	17.74	10.34	25.44	148.91
Fos	2.3	0.101084	1.07	0.756116	-1.04	0.327829	-1.34	0.593585	147.51	77.59	273.01	102.88	87.42	52.24	119.39	85.08	92.86	194.31	205.2	165.58	229.57	126.25	130.94	139	87.62	107.03	117.8	133.97	109.69	167.72	173.48	156.76	158.31	318.22	745.46	157.13	790.77	536.24	117.89	515.21	562.32	966.13	171.79	60.31	131.79	101.9	181.23	154.73	148.91
Foxo1	-1.32	0.18224	-1.08	0.434445	-1.04	0.327829	1.06	0.55503	147.51	150.2	91	162.9	150.23	162.47	155.2	166.39	170.09	176.57	166.4	165.58	153.05	126.25	130.94	139	164.06	180.43	212.04	128.34	139.2	167.72	173.48	156.76	158.31	184.5	190.4	208.6	170.05	167.7	117.89	152.65	149.95	63.88	85.89	167.31	146.5	144.66	154.28	136.37	148.91
Foxp3	-1.32	0.18224	-1.34	0.454977	-1.04	0.327829	-1.76	0.415268	147.51	1	91	1	2.78	1	1.09	1	1.74	33.06	31.04	165.58	153.05	126.25	130.94	139	4.47	2.11	1.68	2.03	1	167.72	173.48	156.76	158.31	16.1	21.68	25.49	30.62	9.59	117.89	152.65	149.95	63.88	85.89	4.57	1	1.36	1	1.19	148.91
Fpr1	-1.1	0.859376	-1.08	0.907849	-1.04	0.327829	-1.59	0.287106	147.51	1	637.01	3.69	2.01	3.76	1.09	1	7.14	105.62	110.36	165.58	153.05	789.08	458.3	191.12	3.13	24.79	77.41	45.79	84.72	167.72	173.48	156.76	158.31	192.75	77.92	91.8	135.39	140.96	412.61	209.9	149.95	966.13	85.89	29.55	20.47	25.93	26.87	37.93	148.91
Fpr2	-1.32	0.18224	1.02	0.967026	-1.04	0.327829	-1.95	0.151838	147.51	5.42	91	1.65	7.76	7.85	1.09	9.79	1	99.17	72.42	165.58	153.05	126.25	130.94	139	4.47	20.94	48.8	56.73	96.07	167.72	173.48	156.76	158.31	163.03	57.83	83.88	141.69	163.05	117.89	152.65	149.95	63.88	85.89	26.35	27.23	23.2	36.67	46.01	148.91
Furin	-1.32	0.18224	-1.27	0.0538305	-1.04	0.327829	1.13	0.380915	147.51	526.1	91	326.69	305.73	289.04	303.89	351.91	355.43	213.66	245.72	165.58	153.05	126.25	130.94	139	409.49	520.93	334.89	315.31	366.19	167.72	173.48	156.76	158.31	298.41	274.77	327.37	227.55	225.83	117.89	152.65	149.95	63.88	85.89	310.84	276.09	283.86	318.44	326.64	148.91
Fyn	-1.32	0.18224	1.05	0.582164	-1.04	0.327829	1.21	0.153914	147.51	161.27	91	290.58	251.35	256.89	260.48	252.52	258.13	157.22	168.13	165.58	153.05	126.25	130.94	139	234.7	195.04	259.16	201.6	226.82	167.72	173.48	156.76	158.31	169.64	199.78	186.82	169.26	177	117.89	152.65	149.95	63.88	85.89	283.29	217.66	225.64	202.06	240.69	148.91
Gab2	1.21	0.617391	1.02	0.877222	-1.04	0.327829	-1.4	0.12646	147.51	23.58	91	58.62	52.57	47.65	57.52	36.29	38.03	118.52	112.08	165.58	153.05	126.25	130.94	139	51.86	37.09	47.12	54.74	65.66	167.72	173.48	156.76	158.31	115.16	100.01	75.97	92.85	104.92	117.89	152.65	149.95	646.75	85.89	45.57	51.88	55.95	45.86	58.5	148.91
Gadd45b	-1.05	0.771987	-1.19	0.103483	-1.04	0.327829	1.09	0.313247	147.51	57.67	91	71.34	51.42	71.13	58.61	65.8	54.25	81.43	82.77	165.58	153.05	126.25	130.94	139	76.44	62.07	62.27	72.64	74.74	167.72	173.48	156.76	158.31	60.67	71.89	60.13	76.31	60.75	117.89	152.65	149.95	199.61	85.89	72.48	46.31	64.6	59.95	51.88	148.91
Gata3	-1.28	0.17584	1.14	0.0299425	-1.04	0.327829	1.18	0.0019595	147.51	408.77	546.01	515.41	481.15	451.83	721.74	574.16	587.88	500.68	569.04	165.58	153.05	126.25	130.94	139	434.08	361.44	439.23	407.47	412.04	167.72	173.48	156.76	158.31	522.95	550.62	497.61	537.92	471.14	117.89	152.65	149.95	71.86	85.89	494.09	405.69	476.75	489.33	478.71	148.91
Gba	3.56	0.0435626	-1.08	0.316058	-1.71	0.418215	1.04	0.657586	147.51	186.51	364.01	119.16	133.38	139	153.03	136.88	116.8	113.68	116.39	165.58	153.05	126.25	130.94	330.12	146.63	158.14	116.12	141.93	134.21	167.72	1604.72	156.76	158.31	121.76	114.08	93.78	127.51	114.22	412.61	152.65	2361.74	774.5	687.15	153.86	122.24	132.83	123.65	111.39	186.14
Gbp2	-1.32	0.18224	1.24	0.17588	-1.04	0.327829	-1.39	0.483358	147.51	16.94	91	44.38	45.67	36.42	37.99	41.71	20.27	13.71	19.83	165.58	153.05	126.25	130.94	139	25.48	24.02	35.34	45.79	41.6	167.72	173.48	156.76	158.31	34.26	15.65	12.62	17.23	37.49	117.89	152.65	149.95	63.88	85.89	37.88	38.36	45.04	45.86	40.13	148.91
Gbp3	1.5	0.21755	1.23	0.174751	-1.04	0.327829	-1.48	0.396867	147.51	14.72	91	34.72	40.69	26.73	19.54	24.85	19.5	41.12	42.25	165.58	153.05	284.07	130.94	139	27.27	22.87	43.75	38.5	33.88	167.72	173.48	156.76	158.31	52.42	37.08	47.26	32.99	49.12	117.89	152.65	412.37	391.24	343.58	35.96	36.77	46.86	47.09	34.25	148.91
Gbp5	1.23	0.601824	1.09	0.560868	-1.04	0.327829	-1.74	0.244359	147.51	20.48	546.01	42.35	54.48	30.3	36.9	35.09	11	8.87	19.83	165.58	153.05	126.25	130.94	139	31.29	39.39	58.9	55.4	38.42	167.72	173.48	156.76	158.31	29.3	21.01	13.61	21.17	42.14	117.89	152.65	149.95	710.63	85.89	55.18	41.15	49.59	54.44	38.66	148.91
Gca	1.21	0.336339	-1.09	0.634965	-1.04	0.327829	2.23	0.20231	147.51	7.64	819.02	9.79	11.97	9.38	17.37	13.4	12.55	1.61	11.21	165.58	153.05	126.25	130.94	139	8.49	10.18	11.78	11.98	8.91	167.72	173.48	156.76	158.31	2.89	16.99	1	3.05	7.27	117.89	152.65	149.95	327.37	171.79	14.82	6.56	8.19	7.27	12.21	148.91
Gk	-1.32	0.18224	-1.23	0.118771	-1.04	0.327829	1.16	0.225353	147.51	112.57	273.01	53.54	55.25	43.06	53.18	51.95	34.94	33.06	31.9	165.58	153.05	126.25	130.94	139	60.8	92.81	50.49	58.72	56.12	167.72	173.48	156.76	158.31	44.16	30.38	37.36	32.99	38.66	117.89	152.65	149.95	63.88	85.89	57.11	45.92	47.77	53.83	48.95	148.91
Gla	-1.32	0.18224	-1.21	0.0991131	-1.04	0.327829	1.29	0.482045	147.51	36.42	91	23.02	18.1	21.11	17.37	20.03	17.95	15.32	10.35	165.58	153.05	126.25	130.94	139	26.38	30.94	20.19	29.21	21.62	167.72	173.48	156.76	158.31	19.4	26.36	48.25	14.87	24.7	117.89	152.65	149.95	63.88	85.89	23.15	22.06	21.38	17.07	21.76	148.91
Glb1	1.21	0.617391	1.36	0.0371508	-1.04	0.327829	-1.11	0.640187	147.51	21.81	728.01	33.7	34.95	43.57	35.82	27.86	33.4	92.72	81.91	165.58	153.05	126.25	130.94	139	30.4	24.4	35.34	33.19	43.41	167.72	173.48	156.76	158.31	106.9	79.93	77.95	75.52	64.23	117.89	152.65	149.95	646.75	85.89	53.9	35.58	50.04	47.7	38.66	148.91
Gns	1.05	0.825806	1.07	0.222725	-1.04	0.327829	1	0.995582	147.51	267.97	91	452.84	462	471.22	476.46	450.09	339.98	278.16	319.01	165.58	153.05	126.25	130.94	139	397.87	344.92	378.65	372.33	420.21	167.72	173.48	156.76	158.31	260.44	307.58	171.97	306.33	381.62	117.89	152.65	149.95	327.37	85.89	433.22	372.7	438.53	369.89	436.83	148.91
Gpx7	3.06	0.0195972	1.05	0.78231	-1.24	0.28537	-1.12	0.501225	147.51	39.07	1092.02	95.76	87.42	104.3	113.96	101.34	115.26	91.11	130.19	289.76	229.57	126.25	130.94	191.12	95.22	46.69	50.49	92.2	93.35	167.72	173.48	156.76	316.61	121.76	99.34	87.84	83.4	87.48	176.83	515.21	712.27	774.5	1116.62	79.53	74.14	75.06	59.34	95.23	148.91
Gsk3b	1.01	0.962208	-1.03	0.42649	-1.04	0.327829	1.17	0.0337472	147.51	302.51	91	303.8	325.65	302.3	297.38	345.28	318.36	268.48	291.42	165.58	153.05	126.25	130.94	139	289.68	325.7	309.65	285.47	287.65	167.72	173.48	156.76	158.31	314.92	268.07	267.98	246.46	260.71	117.89	152.65	149.95	263.49	85.89	303.79	274.11	292.96	312.92	265.66	148.91
Gstm4	3.59	0.0455668	1.01	0.961924	-1.04	0.327829	-1.33	0.32999	147.51	25.35	728.01	37.77	34.95	40	24.96	33.28	33.4	228.17	162.95	165.58	153.05	126.25	130.94	139	26.38	26.32	50.49	24.57	36.6	167.72	173.48	156.76	158.31	217.52	124.12	146.24	128.3	145.61	766.28	820.52	712.27	902.26	85.89	23.79	27.63	36.39	34.22	40.13	148.91
Gucy1a1	1.18	0.637	1.13	0.514015	-1.04	0.327829	-1.11	0.701051	147.51	18.71	637.01	41.84	38.01	37.96	39.07	44.72	27.99	66.92	67.25	165.58	153.05	126.25	130.94	139	21.46	19.41	43.75	32.86	41.6	167.72	173.48	156.76	158.31	68.93	39.75	30.44	55.04	39.82	117.89	152.65	149.95	582.87	85.89	38.52	35.98	31.84	28.71	36.46	148.91
Gucy1b1	1.13	0.810902	1.31	0.298422	-1.04	0.327829	1.17	0.684952	147.51	4.98	91	31.16	26.91	25.2	31.47	21.83	29.54	8.87	18.11	165.58	153.05	126.25	130.94	139	15.2	9.8	25.24	18.61	21.17	167.72	173.48	156.76	158.31	22.7	12.97	5.69	3.84	9.59	117.89	973.17	149.95	71.86	85.89	37.88	26.83	20.02	21.36	12.95	148.91
Gusb	1.26	0.232796	-1.25	0.108206	-1.04	0.327829	-1.17	0.390576	147.51	155.96	1092.02	170.02	160.19	184.93	104.19	192.89	145.38	155.61	150.88	165.58	153.05	126.25	130.94	139	186.42	132.78	196.9	168.78	181.87	167.72	173.48	156.76	158.31	217.52	152.91	111.6	154.3	201.42	117.89	152.65	149.95	263.49	257.68	94.27	155.64	141.48	135.29	171.63	148.91
Gzma	1.13	0.697305	-1.04	0.919566	-1.04	0.327829	-1.02	0.951573	147.51	8.52	91	1.65	3.93	2.23	3.26	1	1	1.61	1	165.58	153.05	126.25	130.94	139	7.6	10.95	1.68	10.98	5.28	167.72	173.48	156.76	158.31	1.65	1	1	1	3.78	117.89	152.65	149.95	455.12	85.89	3.92	7.75	7.73	3.6	7.81	148.91
Gzmb	1.05	0.825806	-1.28	0.235539	-1.04	0.327829	-2.71	0.246504	147.51	1	91	1	1	1	1.09	1	1	60.47	52.59	165.58	153.05	126.25	130.94	139	1	1	1.68	2.36	1	167.72	173.48	156.76	158.31	80.48	47.12	46.27	41.65	36.33	117.89	152.65	149.95	327.37	85.89	1	1	1	1.15	1	148.91
Gzmc	-1.32	0.18224	-1.23	0.53138	-1.04	0.327829	-2	0.195472	147.51	53.68	91	182.23	167.09	97.66	64.03	59.78	26.45	74.98	59.49	165.58	153.05	126.25	130.94	139	298.18	104.34	52.17	150.22	153.27	167.72	173.48	156.76	158.31	90.39	55.15	52.21	57.41	35.17	117.89	152.65	149.95	63.88	85.89	151.3	100.38	95.53	131	68.78	148.91
Gzmd	-1.05	0.771987	-1.11	0.373901	-1.04	0.327829	-2.57	0.150557	147.51	1	91	1	1	1	1.09	1	1	1.61	4.31	165.58	153.05	126.25	130.94	139	1	1	1.68	1	1	167.72	173.48	156.76	158.31	11.14	1	1	10.14	2.62	117.89	152.65	149.95	199.61	85.89	1	1	1	1	1	148.91
Gzme	-1.32	0.18224	1.04	0.846635	-1.04	0.327829	-2.2	0.342575	147.51	1	182	1.14	1	1	1.09	1	1	58.86	46.56	165.58	153.05	126.25	130.94	139	1	1	1.68	1	1	167.72	173.48	156.76	158.31	45.81	38.42	52.21	42.44	21.22	117.89	152.65	149.95	63.88	85.89	2	1	1	1	1	148.91
Gzmf	1.22	0.685526	-1.14	0.792283	1.02	0.737544	-1.29	0.331379	1032.59	1	546.01	1	3.54	1	8.68	1	2.51	60.47	60.35	165.58	382.62	126.25	130.94	139	4.02	1.35	6.73	2.69	3.01	167.72	173.48	156.76	158.31	54.07	45.11	41.32	37.71	39.82	117.89	515.21	149.95	71.86	601.26	7.13	3.78	1	4.82	1.19	186.14
Gzmg	-1.06	0.71684	-1.11	0.373901	-1.04	0.327829	-2.33	0.131459	147.51	2.32	364.01	1	1	1	1.09	1	1.74	31.44	52.59	165.58	153.05	126.25	130.94	139	1	1	1.68	1	1	167.72	173.48	156.76	158.31	68.93	36.41	44.29	47.16	35.17	117.89	209.9	149.95	135.74	85.89	1	1	1	1	1	148.91
Gzmk	-1.28	0.17584	-1.07	0.56013	-1.04	0.327829	-1.56	0.429456	147.51	1	455.01	1	1	1	1.09	1	1	8.87	6.9	165.58	153.05	126.25	130.94	139	1	1	1.68	1	1	167.72	173.48	156.76	158.31	2.89	1	3.71	8.57	6.1	117.89	152.65	149.95	71.86	85.89	1	1	1	1	1.19	148.91
Gzmm	1	0.990734	-1.22	0.655864	-1.04	0.327829	-1.64	0.221144	147.51	2.32	91	7.25	1	3.25	6.51	1	7.14	76.59	69.84	165.58	153.05	126.25	130.94	139	3.58	1	1.68	1.7	3.46	167.72	173.48	156.76	158.31	77.18	69.88	58.15	73.16	54.93	117.89	152.65	149.95	63.88	343.58	1	1	1	2.37	5.6	148.91
Gzmn	-1.32	0.18224	-1.11	0.373901	-1.04	0.327829	-2.97	0.196844	147.51	1	91	1	1	1	1.09	1	1	44.34	50.87	165.58	153.05	126.25	130.94	139	1	1	1.68	1	1	167.72	173.48	156.76	158.31	62.32	39.75	51.22	48.74	42.14	117.89	152.65	149.95	63.88	85.89	1	1	1	1	1	148.91
H2-Ab1	-1.32	0.18224	1.06	0.775605	-1.04	0.327829	-1.03	0.924571	147.51	20.48	91	161.37	143.72	110.93	97.68	153.74	62.75	78.21	56.9	165.58	153.05	126.25	130.94	139	171.22	73.59	84.14	175.08	137.84	167.72	173.48	156.76	158.31	111.85	81.27	29.45	102.31	99.11	117.89	152.65	149.95	63.88	85.89	119.26	131.39	122.37	118.75	148.86	148.91
H2-D1	-1.32	0.18224	1.74	0.432611	-1.04	0.327829	-1.34	0.383087	147.51	2.32	91	94.23	88.19	80.82	40.16	56.77	48.85	52.41	57.77	165.58	153.05	126.25	130.94	139	75.1	84.74	3.37	69.66	88.81	167.72	173.48	156.76	158.31	42.51	35.74	19.55	35.35	46.79	117.89	152.65	149.95	63.88	85.89	53.9	70.96	95.99	84.45	68.78	148.91
H2-DMa	-1.32	0.18224	1.07	0.692588	-1.04	0.327829	-1.25	0.490688	147.51	170.57	91	205.12	217.26	194.12	206.21	202.53	116.03	233.01	197.44	165.58	153.05	126.25	130.94	139	232.91	100.88	185.12	209.89	199.13	167.72	173.48	156.76	158.31	212.56	198.44	102.69	205.5	215.37	117.89	152.65	149.95	63.88	85.89	196.15	160.81	186.06	192.26	223.79	148.91
H2-DMb1	-1.32	0.18224	1.05	0.715096	-1.04	0.327829	-1.09	0.736441	147.51	303.84	91	504.22	511.79	475.3	526.38	507.91	302.92	360.39	261.24	165.58	153.05	126.25	130.94	139	643.29	309.94	392.11	559.3	478.32	167.72	173.48	156.76	158.31	423.89	465.59	194.74	384.31	474.63	117.89	152.65	149.95	63.88	85.89	575.47	454.59	456.73	466.06	488.99	148.91
H2-DMb2	-1.32	0.18224	-1.28	0.178533	-1.04	0.327829	-1.36	0.41547	147.51	39.96	91	101.86	78.99	98.17	109.62	98.33	48.07	123.36	104.32	165.58	153.05	126.25	130.94	139	130.09	56.3	72.36	107.45	91.53	167.72	173.48	156.76	158.31	120.11	116.75	89.82	134.6	133.99	117.89	152.65	149.95	63.88	85.89	84.02	63.81	56.86	77.71	62.9	148.91
H2-Eb1	1.86	0.170938	1.36	0.106717	-1.04	0.327829	-1.22	0.551812	147.51	416.74	910.02	1216.35	1296.95	1070.34	1379.45	1150.59	878.25	861.88	785.45	165.58	153.05	126.25	130.94	139	1065.3	521.7	541.89	870.92	939.56	167.72	173.48	156.76	158.31	1082.62	944.99	354.09	1064.11	1031.5	117.89	152.65	712.27	582.87	171.79	1216.21	957.49	1075.41	955.46	952.55	148.91
H2-K1	-1.32	0.18224	1.06	0.496539	-1.04	0.327829	-1.18	0.532223	147.51	802.37	91	2880.19	2585	2276.24	2660.13	2103.46	1389.48	1785.85	1784.72	165.58	153.05	126.25	130.94	139	2384.96	2758.36	2196.15	2488.04	2700.08	167.72	173.48	156.76	158.31	2008.82	1814.07	1011.31	2010.96	2125.5	117.89	152.65	149.95	63.88	85.89	2863.56	2439.13	3260.35	2595.81	2188.21	148.91
H2-M3	1.16	0.662544	1.26	0.0712009	-1.04	0.327829	-1.47	0.197612	147.51	19.59	819.02	69.81	72.87	71.64	62.95	64	44.21	100.78	96.56	165.58	153.05	126.25	130.94	139	48.28	42.08	70.68	61.04	54.31	167.72	173.48	156.76	158.31	121.76	93.99	64.09	98.37	104.92	117.89	152.65	149.95	519	85.89	71.84	69.37	83.25	60.56	59.96	148.91
H2-Ob	-1.23	0.375763	1.15	0.403639	-1.04	0.327829	-1.2	0.620286	147.51	11.62	91	51.5	57.55	46.63	66.2	55.56	31.86	136.26	112.95	165.58	153.05	126.25	130.94	139	59.01	25.94	33.66	49.44	33.88	167.72	173.48	156.76	158.31	158.08	98.01	81.9	99.15	106.09	117.89	209.9	149.95	63.88	85.89	53.26	44.72	37.76	46.48	42.33	148.91
H2-Pa	-1.32	0.18224	-1.11	0.373901	-1.04	0.327829	-2.1	0.308218	147.51	1	91	1.14	1	1	1.09	1	1	95.94	87.08	165.58	153.05	126.25	130.94	139	1	1	1.68	1	1	167.72	173.48	156.76	158.31	95.34	61.18	79.92	58.98	75.86	117.89	152.65	149.95	63.88	85.89	1	1	1	1	1	148.91
H2-Q1	1.18	0.637	-1.25	0.529073	-1.04	0.327829	-2.02	0.136889	147.51	1	1001.02	1	1	1	1.09	1	1	58.86	62.94	165.58	153.05	126.25	130.94	139	4.47	1	1.68	1	1	167.72	173.48	156.76	158.31	67.28	40.42	60.13	45.59	53.77	117.89	152.65	149.95	582.87	85.89	1	2.19	1	1.15	1	148.91
H2-Q10	-1.28	0.17584	-1.3	0.559743	-1.04	0.327829	-1.64	0.211778	147.51	6.31	91	5.21	7.37	5.8	9.77	18.82	28.77	81.43	68.97	165.58	153.05	126.25	130.94	139	1.79	5.19	1.68	1.7	5.73	167.72	173.48	156.76	158.31	110.2	61.85	50.23	62.92	61.91	117.89	152.65	149.95	71.86	85.89	2.64	1	2.73	1	5.6	148.91
H2-Q2	1.01	0.962208	-1.11	0.373901	-1.04	0.327829	1.07	0.589269	147.51	1	91	1	1	1	1.09	1	1	1.61	1	165.58	153.05	126.25	130.94	139	1	1	1.68	1	1	167.72	173.48	156.76	158.31	1.65	1	1	1	1.16	117.89	152.65	149.95	263.49	85.89	1	1	1	1	1	148.91
H2-T23	-1.32	0.18224	1.23	0.0918455	-1.04	0.327829	-1.48	0.188088	147.51	45.27	455.01	212.24	184.32	166.56	192.1	137.48	89	241.07	237.1	165.58	153.05	126.25	130.94	139	141.26	150.07	114.44	131.32	159.63	167.72	173.48	156.76	158.31	234.03	201.12	133.37	180.29	209.56	117.89	152.65	149.95	63.88	85.89	173.72	171.94	224.27	166.53	128.29	148.91
Hamp	-1.32	0.18224	1.37	0.679651	-1.04	0.327829	-1.03	0.931153	147.51	1	91	53.54	1.24	16.52	748.88	460.93	401.77	399.09	215.55	165.58	153.05	126.25	130.94	139	333.04	20.94	8.41	45.79	100.16	167.72	173.48	156.76	158.31	268.7	351.1	222.45	441.81	574.61	117.89	152.65	149.95	63.88	85.89	144.89	40.35	92.35	21.97	108.45	148.91
Havcr2	-1.13	0.335295	-1.11	0.373901	-1.04	0.327829	-3.06	0.0377435	147.51	1	637.01	1	1	1	1.09	1	1	13.71	11.21	165.58	153.05	126.25	130.94	139	1	1	1.68	1	1	167.72	173.48	156.76	158.31	24.35	4.27	6.68	7.78	9.59	117.89	152.65	149.95	135.74	85.89	1	1	1	1	1	148.91
Hc	-1.32	0.18224	-1.11	0.373901	-1.04	0.327829	-1.5	0.431777	147.51	1	91	1	1	1	1.09	1	1	1.61	1	165.58	153.05	126.25	130.94	139	1	1	1.68	1	1	167.72	173.48	156.76	158.31	11.14	1	1.73	1	1.16	117.89	152.65	149.95	63.88	85.89	1	1	1	1	1	148.91
Hck	1.15	0.647647	-1.29	0.412364	-1.04	0.327829	-2.12	0.0889838	147.51	10.29	728.01	18.44	17.71	28.26	17.37	23.64	34.94	115.29	112.08	165.58	153.05	126.25	130.94	139	25.48	47.85	77.41	66.68	122.86	167.72	173.48	156.76	158.31	230.72	81.27	106.65	192.89	230.48	117.89	362.55	149.95	71.86	257.68	46.85	37.17	37.76	50.15	66.58	148.91
Hcst	-1.38	0.533809	-1.23	0.714325	-1.04	0.327829	-1.97	0.331508	590.05	2.32	455.01	10.81	5.46	6.32	4.34	1	7.92	97.56	88.81	786.5	153.05	410.32	458.3	139	10.28	6.34	1.68	9.32	11.18	167.72	173.48	156.76	158.31	87.09	60.51	77.95	67.65	49.12	117.89	152.65	149.95	902.26	257.68	11.61	7.35	8.64	1.15	4.87	148.91
Hdc	1.22	0.505017	1.03	0.902034	-1.04	0.327829	-2.01	0.254385	147.51	1	91	10.81	7.37	4.27	13.02	10.99	5.6	73.37	44.83	165.58	153.05	126.25	130.94	139	9.39	11.34	5.05	7.67	13	167.72	173.48	156.76	158.31	47.47	43.77	55.18	39.29	35.17	176.83	152.65	149.95	455.12	85.89	8.41	9.34	10.92	12.79	5.6	148.91
Hk3	1	0.990734	1.07	0.783605	1.02	0.829958	-1.67	0.111054	147.51	16.49	1456.03	48.45	23.08	46.63	40.16	26.65	17.18	62.08	84.49	165.58	153.05	126.25	130.94	139	23.25	39.01	75.73	52.09	86.99	167.72	173.48	156.76	158.31	149.83	63.19	70.03	133.03	186.3	117.89	152.65	149.95	63.88	343.58	53.9	44.33	60.05	55.66	55.56	148.91
Hlx	1.18	0.792604	1.07	0.702587	2	0.136639	-1.16	0.582592	147.51	58.55	1638.03	95.76	103.51	107.87	81.4	87.49	65.83	207.21	150.02	165.58	153.05	1167.83	196.41	608.12	98.35	62.07	146.41	92.86	107.42	167.72	173.48	156.76	158.31	197.7	173.67	106.65	170.05	156.08	294.72	152.65	149.95	710.63	1717.88	96.83	83.68	122.83	127.33	96.7	483.97
Hmgb1	-1.05	0.771987	-1.04	0.501009	-1.04	0.327829	-1.14	0.410302	147.51	695.67	182	1054.59	1017.74	893.77	1350.15	1054.82	1611.89	4627.08	4039.34	165.58	153.05	126.25	130.94	139	981.25	1010.53	930.63	1022.43	993.59	167.72	173.48	156.76	158.31	4718.06	3430.37	3752.01	3472.97	3726.38	117.89	152.65	149.95	199.61	85.89	1159.18	924.09	881.16	946.89	856.31	148.91
Hmox1	4.06	0.00679449	-1.25	0.0862813	1.09	0.523636	1.04	0.499354	147.51	236.98	1183.02	167.48	169.77	203.3	122.64	243.49	163.91	170.12	213.82	165.58	153.05	126.25	130.94	139	223.52	269.59	183.43	190.99	192.77	167.72	173.48	156.76	158.31	250.53	236.6	273.92	228.34	289.77	412.61	515.21	1012.17	1157.76	257.68	129.51	197.78	201.53	146.32	178.98	148.91
Hpgd	-1.29	0.461534	1.63	0.00294213	-1.04	0.327829	1.01	0.880067	147.51	37.74	364.01	116.61	92.02	85.42	118.3	63.39	105.22	83.04	100.88	455.34	153.05	126.25	130.94	139	66.61	49	57.22	53.41	75.64	167.72	173.48	156.76	158.31	77.18	67.88	55.18	62.13	71.21	117.89	152.65	149.95	63.88	257.68	123.1	96.8	101.9	97.93	72.45	148.91
Hprt	-1.32	0.18224	-1.12	0.111582	-1.04	0.327829	1.15	0.450431	147.51	726.22	91	359.75	334.08	349.25	359.24	386.84	397.9	265.26	274.17	165.58	153.05	126.25	130.94	139	382.22	469.81	353.4	399.51	448.81	167.72	173.48	156.76	158.31	290.16	313.6	523.35	326.02	383.94	117.89	152.65	149.95	63.88	85.89	339.67	381.05	396.23	378.46	331.05	148.91
Hsd11b1	1.05	0.825806	-1.08	0.747029	-1.04	0.327829	-1.32	0.154689	147.51	67.85	91	67.78	78.99	97.15	103.11	114.59	133.02	108.84	109.5	165.58	153.05	126.25	130.94	139	44.26	65.14	99.29	59.38	59.3	167.72	173.48	156.76	158.31	143.22	142.2	73	95.22	104.92	117.89	152.65	149.95	327.37	85.89	73.12	68.97	78.24	29.94	59.23	148.91
Hsp90aa1	1.08	0.844831	-1.13	0.0161541	1.02	0.737544	1.13	0.468475	147.51	537.61	1092.02	706.66	763.81	649.33	743.45	870.51	1150.08	816.73	897.53	165.58	153.05	536.57	130.94	139	832.39	943.28	853.22	853.02	804.73	167.72	173.48	156.76	158.31	967.06	843.89	1450.77	886.09	888.51	117.89	152.65	149.95	519	257.68	777.3	813.97	681	740.47	779.18	186.14
Hsp90ab1	-1.32	0.18224	-1.04	0.537075	-1.04	0.327829	1.16	0.0322808	147.51	1344.29	91	1423.37	1452.07	1390.83	1546.59	1596.3	1367.08	1040.87	1138.95	165.58	153.05	126.25	130.94	139	1614.71	1559.71	1968.96	1483.23	1541.54	167.72	173.48	156.76	158.31	1218	1427.74	1428.01	1262.62	1265.18	117.89	152.65	149.95	63.88	85.89	1649.99	1533.13	1491.2	1552.06	1624.01	148.91
Hsp90b1	-1.13	0.335295	-1.02	0.778618	-1.04	0.327829	1.14	0.0870847	147.51	1026.84	91	1094.27	1247.93	925.92	1290.45	1295.75	1338.51	655.48	813.9	165.58	153.05	126.25	130.94	139	1131.91	1115.83	895.29	1092.37	1077.12	167.72	173.48	156.76	158.31	763.99	777.6	867.79	864.03	879.21	117.89	152.65	149.95	135.74	85.89	1218.13	1077.15	933.48	988.54	1003.24	148.91
Hspb1	1.03	0.921578	1	0.982232	-1.04	0.327829	1.08	0.202038	147.51	3049.76	91	2521.58	2611.05	2886.08	2928.21	2599.17	1425	1932.59	1887.32	165.58	153.05	126.25	130.94	139	2950.91	3701.83	2542.82	2226.81	2838.55	167.72	173.48	156.76	158.31	2248.21	2693.19	2450.45	2585.21	2110.38	117.89	152.65	149.95	71.86	343.58	3318.48	2533.75	2862.3	2925.35	2522.47	148.91
Icos	-1.32	0.18224	-1.27	0.219449	-1.04	0.327829	-1.88	0.204003	147.51	16.05	91	11.83	7.37	12.44	1.09	14	2.51	62.08	61.22	165.58	153.05	126.25	130.94	139	17.43	13.26	6.73	14.63	14.36	167.72	173.48	156.76	158.31	116.81	62.52	75.97	61.34	77.02	117.89	152.65	149.95	63.88	85.89	9.05	9.74	10.92	10.95	9.27	148.91
Icosl	-1.32	0.18224	-1.14	0.322487	-1.04	0.327829	1.04	0.812954	147.51	79.81	91	73.88	77.46	54.29	78.14	86.28	77.42	126.58	128.47	165.58	153.05	126.25	130.94	139	69.29	98.19	57.22	81.59	62.02	167.72	173.48	156.76	158.31	110.2	98.01	75.97	89.7	92.13	117.89	152.65	149.95	63.88	85.89	71.84	65.79	51.4	52.6	78.33	148.91
Ido1	-1.28	0.17584	-1.48	0.0823128	-1.04	0.327829	-2.07	0.387301	147.51	1	455.01	1	1	1	1.09	1	1	54.02	48.28	165.58	153.05	126.25	130.94	139	1.79	1	1.68	2.36	1	167.72	173.48	156.76	158.31	40.86	35.07	44.29	29.05	47.96	117.89	152.65	149.95	71.86	85.89	1	1	1	1	1	148.91
Ifi203	-1.11	0.753236	1.07	0.808338	-1.04	0.327829	-2.17	0.180005	147.51	8.52	455.01	30.14	41.08	39.49	28.22	29.06	17.95	12.09	21.55	165.58	153.05	126.25	130.94	139	25.48	16.72	50.49	45.13	67.93	167.72	173.48	156.76	158.31	26	38.42	11.63	58.19	78.18	117.89	362.55	149.95	63.88	85.89	46.85	47.11	50.95	25.65	32.78	148.91
Ifi27	1.7	0.179899	1.16	0.208915	-1.04	0.327829	-1.17	0.55334	147.51	37.3	637.01	56.08	64.44	48.16	42.33	55.56	42.67	50.79	97.43	165.58	153.05	126.25	196.41	191.12	40.68	48.23	35.34	43.8	62.02	167.72	173.48	156.76	158.31	90.39	89.97	64.09	75.52	53.77	117.89	362.55	149.95	391.24	687.15	54.54	48.7	57.77	45.25	57.03	148.91
Ifi35	1.09	0.747452	1.01	0.88645	-1.04	0.327829	1.09	0.479008	147.51	110.36	91	190.88	178.96	177.78	227.92	220.6	128.39	128.19	106.91	165.58	153.05	126.25	130.94	139	182.39	148.15	198.58	202.93	185.51	167.72	173.48	156.76	158.31	121.76	139.52	100.71	129.09	120.04	117.89	152.65	149.95	391.24	85.89	194.22	173.53	184.24	173.88	195.87	148.91
Ifi44	-1.32	0.18224	1.04	0.921208	-1.04	0.327829	-1.16	0.503643	147.51	71.39	91	63.71	98.15	71.13	48.84	77.25	21.82	102.39	107.77	165.58	153.05	126.25	130.94	139	37.55	65.52	240.65	172.76	100.61	167.72	173.48	156.76	158.31	120.11	81.27	86.85	95.22	144.45	117.89	152.65	149.95	63.88	85.89	104.52	107.14	210.62	67.91	78.33	148.91
Ifih1	-1.32	0.18224	-1.01	0.929899	-1.04	0.327829	-1.1	0.638889	147.51	64.75	91	140.52	141.81	149.21	163.88	161.57	92.09	157.22	146.57	165.58	153.05	126.25	130.94	139	118.47	122.4	218.77	172.43	159.63	167.72	173.48	156.76	158.31	139.92	171.66	112.59	140.9	167.7	117.89	152.65	149.95	63.88	85.89	159.62	147.69	195.16	138.35	129.02	148.91
Ifit1	1.29	0.466552	1.17	0.580786	-1.04	0.327829	-1.25	0.484993	147.51	16.94	91	31.66	41.84	23.67	58.61	45.93	8.69	120.13	88.81	165.58	153.05	126.25	130.94	139	24.59	25.94	79.1	67.01	43.41	167.72	173.48	156.76	158.31	121.76	88.63	86.85	81.04	94.46	117.89	152.65	262.42	519	85.89	51.34	47.51	73.24	37.29	47.48	148.91
Ifit2	1.35	0.325623	1.3	0.395145	-1.04	0.327829	-1.13	0.592249	147.51	15.61	728.01	55.06	45.29	36.93	44.5	32.68	26.45	71.76	86.22	165.58	153.05	126.25	130.94	139	38.89	21.71	65.63	68.33	25.71	167.72	173.48	156.76	158.31	65.63	60.51	64.09	63.71	74.7	117.89	209.9	149.95	135.74	515.37	55.82	51.08	95.08	38.51	34.99	148.91
Ifit3	1.97	0.206849	1.31	0.422995	1.22	0.44771	-1.24	0.396581	147.51	46.16	1092.02	108.47	122.66	105.83	135.67	87.49	45.76	208.82	209.51	165.58	153.05	157.82	327.36	191.12	58.12	53.61	196.9	174.75	82.45	167.72	173.48	156.76	158.31	237.33	206.47	158.12	221.25	210.72	117.89	152.65	562.32	1221.64	601.26	139.76	120.65	228.37	99.15	90.08	148.91
Ifitm1	1.26	0.635049	1.08	0.489176	-1.04	0.327829	-1.37	0.214473	147.51	25.79	637.01	33.7	31.5	30.3	15.19	15.21	20.27	150.77	130.19	165.58	153.05	536.57	130.94	139	26.82	20.56	20.19	24.24	25.25	167.72	173.48	156.76	158.31	156.43	118.76	114.57	117.27	115.39	294.72	152.65	712.27	71.86	343.58	21.22	22.86	35.03	22.59	26.17	148.91
Ifitm2	-1.06	0.825599	-1.01	0.860548	-1.04	0.327829	-1.24	0.190911	147.51	894.46	910.02	1687.37	1613.32	1442.88	1962.27	1804.71	1408.78	1763.27	1769.2	165.58	153.05	126.25	130.94	139	1244.11	1258.03	1479.25	1518.04	1660.93	167.72	173.48	156.76	158.31	2279.58	1599.14	1370.6	1834.51	2075.51	117.89	152.65	149.95	63.88	257.68	1614.11	1312.89	1397.94	1329.72	1394.07	148.91
Ifitm3	-1.32	0.18224	-1.02	0.862106	-1.04	0.327829	-1.12	0.626939	147.51	1222.1	91	2021.57	2118.12	1836.34	2002.43	2523.28	1327.7	1277.91	1246.72	165.58	153.05	126.25	130.94	139	1586.99	1474.78	2179.32	2036.85	1812.11	167.72	173.48	156.76	158.31	1485.46	1593.79	818.3	1203.54	1844.15	117.89	152.65	149.95	63.88	85.89	1439.83	1926.7	2042.1	1673.34	1823.1	148.91
Ifna1/5/6/12/13/14/15/16/b	1.26	0.559314	-1.05	0.925482	1.69	0.275824	-1.66	0.226917	147.51	1	546.01	5.21	8.52	5.29	4.34	1	14.09	958.63	823.39	620.92	153.05	284.07	130.94	139	3.58	2.88	3.37	5.68	2.55	167.72	173.48	215.54	158.31	932.39	655.74	631.23	730.91	724.58	412.61	152.65	149.95	391.24	429.47	1	1	4.55	13.4	6.34	781.79
Ifna2	-1.32	0.18224	-1.07	0.56013	-1.04	0.327829	-2.11	0.300434	147.51	1	91	1	1	1	1.09	1	1	65.31	55.18	165.58	153.05	126.25	130.94	139	1	1	1.68	1	1	167.72	173.48	156.76	158.31	83.79	40.42	49.24	37.71	56.09	117.89	152.65	149.95	63.88	85.89	1	1	1	1	1.19	148.91
Ifna4	-1.32	0.18224	-1.12	0.339364	-1.04	0.327829	-2.11	0.297249	147.51	1	91	1	1	1	1.09	1	1	145.93	128.47	165.58	153.05	126.25	130.94	139	1	1	1.68	1.04	1	167.72	173.48	156.76	158.31	126.71	65.2	83.88	112.55	87.48	117.89	152.65	149.95	63.88	85.89	1	1	1	1	1	148.91
Ifnar1	-1.32	0.18224	-1.06	0.393722	-1.04	0.327829	1.01	0.888507	147.51	181.64	91	222.41	231.43	200.24	219.24	218.19	194.03	202.37	225.03	165.58	153.05	126.25	130.94	139	228.88	186.97	270.94	211.21	236.81	167.72	173.48	156.76	158.31	255.49	193.08	170.98	219.68	268.85	117.89	152.65	149.95	63.88	85.89	222.42	203.74	216.08	194.71	223.05	148.91
Ifnar2	-1.32	0.18224	-1.01	0.915993	-1.04	0.327829	-1.24	0.336086	147.51	80.69	91	120.68	92.78	123.69	96.59	118.81	74.33	107.23	126.74	165.58	153.05	126.25	130.94	139	118.47	90.12	134.63	124.69	143.74	167.72	173.48	156.76	158.31	171.29	136.84	68.05	120.42	157.24	117.89	152.65	149.95	63.88	85.89	128.87	121.05	127.83	112.02	109.92	148.91
Ifnb1	-1.32	0.18224	-1.11	0.373901	-1.04	0.327829	-1.67	0.191397	147.51	1	91	1	1	1	1.09	1	1	44.34	43.11	165.58	153.05	126.25	130.94	139	1	1	1.68	1	1	167.72	173.48	156.76	158.31	55.72	24.35	45.28	37.71	45.63	117.89	152.65	149.95	63.88	85.89	1	1	1	1	1	148.91
Ifne	-1.32	0.18224	-1.11	0.373901	-1.04	0.327829	-1.84	0.369681	147.51	1	91	1	1	1	1.09	1	1	108.84	75.01	165.58	153.05	126.25	130.94	139	1	1	1.68	1	1	167.72	173.48	156.76	158.31	98.65	55.82	71.02	84.98	80.51	117.89	152.65	149.95	63.88	85.89	1	1	1	1	1	148.91
Ifng	-1.32	0.18224	-1.43	0.224466	-1.04	0.327829	1.07	0.589269	147.51	1	91	1	1	1	1.09	1	1	1.61	1	165.58	153.05	126.25	130.94	139	3.58	1	1.68	1	1	167.72	173.48	156.76	158.31	1.65	1	1	1	1.16	117.89	152.65	149.95	63.88	85.89	1	1	1	1	1	148.91
Ifngr1	-1.32	0.18224	1.15	0.124374	-1.04	0.327829	-1.04	0.852478	147.51	293.65	91	439.61	387.7	375.28	384.21	423.58	276.66	299.12	335.39	165.58	153.05	126.25	130.94	139	346.46	306.87	420.72	377.63	389.8	167.72	173.48	156.76	158.31	351.24	332.35	184.84	370.13	366.51	117.89	152.65	149.95	63.88	85.89	510.75	459.76	412.15	377.85	365.57	148.91
Ifngr2	-1.03	0.935742	-1.01	0.848464	-1.04	0.327829	-1.03	0.785871	147.51	224.14	546.01	293.12	295.78	246.17	271.33	316.97	267.39	241.07	272.45	455.34	153.05	126.25	130.94	139	289.68	246.53	254.11	285.81	272.22	167.72	173.48	156.76	158.31	324.83	296.19	259.08	272.45	350.23	117.89	152.65	149.95	582.87	85.89	248.05	260.19	277.95	262.7	287.7	148.91
Ifnk	-1.13	0.335295	-1.41	0.115834	-1.04	0.327829	-2	0.108213	147.51	1	364.01	1	1	1	1.09	1	1	28.22	36.21	165.58	153.05	126.25	130.94	139	1.34	2.5	1.68	1	1	167.72	173.48	156.76	158.31	59.02	24.35	34.39	32.99	43.31	117.89	152.65	149.95	135.74	85.89	1	1	1	1	1	148.91
Ifnl2/3	-1.32	0.18224	-1.24	0.427269	-1.04	0.327829	-2.34	0.263969	147.51	1	91	1	1.24	1	1.09	1	8.69	163.67	185.37	165.58	153.05	126.25	130.94	139	1	1	3.37	1	1	167.72	173.48	156.76	158.31	224.12	159.6	134.36	162.17	124.69	117.89	152.65	149.95	63.88	85.89	1	1	1	1.15	1	148.91
Ifnlr1	-1.32	0.18224	1.1	0.378903	-1.04	0.327829	-1.15	0.384667	147.51	21.81	91	37.26	39.16	30.3	49.93	33.88	27.99	94.33	85.36	165.58	153.05	126.25	130.94	139	29.06	31.32	30.29	34.19	36.6	167.72	173.48	156.76	158.31	70.58	67.88	68.05	62.92	64.23	117.89	152.65	149.95	63.88	85.89	39.81	29.62	35.94	46.48	28.38	148.91
Ifnz	-1.45	0.231512	1.28	0.641993	-1.04	0.327829	-1.65	0.28198	295.03	1	546.01	12.84	32.27	3.76	11.94	4.97	61.97	2061.59	1666.6	165.58	229.57	126.25	130.94	469.12	8.94	3.65	5.05	11.64	8	167.72	173.48	156.76	158.31	1949.39	1301.19	1380.5	1413.07	1301.22	117.89	152.65	149.95	199.61	85.89	7.77	1.79	9.55	31.16	12.95	148.91
Igfbp7	-1.32	0.18224	1.05	0.692415	-1.04	0.327829	1.11	0.0933293	147.51	1064.04	91	1636.51	1470.84	1224.46	1415.27	1277.68	1164.75	852.21	1253.62	165.58	153.05	126.25	130.94	139	1338.89	1319.52	854.9	1145.42	1257.8	167.72	173.48	156.76	158.31	914.23	983.15	758.91	870.33	865.25	117.89	152.65	149.95	63.88	85.89	1516.08	1177.72	1276.94	1324.82	916.55	148.91
Ikbkb	-1.32	0.18224	1.06	0.230068	-1.04	0.327829	1.13	0.0870014	147.51	100.17	91	178.16	166.32	165.03	229	176.03	164.68	108.84	133.64	165.58	153.05	126.25	130.94	139	156.91	176.97	176.7	172.76	178.7	167.72	173.48	156.76	158.31	130.01	141.53	127.43	130.66	140.96	117.89	152.65	149.95	63.88	85.89	201.27	179.09	164.22	177.56	189.26	148.91
Ikbke	-1.19	0.682677	-1.09	0.551615	-1.04	0.327829	-1.3	0.290545	147.51	33.76	1729.03	86.09	75.55	79.8	71.63	67.61	68.92	139.48	140.54	165.58	382.62	126.25	458.3	139	76.44	76.28	129.58	100.16	141.47	167.72	173.48	156.76	158.31	181.19	104.03	96.75	152.72	171.19	117.89	362.55	149.95	391.24	85.89	97.47	86.47	105.54	83.23	93.76	148.91
Ikbkg	-1.32	0.18224	-1.08	0.427574	-1.04	0.327829	1.07	0.5439	147.51	53.68	91	66.25	63.29	51.22	70.55	56.77	44.21	52.41	70.7	165.58	153.05	126.25	130.94	139	65.71	60.14	72.36	60.05	68.38	167.72	173.48	156.76	158.31	70.58	70.55	55.18	58.98	68.88	117.89	152.65	149.95	63.88	85.89	76.97	61.02	46.4	65.46	55.56	148.91
Il10	-1.32	0.18224	-1.55	0.393605	-1.04	0.327829	-3.12	0.0949545	147.51	1	91	4.71	3.93	1.72	1.09	1.96	3.28	1.61	10.35	165.58	153.05	126.25	130.94	139	2.68	3.27	6.73	8.66	16.17	167.72	173.48	156.76	158.31	34.26	8.96	12.62	17.23	23.54	117.89	152.65	149.95	63.88	85.89	1	7.35	5.46	3.6	6.34	148.91
Il10ra	2.02	0.114917	1	0.988832	-1.04	0.327829	-1.59	0.151441	147.51	28	1092.02	37.26	44.14	56.33	24.96	25.45	17.95	60.47	57.77	165.58	153.05	126.25	130.94	139	42.02	37.47	75.73	62.7	86.99	167.72	173.48	156.76	158.31	83.79	53.82	67.06	72.37	133.99	117.89	820.52	149.95	391.24	343.58	67.36	48.3	74.15	36.67	74.66	148.91
Il10rb	1.13	0.697305	-1.1	0.370302	-1.04	0.327829	-1.08	0.611931	147.51	183.85	91	178.67	176.28	197.18	242.03	188.08	117.58	208.82	190.54	165.58	153.05	126.25	130.94	139	202.06	206.56	279.36	229.78	229.54	167.72	173.48	156.76	158.31	270.35	221.2	187.81	207.86	264.2	117.89	152.65	149.95	455.12	85.89	258.3	196.19	237.01	164.08	195.14	148.91
Il11	-1.32	0.18224	-1.11	0.373901	-1.04	0.327829	-2.52	0.261839	147.51	1	91	1	1	1	1.09	1	1	50.79	42.25	165.58	153.05	126.25	130.94	139	1	1	1.68	1	1	167.72	173.48	156.76	158.31	50.77	30.38	21.53	40.08	32.84	117.89	152.65	149.95	63.88	85.89	1	1	1	1	1	148.91
Il11ra1/2	-1.32	0.18224	-1.1	0.186076	-1.04	0.327829	1.14	0.451392	147.51	201.56	91	253.95	250.96	211.98	295.21	262.76	308.32	205.59	272.45	165.58	153.05	126.25	130.94	139	233.35	259.21	183.43	210.88	227.73	167.72	173.48	156.76	158.31	201.01	218.53	267.98	176.35	207.23	117.89	152.65	149.95	63.88	85.89	210.24	210.9	192.88	183.68	209.83	148.91
Il12a	-1.02	0.957247	2.6	0.0119551	-1.04	0.327829	2.51	0.159654	147.51	1	91	3.69	2.78	7.34	6.51	1.36	2.51	1.61	6.04	455.34	153.05	126.25	130.94	139	1	1	1.68	2.36	1	167.72	173.48	156.76	158.31	4.54	1	1	1.48	1.16	117.89	362.55	149.95	263.49	85.89	5.85	4.17	2.27	1.76	4.87	148.91
Il12b	-1.69	0.147888	-1.53	0.321134	-1.04	0.327829	-2.16	0.326812	147.51	1	546.01	3.18	4.31	1.72	1.09	1	4.83	120.13	89.67	165.58	535.66	126.25	130.94	139	4.02	1.73	1.68	6.67	2.1	167.72	173.48	156.76	158.31	92.04	65.87	71.02	67.65	53.77	117.89	152.65	149.95	63.88	85.89	1	1.79	2.27	1	4.87	148.91
Il12rb1	-1.32	0.18224	-1.42	0.428019	-1.04	0.327829	-1.98	0.0692519	147.51	1	91	1	1	1	1.09	1	3.28	15.32	37.07	165.58	153.05	126.25	130.94	139	1.34	3.27	5.05	2.69	1	167.72	173.48	156.76	158.31	59.02	31.05	27.47	29.05	31.68	117.89	152.65	149.95	63.88	85.89	3.92	1	1	1	2.66	148.91
Il12rb2	-1.32	0.18224	1.52	0.0367697	-1.04	0.327829	-1.2	0.791755	147.51	4.98	728.01	98.81	104.27	78.78	149.78	141.7	142.29	95.94	68.97	165.58	153.05	126.25	130.94	139	58.56	37.47	87.51	61.04	52.49	167.72	173.48	156.76	158.31	67.28	105.37	7.67	70.8	72.37	117.89	152.65	149.95	63.88	85.89	78.89	67.38	100.99	106.5	86.41	148.91
Il13	-1.32	0.18224	-1.35	0.204282	-1.04	0.327829	-2.19	0.291064	147.51	1	91	1.14	1	1	1.09	1	1	62.08	76.73	165.58	153.05	126.25	130.94	139	1	1	1.68	2.69	1	167.72	173.48	156.76	158.31	90.39	49.8	60.13	49.53	38.66	117.89	152.65	149.95	63.88	85.89	1	1	1	1	1	148.91
Il13ra1	-1.32	0.18224	-1.2	0.0377358	-1.04	0.327829	1.01	0.966506	147.51	368.03	91	459.45	492.26	527.36	402.66	607.89	361.61	350.72	338.84	165.58	153.05	126.25	130.94	139	464.47	444.83	514.96	527.81	499.66	167.72	173.48	156.76	158.31	405.73	418.72	181.87	307.9	408.36	117.89	152.65	149.95	63.88	85.89	321.73	431.93	456.28	429.3	412.59	148.91
Il13ra2	1.34	0.539366	-1.7	0.0714009	-1.04	0.327829	-1.25	0.598441	147.51	22.69	637.01	26.58	23.08	27.24	31.47	12.2	22.59	7.26	11.21	165.58	153.05	536.57	130.94	139	41.13	36.32	15.15	47.45	39.78	167.72	173.48	156.76	158.31	14.45	6.28	11.63	11.72	13.08	117.89	152.65	149.95	582.87	687.15	33.4	16.5	20.93	18.91	13.68	148.91
Il15	-1.32	0.18224	-1.1	0.698546	-1.04	0.327829	-1.18	0.632173	147.51	12.06	91	19.97	28.82	24.18	30.39	17.02	17.18	7.26	10.35	165.58	153.05	126.25	130.94	139	20.56	15.56	8.41	22.25	21.62	167.72	173.48	156.76	158.31	24.35	10.29	6.68	14.08	31.68	117.89	152.65	149.95	63.88	85.89	21.87	18.49	16.83	9.11	12.95	148.91
Il15ra	1.2	0.561126	1.13	0.284115	-1.04	0.327829	-1.18	0.54656	147.51	27.12	1183.02	49.47	54.87	42.55	71.63	54.96	47.3	44.34	82.77	165.58	153.05	126.25	130.94	139	42.47	34.4	52.17	54.08	51.13	167.72	173.48	156.76	158.31	75.53	79.26	52.21	82.61	72.37	117.89	209.9	149.95	455.12	85.89	50.7	49.89	56.41	43.41	62.17	148.91
Il16	-1.32	0.18224	1.18	0.450454	-1.04	0.327829	-1.52	0.31612	147.51	35.97	91	77.44	70.19	77.76	92.25	69.42	34.17	118.52	104.32	165.58	153.05	126.25	130.94	139	48.73	42.47	132.95	64.02	73.83	167.72	173.48	156.76	158.31	128.36	93.32	73.99	127.51	129.34	117.89	152.65	149.95	63.88	85.89	93.63	72.55	75.97	73.43	79.8	148.91
Il17a	1.73	0.100374	1.1	0.853609	-1.04	0.327829	-2.36	0.22249	147.51	1	728.01	3.18	1	1	1.09	1	1	39.51	42.25	165.58	153.05	126.25	130.94	139	1.34	5.19	1.68	4.02	1	167.72	173.48	156.76	158.31	55.72	29.71	54.19	40.08	63.07	117.89	362.55	149.95	327.37	429.47	1.36	6.16	1.82	1	4.87	148.91
Il17b	-1.32	0.18224	-1.25	0.17867	-1.04	0.327829	-3.06	0.161725	147.51	1	91	1	1	1	1.09	1	1	31.44	40.52	165.58	153.05	126.25	130.94	139	1.79	1	1.68	1	1	167.72	173.48	156.76	158.31	52.42	26.36	40.33	39.29	36.33	117.89	152.65	149.95	63.88	85.89	1	1	1	1	1	148.91
Il17c	-1.32	0.18224	-1.11	0.373901	-1.04	0.327829	-2.02	0.18711	147.51	1	91	1	1	1	1.09	1	1	33.06	22.42	165.58	153.05	126.25	130.94	139	1	1	1.68	1	1	167.72	173.48	156.76	158.31	45.81	33.73	35.38	30.62	15.4	117.89	152.65	149.95	63.88	85.89	1	1	1	1	1	148.91
Il17d	2.32	0.226751	-1.18	0.546692	1.29	0.423205	-1.23	0.291914	1917.68	1	2821.05	3.18	2.39	3.76	9.77	7.98	13.32	50.79	46.56	620.92	535.66	157.82	196.41	330.12	2.68	4.04	1.68	3.03	3.46	167.72	173.48	156.76	158.31	60.67	32.39	39.34	29.83	43.31	117.89	2194.4	2511.69	455.12	773.05	4.57	2.58	2.27	1.15	2.66	483.97
Il17f	-1.32	0.18224	1.14	0.487503	-1.04	0.327829	-2.61	0.251633	147.51	1	364.01	1	1	1	1.09	1	1	58.86	39.66	165.58	153.05	126.25	130.94	139	1	1	1.68	1.04	1	167.72	173.48	156.76	158.31	63.98	60.51	48.25	56.62	39.82	117.89	152.65	149.95	63.88	85.89	1	1	1	1.76	1.93	148.91
Il17ra	-1.32	0.18224	1.1	0.611799	-1.04	0.327829	-1.07	0.64708	147.51	84.68	91	95.25	134.53	88.48	81.4	176.03	94.41	144.32	123.29	165.58	153.05	126.25	130.94	139	153.33	94.73	87.51	119.72	116.96	167.72	173.48	156.76	158.31	174.59	132.15	111.6	139.33	146.78	117.89	152.65	149.95	63.88	85.89	97.47	148.88	86.43	114.47	200.28	148.91
Il17rb	-1.28	0.17584	1.4	0.306276	-1.04	0.327829	-1.46	0.342704	147.51	11.18	91	18.44	11.97	8.87	4.34	9.79	8.69	83.04	82.77	165.58	153.05	126.25	130.94	139	16.99	9.8	3.37	13.63	13	167.72	173.48	156.76	158.31	77.18	68.55	73.99	67.65	66.56	117.89	152.65	149.95	71.86	85.89	13.54	15.7	12.28	15.85	12.95	148.91
Il17rc	1.16	0.662544	1.09	0.324602	1.33	0.431751	-1.12	0.546212	147.51	86.45	91	125.77	126.49	108.89	141.09	129.05	99.04	174.96	218.13	165.58	153.05	126.25	130.94	139	101.03	97.81	116.12	93.53	106.51	167.72	173.48	156.76	158.31	154.78	168.31	95.76	162.17	132.83	117.89	152.65	149.95	519	85.89	87.86	107.54	112.82	131.62	124.61	148.91
Il17rd	1.16	0.662544	-1.03	0.834382	-1.04	0.327829	1.67	0.214536	147.51	16.49	364.01	33.7	30.74	30.3	19.54	21.83	23.36	1.61	20.69	165.58	153.05	126.25	130.94	139	25.03	24.02	43.75	34.52	38.87	167.72	173.48	156.76	158.31	6.19	21.68	23.51	23.53	6.1	117.89	152.65	149.95	519	85.89	33.4	26.04	38.67	25.65	34.99	148.91
Il17re	2.38	0.094132	1.05	0.710852	-1.29	0.407094	-1.24	0.314994	147.51	24.46	1183.02	30.14	25.37	20.6	32.56	23.64	39.58	37.89	49.14	165.58	229.57	157.82	130.94	608.12	19.67	21.33	35.34	24.57	23.44	167.72	173.48	156.76	474.92	50.77	38.42	41.32	38.5	36.33	294.72	209.9	412.37	1285.52	1116.62	26.99	23.65	24.57	33	21.03	148.91
Il18	-1.18	0.546649	-1.53	0.00114525	1.03	0.851636	-1.1	0.704295	147.51	313.58	1001.02	140.01	175.9	271.68	155.2	241.68	121.44	218.49	172.44	165.58	153.05	126.25	130.94	139	344.67	356.44	250.75	354.76	333.05	167.72	216.85	156.76	158.31	262.09	265.39	154.16	216.53	235.13	117.89	152.65	262.42	63.88	85.89	228.82	212.09	234.28	193.48	197.34	148.91
Il18bp	-1.23	0.375763	1.04	0.736763	-1.04	0.327829	-1.38	0.191565	147.51	40.84	819.02	52.52	49.89	37.45	37.99	60.99	31.86	102.39	120.71	165.58	153.05	126.25	130.94	139	42.02	49	74.05	59.05	52.04	167.72	173.48	156.76	158.31	179.54	104.03	88.83	92.85	111.9	117.89	209.9	149.95	63.88	85.89	46.85	57.84	55.95	59.34	62.9	148.91
Il18r1	1.54	0.235812	-1.06	0.624016	-1.04	0.327829	-1.43	0.255984	147.51	42.17	91	81.01	98.15	92.56	83.57	78.45	58.11	191.08	120.71	165.58	153.05	157.82	130.94	139	98.35	70.9	134.63	82.59	83.82	167.72	173.48	156.76	158.31	184.5	140.19	113.58	131.45	170.03	117.89	152.65	149.95	455.12	515.37	85.94	73.74	84.61	97.32	91.55	148.91
Il18rap	1.02	0.939523	-1.42	0.0640445	1.28	0.248219	-1.42	0.22078	1622.65	27.12	1820.03	15.39	21.54	17.03	7.6	21.83	17.18	112.07	100.88	3766.91	3443.54	1799.09	2160.55	2832.1	25.03	18.64	37.02	21.92	17.53	1593.33	2472.13	2566.94	1583.06	144.87	86.62	87.84	86.55	102.6	2063.07	5247.49	5360.77	1349.39	2061.46	16.1	17.29	11.83	20.75	16.62	1824.19
Il19	-1.55	0.230323	1.61	0.143081	-1.04	0.327829	1.14	0.869495	147.51	1.88	273.01	4.2	1.63	3.25	1.09	1.36	3.28	1.61	1	165.58	535.66	126.25	130.94	139	1	1	1.68	1	1.19	167.72	173.48	156.76	158.31	21.05	1	1	1	2.62	117.89	209.9	149.95	71.86	85.89	1	1	2.73	2.37	3.4	148.91
Il1a	-1.23	0.375763	-2.05	0.0213493	-1.04	0.327829	-1.19	0.374989	147.51	14.72	91	7.76	9.29	13.46	14.11	14.61	7.14	28.22	40.52	165.58	153.05	126.25	130.94	139	19.22	25.17	8.41	24.24	22.53	167.72	173.48	156.76	158.31	35.91	45.78	27.47	31.41	31.68	117.89	209.9	149.95	63.88	85.89	10.97	8.15	8.64	7.89	10.01	148.91
Il1b	-1.32	0.18224	1.23	0.609157	-1.04	0.327829	-1.42	0.439631	147.51	9.85	91	8.77	15.8	8.87	22.79	16.41	13.32	7.26	3.45	165.58	153.05	126.25	130.94	139	15.2	27.86	3.37	15.62	18.44	167.72	173.48	156.76	158.31	30.96	23.02	10.64	32.99	37.49	117.89	152.65	149.95	63.88	85.89	23.15	15.31	11.83	16.46	16.62	148.91
Il1f10	1.01	0.962208	1.24	0.685537	-1.04	0.327829	1.39	0.25359	147.51	16.49	91	25.05	13.88	17.54	18.45	4.97	8.69	39.51	35.35	165.58	153.05	126.25	130.94	139	15.65	27.09	1.68	15.95	13	167.72	173.48	156.76	158.31	32.61	37.08	54.19	27.47	18.89	117.89	152.65	149.95	263.49	85.89	17.38	11.73	13.19	11.56	13.68	148.91
Il1f5	-1.32	0.18224	-1.41	0.0236429	-1.04	0.327829	1.01	0.945567	147.51	221.48	91	191.89	203.09	274.75	168.23	227.83	121.44	157.22	140.54	165.58	153.05	126.25	130.94	139	309.35	301.49	186.8	303.38	317.16	167.72	173.48	156.76	158.31	151.48	224.55	101.7	159.02	160.73	117.89	152.65	149.95	63.88	85.89	170.52	174.72	222.45	218.6	209.83	148.91
Il1f6	-1.32	0.18224	-8.24	0.0323561	-1.04	0.327829	-1.65	0.270028	147.51	35.09	91	1.65	4.31	4.27	1.09	1.96	1	92.72	75.01	165.58	153.05	126.25	130.94	139	37.1	37.85	1.68	51.76	49.77	167.72	173.48	156.76	158.31	80.48	68.55	65.08	64.49	97.95	117.89	152.65	149.95	63.88	85.89	3.28	1	10.01	1	4.87	148.91
Il1f8	-1.32	0.18224	-2.74	0.0349352	-1.04	0.327829	-1.21	0.465297	147.51	65.64	91	20.98	20.01	37.96	7.6	15.21	8.69	123.36	81.91	165.58	153.05	126.25	130.94	139	81.36	81.67	16.83	98.5	86.99	167.72	173.48	156.76	158.31	125.06	81.27	57.16	77.1	78.18	117.89	152.65	149.95	63.88	85.89	35.32	16.1	24.11	29.94	15.15	148.91
Il1f9	-1.32	0.18224	-1.62	0.00595548	-1.04	0.327829	-1.37	0.38878	147.51	119.65	91	68.29	103.89	110.93	66.2	95.92	48.07	118.52	101.74	165.58	153.05	126.25	130.94	139	135.9	153.53	97.61	177.73	158.27	167.72	173.48	156.76	158.31	128.36	152.91	71.02	106.24	102.6	117.89	152.65	149.95	63.88	85.89	111.57	75.73	80.97	80.16	93.76	148.91
Il1r1	-1.32	0.18224	1.02	0.80494	-1.04	0.327829	1.02	0.562628	147.51	200.23	91	225.97	254.03	195.14	307.15	314.56	266.62	234.62	213.82	165.58	153.05	126.25	130.94	139	219.94	204.26	213.73	205.25	223.19	167.72	173.48	156.76	158.31	245.58	230.58	250.17	255.91	259.55	117.89	152.65	149.95	63.88	85.89	251.25	221.23	183.33	191.03	246.56	148.91
Il1r2	-1.14	0.654764	1.45	0.113245	-1.04	0.327829	-1.04	0.871061	147.51	88.22	455.01	303.8	329.86	409.47	264.82	443.46	318.36	357.17	314.7	165.58	153.05	410.32	196.41	139	277.61	118.17	329.84	264.92	239.53	167.72	173.48	156.76	158.31	323.18	344.4	164.06	303.17	346.74	117.89	362.55	149.95	135.74	171.79	253.17	425.17	315.25	315.37	413.33	148.91
Il1rap	-1.32	0.18224	-1.06	0.546064	-1.04	0.327829	-1.04	0.820607	147.51	85.12	91	118.14	122.66	124.71	117.22	130.85	78.19	133.03	118.12	165.58	153.05	126.25	130.94	139	118.02	118.56	107.7	134.3	117.86	167.72	173.48	156.76	158.31	164.68	128.81	98.73	113.33	140.96	117.89	152.65	149.95	63.88	85.89	150.01	111.11	113.73	108.34	84.94	148.91
Il1rapl1	-1.37	0.536028	-1.74	0.253083	1.12	0.804982	-1.42	0.330249	737.57	1	1183.02	3.69	1	1	6.51	1	9.46	68.53	62.08	165.58	535.66	536.57	130.94	608.12	5.36	1	6.73	1.7	1	419.3	173.48	156.76	158.31	73.88	44.44	68.05	76.31	72.37	117.89	152.65	149.95	838.38	343.58	2	1.39	1	1.15	1.19	148.91
Il1rapl2	1.05	0.825806	-1.11	0.373901	-1.04	0.327829	-1.72	0.16323	147.51	1	273.01	1	1	1	1.09	1	1	65.31	61.22	165.58	153.05	126.25	130.94	139	1	1	1.68	1	1	167.72	173.48	156.76	158.31	88.74	46.45	61.12	32.2	52.61	117.89	152.65	149.95	327.37	85.89	1	1	1	1	1	148.91
Il1rl1	-1.32	0.18224	-1.23	0.306632	-1.04	0.327829	-1.57	0.219815	147.51	18.71	91	36.24	26.91	26.73	34.73	26.65	27.99	92.72	69.84	165.58	153.05	126.25	130.94	139	26.82	14.41	20.19	33.52	27.98	167.72	173.48	156.76	158.31	121.76	68.55	59.14	64.49	81.67	117.89	152.65	149.95	63.88	85.89	26.35	20.87	13.19	20.14	18.09	148.91
Il1rl2	-1.32	0.18224	-1.34	0.0204392	-1.04	0.327829	1.25	0.0700762	147.51	149.32	91	154.25	162.11	192.07	132.41	207.35	136.88	104.01	144.85	165.58	153.05	126.25	130.94	139	206.98	216.17	200.26	187.68	198.22	167.72	173.48	156.76	158.31	123.41	135.5	97.74	115.7	107.25	117.89	152.65	149.95	63.88	85.89	117.98	158.02	174.23	180.01	131.22	148.91
Il1rn	-1.32	0.18224	-1.32	0.0791388	-1.04	0.327829	1.17	0.162248	147.51	113.01	91	138.99	100.44	131.35	112.87	142.9	78.96	74.98	68.11	165.58	153.05	126.25	130.94	139	158.25	201.57	97.61	165.13	157.36	167.72	173.48	156.76	158.31	90.39	132.15	122.49	96.79	93.3	117.89	152.65	149.95	63.88	85.89	134	114.29	112.82	117.53	98.17	148.91
Il2	1.71	0.170825	1.85	0.0393778	-1.04	0.327829	-1.76	0.169473	147.51	1	728.01	3.18	1	1.21	1.09	1	1	76.59	70.7	165.58	153.05	126.25	130.94	191.12	1	2.88	1.68	1.04	1	167.72	173.48	156.76	158.31	73.88	49.13	70.03	62.13	74.7	117.89	362.55	149.95	710.63	257.68	2.64	2.19	2.73	3.6	1.93	148.91
Il20	1.26	0.337074	1.57	0.259936	-1.04	0.327829	1.28	0.253978	147.51	1	637.01	5.21	5.07	1	1.09	1	1	1.61	1	165.58	153.05	126.25	130.94	139	1	1	1.68	2.03	1	167.72	173.48	156.76	158.31	1.65	1	1	1	1.16	117.89	152.65	149.95	391.24	171.79	2	2.98	1	5.44	1	148.91
Il20ra	1.36	0.341703	1.18	0.443925	-1.04	0.327829	-1.05	0.927953	147.51	10.74	819.02	74.9	59.08	78.27	43.41	73.03	65.06	49.18	68.11	165.58	153.05	126.25	130.94	139	50.52	27.86	85.83	54.08	44.77	167.72	173.48	156.76	158.31	54.07	59.84	12.62	75.52	50.28	117.89	152.65	149.95	582.87	171.79	41.09	64.2	57.77	74.04	59.96	148.91
Il20rb	3.6	0.0639255	1.17	0.205148	-1.04	0.327829	-1.06	0.814743	147.51	208.2	1092.02	335.85	314.54	300.77	280.01	336.25	221.06	321.69	285.38	165.58	153.05	126.25	327.36	191.12	293.71	185.81	351.72	269.23	263.59	167.72	173.48	156.76	158.31	314.92	339.71	120.51	297.66	295.59	117.89	362.55	1761.93	1093.89	1460.2	305.71	312.67	298.88	322.11	325.9	148.91
Il21	-1.28	0.17584	-1.23	0.177945	-1.04	0.327829	-2.23	0.282035	147.51	1	91	1	1	1	1.09	1	1	68.53	62.94	165.58	153.05	126.25	130.94	139	1	1	1.68	1	1.65	167.72	173.48	156.76	158.31	90.39	51.14	57.16	51.89	61.91	117.89	152.65	149.95	71.86	85.89	1	1	1	1	1	148.91
Il21r	-1.73	0.431539	1.19	0.731353	-1.07	0.936358	-1.58	0.322457	147.51	5.42	91	2.16	4.69	3.76	4.34	4.37	3.28	102.39	69.84	455.34	688.71	1167.83	982.07	139	7.6	5.57	8.41	1.7	1	167.72	2645.61	156.76	158.31	90.39	49.13	73.99	62.13	74.7	117.89	667.86	1312.08	71.86	429.47	4.57	7.35	3.18	2.37	5.6	1228.53
Il22	-1.32	0.18224	-1.11	0.373901	-1.04	0.327829	1.14	0.376409	147.51	1	91	1	1	1	1.09	1	1	1.61	1	165.58	153.05	126.25	130.94	139	1	1	1.68	1	1	167.72	173.48	156.76	158.31	1.65	1	1	1	1.16	117.89	152.65	149.95	63.88	85.89	1	1	1	1	1	148.91
Il22ra1	-1.32	0.18224	1.23	0.0442354	-1.04	0.327829	-1.27	0.385931	147.51	32.87	91	39.29	42.23	58.37	35.82	44.12	22.59	95.94	109.5	165.58	153.05	126.25	130.94	139	48.28	37.09	31.97	36.51	41.6	167.72	173.48	156.76	158.31	126.71	108.72	88.83	89.7	93.3	117.89	152.65	149.95	63.88	85.89	41.73	44.72	45.95	51.99	55.56	148.91
Il22ra2	1.47	0.436721	2.09	0.108215	-1.04	0.327829	-1.63	0.284037	147.51	1.44	728.01	28.1	30.74	31.32	31.47	25.45	7.14	15.32	28.45	165.58	153.05	410.32	130.94	469.12	15.2	8.26	70.68	15.29	15.72	167.72	173.48	156.76	158.31	35.91	21.01	17.57	29.05	30.52	117.89	515.21	149.95	710.63	687.15	32.12	49.89	41.4	42.8	29.84	148.91
Il23a	-1.32	0.18224	-1.11	0.373901	-1.04	0.327829	-2.44	0.340894	147.51	1	91	1	1	1	1.09	1	1.74	134.64	69.84	165.58	153.05	126.25	130.94	139	1	1	1.68	1	1	167.72	173.48	156.76	158.31	78.83	52.48	73	65.28	60.75	117.89	152.65	149.95	63.88	85.89	1	1	1	1	1	148.91
Il23r	1.05	0.825806	-1.81	0.204643	-1.04	0.327829	-1.38	0.366665	147.51	1	91	4.2	3.54	1	1.09	1.96	1	86.27	69.84	165.58	153.05	126.25	130.94	139	7.15	1.35	1.68	2.03	4.82	167.72	173.48	156.76	158.31	108.55	39.09	50.23	54.25	56.09	117.89	152.65	149.95	327.37	85.89	1	1	1	4.21	1.93	148.91
Il24	-1.05	0.771987	-1.08	0.512683	-1.04	0.327829	-1.92	0.0663563	147.51	1	819.02	1	1	1	1.09	1	1	16.93	5.17	165.58	153.05	126.25	130.94	139	1	1	1.68	1	1	167.72	173.48	156.76	158.31	1.65	4.27	3.71	3.84	1.16	117.89	152.65	149.95	199.61	85.89	1	1	1	1.15	1	148.91
Il25	-1.1	0.786206	1.22	0.61067	-1.04	0.327829	-2.26	0.262045	147.51	1	546.01	3.18	1	2.23	1.09	1	1	66.92	70.7	165.58	153.05	536.57	130.94	139	1.79	1	1.68	1.7	1.19	167.72	173.48	156.76	158.31	59.02	54.48	62.11	48.74	66.56	294.72	152.65	149.95	263.49	85.89	3.92	1	1	1	4.13	148.91
Il27	-1.05	0.771987	-1.11	0.373901	-1.04	0.327829	1.07	0.589269	147.51	1	91	1	1	1	1.09	1	1	1.61	1	165.58	153.05	126.25	130.94	139	1	1	1.68	1	1	167.72	173.48	156.76	158.31	1.65	1	1	1	1.16	117.89	152.65	149.95	199.61	85.89	1	1	1	1	1	148.91
Il27ra	-1.32	0.18224	1.16	0.634741	-1.04	0.327829	1.11	0.643719	147.51	1	91	1.65	1	2.23	6.51	1.36	1	1.61	1	165.58	153.05	126.25	130.94	139	3.13	1	1.68	2.36	1.19	167.72	173.48	156.76	158.31	1.65	1	1.73	1	1.16	117.89	152.65	149.95	63.88	85.89	1	1.79	1.82	3.6	2.66	148.91
Il2ra	1.01	0.962208	-1.36	0.429447	-1.04	0.327829	-1.57	0.479103	147.51	13.84	91	12.34	16.18	10.4	16.28	4.97	1.74	1.61	6.04	165.58	153.05	126.25	130.94	139	21.9	12.49	3.37	19.93	17.53	167.72	173.48	156.76	158.31	4.54	1.59	2.72	5.42	14.24	117.89	152.65	149.95	263.49	85.89	12.25	8.55	6.82	10.34	9.27	148.91
Il2rb	1.16	0.662544	1.04	0.877922	-1.04	0.327829	-1.2	0.595289	147.51	47.48	91	77.95	72.1	57.86	47.75	49.54	33.4	139.48	99.15	165.58	153.05	126.25	130.94	139	85.38	47.08	28.61	77.28	90.63	167.72	173.48	156.76	158.31	130.01	75.91	88.83	89.7	102.6	117.89	152.65	149.95	519	85.89	82.1	57.45	54.13	64.24	59.23	148.91
Il2rg	1.43	0.154147	-1.12	0.255948	-1.04	0.327829	-1.12	0.678436	147.51	91.32	91	117.12	107.34	109.91	92.25	92.91	80.51	36.28	61.22	165.58	153.05	126.25	130.94	139	124.72	100.5	134.63	125.02	103.34	167.72	173.48	156.76	158.31	85.44	65.87	39.34	73.16	100.27	117.89	209.9	412.37	199.61	171.79	97.47	108.73	126.47	112.02	82	148.91
Il3	-1.32	0.18224	-1.11	0.373901	-1.04	0.327829	-2.06	0.254594	147.51	1	91	1	1	1	1.09	1	1	1.61	1.72	165.58	153.05	126.25	130.94	139	1	1	1.68	1	1	167.72	173.48	156.76	158.31	7.84	6.28	9.65	1	1.16	117.89	152.65	149.95	63.88	85.89	1	1	1	1	1	148.91
Il31	1.05	0.825806	-1.07	0.56013	-1.04	0.327829	-1.77	0.425716	147.51	1	546.01	1	1	1	1.09	1	1	28.22	25.87	165.58	153.05	126.25	130.94	139	1	1	1.68	1	1	167.72	173.48	156.76	158.31	27.65	18.33	17.57	32.2	20.05	117.89	152.65	149.95	327.37	85.89	1	1	1	1	1.19	148.91
Il31ra	1.07	0.771358	2.13	0.0529112	-1.04	0.327829	1.09	0.907469	147.51	17.38	364.01	104.91	78.99	71.13	109.62	118.21	57.34	66.92	58.63	165.58	153.05	284.07	130.94	139	42.47	17.49	99.29	42.81	56.12	167.72	173.48	156.76	158.31	78.83	75.24	5.69	68.43	59.58	117.89	152.65	149.95	199.61	343.58	76.97	112.7	83.25	96.7	109.92	148.91
Il33	1.08	0.738049	1.1	0.495465	-1.04	0.327829	-1.52	0.29795	147.51	22.69	91	74.9	75.16	68.58	42.33	97.73	57.34	102.39	97.43	165.58	153.05	126.25	130.94	139	42.47	37.47	43.75	41.81	47.5	167.72	173.48	156.76	158.31	113.5	111.4	57.16	79.46	90.97	117.89	209.9	149.95	263.49	85.89	30.19	51.08	43.67	55.66	58.5	148.91
Il34	-1.11	0.753236	1.17	0.385964	-1.04	0.327829	-1.04	0.894289	147.51	201.56	819.02	479.29	465.45	457.44	479.71	497.67	373.96	457.14	461.27	165.58	153.05	126.25	130.94	139	371.94	212.33	580.59	360.06	367.1	167.72	173.48	156.76	158.31	440.4	465.59	189.79	431.57	367.67	117.89	362.55	149.95	63.88	85.89	403.11	402.51	404.42	472.18	428.02	148.91
Il3ra	-1.32	0.18224	1.01	0.866391	-1.04	0.327829	-1.06	0.630829	147.51	44.83	91	75.41	58.7	58.88	62.95	61.59	70.47	31.44	36.21	165.58	153.05	126.25	130.94	139	68.4	66.68	62.27	58.39	63.39	167.72	173.48	156.76	158.31	40.86	42.43	39.34	47.95	70.05	117.89	152.65	149.95	63.88	85.89	68	54.26	76.88	63.01	62.17	148.91
Il4	1.25	0.589133	1.75	0.128881	1.18	0.499691	-1.88	0.190093	147.51	1	91	1	5.84	1	4.34	1	1	68.53	85.36	165.58	153.05	126.25	130.94	139	1	1	3.37	1	1	167.72	173.48	156.76	158.31	96.99	63.19	64.09	70.8	63.07	117.89	152.65	149.95	774.5	85.89	3.92	2.58	2.27	2.37	1	148.91
Il4ra	1	0.990734	-1.11	0.567545	-1.04	0.327829	-1.13	0.355606	147.51	422.94	182	249.37	360.89	215.55	390.72	504.29	268.17	274.93	214.68	165.58	153.05	126.25	130.94	139	359.42	496.72	292.82	426.37	430.2	167.72	173.48	156.76	158.31	341.34	230.58	235.32	266.15	221.18	117.89	152.65	149.95	63.88	343.58	389.65	428.35	217.9	304.35	513.24	148.91
Il5	-1.32	0.18224	-1.11	0.373901	-1.04	0.327829	1.07	0.589269	147.51	1	91	1	1	1	1.09	1	1	1.61	1	165.58	153.05	126.25	130.94	139	1	1	1.68	1	1	167.72	173.48	156.76	158.31	1.65	1	1	1	1.16	117.89	152.65	149.95	63.88	85.89	1	1	1	1	1	148.91
Il5ra	-1.28	0.17584	-1.3	0.190623	-1.04	0.327829	-2.46	0.313662	147.51	1	91	1	1.63	1	1.09	1	1	79.82	68.11	165.58	153.05	126.25	130.94	139	2.24	1	1.68	1	1	167.72	173.48	156.76	158.31	62.32	46.45	44.29	59.77	46.79	117.89	152.65	149.95	71.86	85.89	1	1	1	1	1	148.91
Il6	-1.32	0.18224	-1.42	0.309366	-1.04	0.327829	-1.96	0.314819	147.51	1.44	91	1	1	1	1.09	1	2.51	95.94	71.56	165.58	153.05	126.25	130.94	139	1	1.35	1.68	1.04	4.82	167.72	173.48	156.76	158.31	101.95	67.88	73	60.56	60.75	117.89	152.65	149.95	63.88	85.89	1	1	1	1	1.93	148.91
Il6ra	-1.32	0.18224	1.17	0.319625	-1.04	0.327829	-1.19	0.563323	147.51	151.53	91	455.89	430.21	429.89	441.73	489.84	342.3	437.79	450.06	165.58	153.05	126.25	130.94	139	369.26	235.39	545.25	403.49	375.27	167.72	173.48	156.76	158.31	489.93	466.93	216.51	494.59	482.76	117.89	152.65	149.95	63.88	85.89	483.84	412.05	445.81	437.27	400.84	148.91
Il6st	-1.32	0.18224	1.2	0.226381	-1.04	0.327829	1.1	0.529404	147.51	183.41	91	392.82	429.83	387.02	547	516.34	435.74	279.77	342.29	165.58	153.05	126.25	130.94	139	335.73	213.1	469.52	314.65	350.75	167.72	173.48	156.76	158.31	283.55	316.95	174.94	281.91	294.42	117.89	152.65	149.95	63.88	85.89	458.21	369.91	373.48	364.99	404.51	148.91
Il7	1.47	0.543191	-1.15	0.495207	1.02	0.737544	-1.25	0.528092	590.05	7.64	546.01	28.61	34.95	31.32	17.37	25.45	15.64	116.91	78.46	165.58	841.75	126.25	130.94	139	23.69	13.64	26.93	25.9	26.16	167.72	173.48	156.76	158.31	111.85	60.51	64.09	66.86	70.05	117.89	152.65	149.95	582.87	1374.31	12.89	19.28	26.84	26.87	16.62	186.14
Il7r	-1.32	0.18224	-1.18	0.384428	-1.04	0.327829	-1.48	0.226922	147.51	13.39	182	38.79	34.57	21.11	35.82	29.66	16.41	97.56	75.87	165.58	153.05	126.25	130.94	139	38.89	28.63	16.83	39.16	25.25	167.72	173.48	156.76	158.31	93.69	71.22	68.05	70.01	78.18	117.89	152.65	149.95	63.88	85.89	32.12	23.26	24.57	22.59	19.56	148.91
Il9	-1.13	0.335295	-1.56	0.0278002	-1.04	0.327829	-1.53	0.268362	147.51	1	91	1	1	1	1.09	1	3.28	108.84	82.77	165.58	153.05	126.25	130.94	139	1	2.11	1.68	1.7	2.1	167.72	173.48	156.76	158.31	105.25	66.54	93.78	78.67	71.21	117.89	152.65	149.95	135.74	85.89	1	1.39	1	1	1	148.91
Il9r	1.05	0.91903	-1.2	0.603596	-1.04	0.327829	-1.32	0.437885	147.51	4.54	637.01	5.21	3.93	7.34	7.6	1	1	54.02	82.77	165.58	153.05	157.82	130.94	139	5.81	2.88	1.68	2.36	2.55	167.72	173.48	156.76	158.31	83.79	52.48	56.17	58.98	57.26	117.89	973.17	149.95	63.88	85.89	2.64	1.79	1	2.99	4.87	148.91
Irak1	-1.05	0.771987	1.15	0.034692	-1.04	0.327829	1.07	0.509009	147.51	152.42	91	131.87	137.21	144.1	144.35	179.64	121.44	165.28	121.57	165.58	153.05	126.25	130.94	139	135.45	110.1	122.85	134.64	140.56	167.72	173.48	156.76	158.31	182.85	151.57	122.49	141.69	115.39	117.89	152.65	149.95	199.61	85.89	148.73	153.25	131.92	146.32	159.14	148.91
Irak3	-1.32	0.18224	-1.31	0.0861298	-1.04	0.327829	-1.44	0.0987393	147.51	78.03	91	74.39	80.53	82.86	97.68	91.1	63.52	160.44	138.81	165.58	153.05	126.25	130.94	139	90.3	94.35	148.09	128.01	160.08	167.72	173.48	156.76	158.31	225.77	137.51	118.53	177.93	223.51	117.89	152.65	149.95	63.88	85.89	101.96	79.71	81.43	100.99	101.84	148.91
Irak4	1.01	0.962208	1.01	0.887798	-1.04	0.327829	-1.05	0.757189	147.51	49.26	182	82.53	78.23	76.74	79.23	83.87	59.66	155.61	124.15	165.58	153.05	126.25	130.94	139	80.47	72.83	87.51	91.87	89.26	167.72	173.48	156.76	158.31	149.83	126.8	119.52	136.97	120.04	117.89	152.65	149.95	263.49	85.89	95.55	91.24	78.24	75.26	85.68	148.91
Irf1	-1.32	0.18224	1.11	0.273916	-1.04	0.327829	-1.19	0.565537	147.51	150.2	91	398.92	378.51	333.94	393.97	335.04	190.17	200.76	187.96	165.58	153.05	126.25	130.94	139	363	291.5	324.79	419.74	369.82	167.72	173.48	156.76	158.31	215.86	211.16	107.64	204.71	297.91	117.89	152.65	149.95	63.88	85.89	442.83	354.41	413.97	420.12	322.97	148.91
Irf3	-1.32	0.18224	-1.04	0.437473	-1.04	0.327829	1.05	0.312484	147.51	120.1	910.02	134.92	145.64	130.32	155.2	142.9	129.93	144.32	164.68	165.58	153.05	126.25	130.94	139	142.16	161.22	129.58	132.98	148.73	167.72	173.48	156.76	158.31	164.68	143.54	139.31	140.9	131.66	117.89	152.65	149.95	63.88	85.89	144.25	132.18	136.02	134.68	140.77	148.91
Irf4	1.26	0.232796	-1.19	0.303835	-1.04	0.327829	-1.02	0.938824	147.51	13.84	1001.02	30.14	30.74	39.49	35.82	51.95	35.72	47.57	58.63	165.58	153.05	126.25	130.94	139	33.53	18.64	21.88	33.86	37.51	167.72	173.48	156.76	158.31	42.51	34.4	40.33	42.44	51.44	117.89	152.65	149.95	263.49	257.68	23.79	28.42	23.2	18.91	24.7	148.91
Irf7	-1.12	0.820429	1.23	0.515571	1.48	0.420433	-1.27	0.26071	147.51	33.32	728.01	49.98	57.93	69.09	62.95	48.34	29.54	107.23	110.36	165.58	688.71	126.25	130.94	469.12	39.79	35.93	119.48	113.09	58.85	167.72	173.48	156.76	158.31	126.71	93.32	81.9	84.19	151.43	117.89	820.52	149.95	199.61	171.79	87.22	85.27	140.11	54.44	57.03	148.91
Irf9	-1.13	0.335295	1.04	0.481129	-1.04	0.327829	-1.1	0.609598	147.51	190.49	364.01	335.85	429.83	294.65	311.49	333.84	220.29	252.36	261.24	165.58	153.05	126.25	130.94	139	320.08	296.49	382.01	362.38	347.58	167.72	173.48	156.76	158.31	303.37	281.46	187.81	333.9	330.47	117.89	152.65	149.95	135.74	85.89	349.28	343.28	351.19	378.46	344.27	148.91
Isg15	1.03	0.921578	-1.06	0.730727	-1.04	0.327829	-1.35	0.163933	147.51	82.46	455.01	86.6	96.61	46.63	86.83	106.16	40.35	218.49	212.1	165.58	153.05	126.25	130.94	139	64.37	80.13	109.39	141.6	99.7	167.72	173.48	156.76	158.31	232.37	176.34	171.97	174.78	222.34	117.89	152.65	149.95	71.86	343.58	99.4	85.27	121.01	76.49	76.13	148.91
Itgae	1.21	0.336339	-1.47	0.0715722	-1.04	0.327829	-1.51	0.404988	147.51	30.22	91	62.18	57.93	50.71	60.78	44.12	29.54	150.77	119.84	165.58	153.05	126.25	130.94	139	111.31	45.92	50.49	76.29	65.2	167.72	173.48	156.76	158.31	113.5	110.73	92.79	97.58	78.18	117.89	152.65	149.95	327.37	171.79	60.95	41.15	40.03	45.25	40.86	148.91
Itgal	1.5	0.502975	1.01	0.9744	-1.04	0.327829	-1.94	0.116016	147.51	27.12	91	35.73	38.4	30.81	21.71	27.26	16.41	73.37	51.73	455.34	153.05	126.25	130.94	139	53.2	35.16	43.75	62.37	121.95	167.72	173.48	156.76	158.31	192.75	53.82	89.82	181.08	272.34	117.89	820.52	149.95	966.13	85.89	58.39	49.89	45.04	62.4	79.07	148.91
Itgam	-1.32	0.18224	-1.21	0.574481	-1.04	0.327829	-2.12	0.106427	147.51	62.54	455.01	82.53	72.48	112.46	93.34	109.77	47.3	66.92	87.08	165.58	153.05	126.25	130.94	139	84.04	113.95	329.84	266.58	400.24	167.72	173.48	156.76	158.31	374.36	110.73	155.15	318.14	616.46	117.89	152.65	149.95	63.88	85.89	173.72	140.93	145.57	156.12	231.14	148.91
Itgax	1.34	0.421026	-1.09	0.760528	-1.04	0.327829	-1.23	0.514695	147.51	16.49	637.01	18.44	15.42	7.85	7.6	10.99	16.41	20.16	15.52	165.58	153.05	126.25	130.94	139	28.16	10.18	6.73	17.61	15.26	167.72	173.48	156.76	158.31	29.3	9.62	15.59	32.99	22.38	117.89	362.55	149.95	455.12	85.89	7.77	14.51	15.92	15.24	12.21	148.91
Itgb2	-1.65	0.116076	-1.1	0.650119	-1.04	0.327829	-1.76	0.159398	147.51	59.44	91	93.21	106.19	141.04	155.2	126.64	61.2	62.08	64.66	165.58	153.05	126.25	458.3	139	141.71	100.88	238.97	157.51	258.14	167.72	173.48	156.76	158.31	260.44	98.01	86.85	214.16	383.94	117.89	152.65	149.95	71.86	85.89	182.69	132.58	139.66	131	197.34	148.91
Itgb7	-1.32	0.18224	-1.11	0.415881	-1.04	0.327829	-1.3	0.185741	147.51	26.23	364.01	35.23	33.42	29.28	28.22	25.45	16.41	63.69	43.97	165.58	153.05	126.25	130.94	139	38	19.79	28.61	31.2	24.8	167.72	173.48	156.76	158.31	52.42	47.12	35.38	36.92	57.26	117.89	152.65	149.95	63.88	85.89	30.19	22.46	24.11	21.97	26.91	148.91
Itk	-1.32	0.18224	-1.07	0.916961	-1.04	0.327829	-1.57	0.302783	147.51	2.32	91	6.23	2.01	6.32	3.26	1.96	1	10.48	12.07	165.58	153.05	126.25	130.94	139	7.15	1	6.73	4.68	3.46	167.72	173.48	156.76	158.31	24.35	10.29	24.5	9.35	22.38	117.89	152.65	149.95	63.88	85.89	8.41	5.76	1	9.72	1.19	148.91
Itln1	-1.32	0.18224	1.62	0.222282	-1.04	0.327829	-1.53	0.344183	147.51	1.44	91	20.98	17.71	16.01	11.94	12.8	20.27	368.46	307.8	165.58	153.05	126.25	130.94	139	8.49	7.49	1.68	9.32	9.82	167.72	173.48	156.76	158.31	397.47	231.92	227.4	258.27	274.66	117.89	152.65	149.95	63.88	85.89	8.41	9.74	10.01	10.95	12.21	148.91
Itm2c	-1.13	0.335295	1	0.990739	-1.04	0.327829	1.01	0.954082	147.51	309.59	91	358.74	319.52	331.9	319.09	303.12	323.77	300.73	325.91	165.58	153.05	126.25	130.94	139	291.02	293.42	238.97	247.68	293.1	167.72	173.48	156.76	158.31	301.72	322.31	236.31	292.15	285.12	117.89	152.65	149.95	135.74	85.89	301.87	265.36	268.85	269.43	256.11	148.91
Itpr3	-1.12	0.831064	1.1	0.387444	1.64	0.188213	1.02	0.911907	147.51	447.73	91	629.35	620.18	576.35	690.27	659.09	519.92	513.58	575.08	1117.65	229.57	410.32	130.94	191.12	514.1	495.18	762.34	429.02	517.36	251.58	173.48	156.76	158.31	494.88	553.3	288.77	530.04	449.05	117.89	515.21	149.95	646.75	257.68	554.96	563.92	594.11	660.84	565.4	148.91
Jak1	-1.05	0.771987	1.11	0.116867	1.09	0.523636	1.03	0.900352	147.51	215.73	91	447.24	416.42	487.55	500.34	569.34	367.79	302.34	289.69	165.58	153.05	126.25	130.94	139	422.9	343.76	442.6	440.29	447.45	167.72	173.48	156.76	158.31	342.99	381.9	149.21	304.75	364.18	117.89	152.65	149.95	199.61	85.89	463.34	476.06	413.51	488.72	478.71	148.91
Jak2	-1.32	0.18224	1.01	0.920081	-1.04	0.327829	-1.08	0.572257	147.51	191.82	91	210.21	230.67	240.55	232.26	245.9	163.91	281.38	230.2	165.58	153.05	126.25	130.94	139	228.44	182.74	269.26	221.16	209.11	167.72	173.48	156.76	158.31	306.67	265.39	194.74	259.85	264.2	117.89	152.65	149.95	63.88	85.89	242.92	226	211.99	248	187.79	148.91
Jak3	-1.11	0.738256	1.57	0.00739766	-1.04	0.327829	-1.19	0.349268	147.51	16.94	91	30.14	34.95	14.48	24.96	18.22	22.59	55.63	38.8	289.76	153.05	126.25	130.94	139	18.33	17.49	20.19	13.63	25.25	167.72	173.48	156.76	158.31	44.16	33.06	40.33	47.95	25.87	117.89	152.65	149.95	63.88	343.58	28.91	28.42	25.02	27.49	37.19	148.91
Jaml	-1.32	0.18224	-1.17	0.403665	-1.04	0.327829	-1.24	0.26261	147.51	71.39	91	115.09	134.53	102.26	110.7	112.78	72.78	192.69	161.23	165.58	153.05	126.25	130.94	139	158.25	64.37	109.39	103.14	82	167.72	173.48	156.76	158.31	153.13	164.29	112.59	150.36	143.29	117.89	152.65	149.95	63.88	85.89	114.77	90.04	75.97	69.14	79.8	148.91
Jun	-1.32	0.18224	1.08	0.624202	-1.04	0.327829	-1.1	0.500591	147.51	489.35	91	343.48	341.35	323.23	442.81	338.05	301.37	276.54	385.4	165.58	153.05	126.25	130.94	139	449.72	588.18	281.04	329.56	368.46	167.72	173.48	156.76	158.31	376.01	500.41	402.59	677.34	468.81	117.89	152.65	149.95	63.88	85.89	514.6	340.1	397.14	501.58	381.74	148.91
Junb	-1.18	0.562378	-1.2	0.226855	1.09	0.523636	1.06	0.578447	147.51	676.63	91	701.07	606.01	515.62	663.13	644.64	682.87	521.64	590.6	289.76	153.05	126.25	130.94	139	764.89	1046.27	501.5	645.83	658.1	167.72	173.48	156.76	158.31	714.46	1067.52	842.06	1049.94	772.25	117.89	152.65	149.95	63.88	257.68	472.31	565.9	586.84	701.27	619.02	148.91
Kdm6b	-1.23	0.375763	-1.08	0.609357	-1.04	0.327829	1.13	0.284091	147.51	76.26	91	89.65	77.46	63.98	86.83	69.42	72.78	97.56	106.91	165.58	153.05	126.25	130.94	139	74.66	103.95	52.17	50.1	74.28	167.72	173.48	156.76	158.31	87.09	77.25	96.75	96	70.05	117.89	209.9	149.95	63.88	85.89	56.47	57.84	73.24	74.04	57.03	148.91
Kir3dl1/2	1.18	0.637	-1.06	0.84008	-1.04	0.327829	-1.68	0.284191	147.51	9.41	91	31.16	35.72	34.89	31.47	23.04	14.09	141.09	108.64	165.58	153.05	126.25	130.94	139	41.57	18.25	10.1	31.54	35.69	167.72	173.48	156.76	158.31	138.27	80.6	86.85	130.66	117.71	117.89	152.65	149.95	582.87	85.89	30.84	23.65	20.47	28.1	15.15	148.91
Klra1	-1.32	0.18224	-1.11	0.373901	-1.04	0.327829	-2.44	0.3338	147.51	1	91	1	1	1	1.09	1	1.74	91.11	54.32	165.58	153.05	126.25	130.94	139	1	1	1.68	1	1	167.72	173.48	156.76	158.31	100.3	52.48	42.31	50.32	68.88	117.89	152.65	149.95	63.88	85.89	1	1	1	1	1	148.91
Klrb1	-1.28	0.17584	-1.27	0.373901	-1.04	0.327829	-1.59	0.17775	147.51	1	91	1.65	1	1	1.09	1	1	4.03	1	165.58	153.05	126.25	130.94	139	1	1	3.37	1	1	167.72	173.48	156.76	158.31	1.65	1	3.71	3.84	1.16	117.89	152.65	149.95	71.86	85.89	1	1	1	1	1	148.91
Klrc1	2.11	0.102213	-1.1	0.567334	-2.81	0.138265	-1.39	0.281069	2065.19	15.16	1911.04	28.1	17.71	24.69	14.11	14.61	11.78	163.67	131.05	620.92	229.57	662.82	1374.89	1720.11	23.25	20.94	16.83	31.87	27.07	1257.89	1084.27	999.34	949.83	166.34	112.07	122.49	110.97	164.22	2180.96	1736.44	1611.98	1285.52	1202.52	28.27	23.26	15.47	17.69	24.7	1377.45
Klrd1	-1.04	0.888825	-1.2	0.146359	-1.84	0.322142	-1.41	0.348448	1770.16	31.1	2275.04	47.43	39.16	44.08	24.96	39.3	27.22	139.48	104.32	2276.7	1606.98	1420.34	1636.78	2137.11	43.81	30.55	43.75	49.77	37.06	1593.33	1431.23	1312.86	2374.59	141.57	73.9	96.75	76.31	130.5	1945.18	2499.71	2961.54	710.63	1460.2	29.55	33.19	42.76	36.67	28.38	632.88
Klrk1	-1.32	0.18224	-1.31	0.286125	-1.04	0.327829	1.93	0.366256	147.51	10.29	91	19.46	16.57	24.18	6.51	29.06	6.37	7.26	2.59	165.58	153.05	126.25	130.94	139	30.85	16.72	21.88	28.88	19.8	167.72	173.48	156.76	158.31	7.84	11.63	1.73	1	4.94	117.89	152.65	149.95	63.88	85.89	13.54	24.85	24.57	9.11	22.5	148.91
Kpnb1	-1.32	0.18224	-1.14	0.00992723	-1.04	0.327829	1.15	0.241583	147.51	445.96	364.01	415.71	468.13	379.36	453.67	484.42	601.01	342.66	396.61	165.58	153.05	126.25	130.94	139	425.58	475.58	482.99	436.64	467.43	167.72	173.48	156.76	158.31	371.06	359.8	484.74	366.19	415.33	117.89	152.65	149.95	63.88	85.89	423.61	375.88	372.57	421.95	417.73	148.91
Kras	-1.32	0.18224	-1.31	0.179476	-1.04	0.327829	1.08	0.46694	147.51	308.71	91	122.72	108.49	102.26	122.64	144.71	154.64	110.46	115.53	165.58	153.05	126.25	130.94	139	151.55	266.9	111.07	123.7	111.51	167.72	173.48	156.76	158.31	139.92	128.81	169	125.15	131.66	117.89	152.65	149.95	63.88	85.89	111.57	119.86	100.54	114.47	105.51	148.91
Lag3	-1.32	0.18224	1.14	0.338305	-1.04	0.327829	-1.78	0.225903	147.51	6.31	91	17.42	17.71	5.8	9.77	9.79	8.69	12.09	15.52	165.58	153.05	126.25	130.94	139	13.41	10.57	16.83	13.63	15.72	167.72	173.48	156.76	158.31	14.45	11.63	15.59	16.44	15.4	117.89	152.65	149.95	63.88	85.89	19.3	16.1	15.92	18.91	10.74	148.91
Lamp1	-1.06	0.825599	-1.01	0.795211	-1.04	0.327829	1.16	0.112616	147.51	644.75	91	801.28	704.06	742.2	817.25	777.15	597.92	552.28	616.46	165.58	153.05	126.25	130.94	139	717.5	688.1	799.37	678.98	685.79	167.72	173.48	156.76	158.31	468.46	596.15	512.46	495.38	647.85	117.89	152.65	149.95	63.88	257.68	795.88	631.5	741.96	657.16	699.83	148.91
Lamp2	-1.32	0.18224	-1.14	0.00388898	-1.04	0.327829	1.21	0.0274939	147.51	1356.25	91	1645.15	1523.31	1758.77	1506.43	1691.47	1179.42	1036.03	1093.25	165.58	153.05	126.25	130.94	139	1767.15	1646.18	1689.61	1636.05	1681.36	167.72	173.48	156.76	158.31	1031.44	1224.86	1232.03	1030.24	1327.96	117.89	152.65	149.95	63.88	85.89	1580.79	1405.52	1500.3	1522.66	1374.97	148.91
Lamp3	-1.32	0.18224	-1.11	0.373901	-1.04	0.327829	-1.66	0.422396	147.51	1	91	1	1	1	1.09	1	1	97.56	71.56	165.58	153.05	126.25	130.94	139	1	1	1.68	1	1	167.72	173.48	156.76	158.31	83.79	51.14	72.01	61.34	82.83	117.89	152.65	149.95	63.88	85.89	1	1	1	1	1	148.91
Lancl1	1.72	0.327916	-1.05	0.47088	-1.04	0.327829	1.15	0.119177	147.51	152.86	364.01	151.2	137.59	144.1	119.39	115.19	137.65	203.98	202.61	165.58	153.05	126.25	130.94	139	143.95	150.46	112.75	121.37	133.75	167.72	173.48	156.76	158.31	172.94	165.63	165.05	156.66	144.45	117.89	1125.82	149.95	519	85.89	123.74	128.21	133.29	127.94	117.27	148.91
Lat	-1.39	0.0968087	-1.25	0.591349	-1.04	0.327829	-1.05	0.836754	147.51	1.44	637.01	3.18	3.16	4.27	6.51	1.96	1	1.61	1	165.58	153.05	126.25	196.41	139	3.58	3.27	1.68	9.66	8	167.72	173.48	156.76	158.31	2.89	1	1	1	1.16	117.89	152.65	149.95	71.86	85.89	5.85	5.76	3.18	1.76	2.66	148.91
Lat2	-1.14	0.498123	-1.39	0.130454	-1.04	0.327829	-1.91	0.348593	147.51	19.15	91	14.37	18.86	25.2	30.39	17.62	11	8.87	6.9	165.58	153.05	126.25	130.94	139	29.5	27.48	18.51	31.87	37.51	167.72	173.48	156.76	158.31	12.8	19.67	12.62	32.2	31.68	117.89	152.65	149.95	63.88	171.79	34.68	18.09	19.56	13.4	21.03	148.91
Lax1	-1.28	0.17584	1.39	0.375617	-1.04	0.327829	-1.54	0.224473	147.51	6.75	91	9.79	11.2	9.38	13.02	1.36	7.14	87.88	74.15	165.58	153.05	126.25	130.94	139	12.07	4.8	1.68	6.34	6.64	167.72	173.48	156.76	158.31	73.88	58.5	80.91	63.71	70.05	117.89	152.65	149.95	71.86	85.89	9.69	7.75	5.46	6.66	7.81	148.91
Lck	1.35	0.343406	-1.25	0.168908	-1.04	0.327829	-1.6	0.172234	295.03	16.49	728.01	34.72	34.18	25.2	24.96	24.24	26.45	39.51	81.05	165.58	229.57	126.25	130.94	139	33.08	28.25	38.71	34.19	37.06	167.72	173.48	156.76	158.31	121.76	65.87	63.1	57.41	52.61	294.72	152.65	262.42	391.24	85.89	42.37	21.67	27.29	29.32	20.29	148.91
Lcn2	-1.32	0.18224	-1.99	0.0738021	-1.04	0.327829	-1.53	0.198518	147.51	117.44	91	17.93	26.52	18.56	18.45	26.05	14.09	84.66	56.9	165.58	153.05	126.25	130.94	139	63.93	200.42	38.71	59.71	47.04	167.72	173.48	156.76	158.31	96.99	64.53	61.12	81.82	58.42	117.89	152.65	149.95	63.88	85.89	40.45	33.59	31.39	37.29	28.38	148.91
Lcp1	1.32	0.581919	-1.13	0.431114	-1.04	0.327829	-1.49	0.224413	147.51	235.21	1911.04	391.8	350.55	353.34	362.5	438.64	271.25	337.82	328.49	165.58	153.05	126.25	589.24	139	430.95	277.28	521.69	492.01	624.96	167.72	173.48	156.76	158.31	699.6	357.79	289.76	574.94	697.84	117.89	152.65	149.95	902.26	429.47	449.88	359.18	378.94	361.31	462.55	148.91
Lcp2	-1.2	0.580545	1.05	0.779895	-1.04	0.327829	-2.39	0.0782124	147.51	39.07	91	86.6	65.59	85.93	90.08	77.85	47.3	28.22	32.76	165.58	153.05	126.25	196.41	139	90.3	78.97	151.46	132.65	198.22	167.72	173.48	156.76	158.31	172.94	45.78	63.1	214.16	270.01	117.89	362.55	149.95	63.88	85.89	153.86	108.33	130.56	128.55	131.96	148.91
Ldhb	1.51	0.276517	1.11	0.189276	1.02	0.737544	1.04	0.826991	147.51	119.65	819.02	352.12	302.29	280.36	417.85	363.35	307.55	255.58	278.49	165.58	153.05	126.25	130.94	139	319.63	240.77	284.41	270.89	332.14	167.72	173.48	156.76	158.31	232.37	272.09	135.35	270.09	274.66	176.83	515.21	149.95	391.24	85.89	366.58	318.63	315.25	294.55	300.93	186.14
Lef1	-1.32	0.18224	1.3	0.634566	-1.04	0.327829	1.44	0.592045	147.51	36.42	91	12.34	13.5	6.32	11.94	23.04	61.97	33.06	30.18	165.58	153.05	126.25	130.94	139	18.78	30.55	1.68	13.96	19.35	167.72	173.48	156.76	158.31	27.65	19	127.43	34.56	15.4	117.89	152.65	149.95	63.88	85.89	17.38	12.13	15.92	21.36	13.68	148.91
Lgals3	1.95	0.165522	-1.17	0.154247	-1.04	0.327829	1.14	0.0579731	147.51	4059.23	455.01	4247.49	3788.79	4207.83	3397.07	4054.98	2561.76	2459.87	2383.94	165.58	153.05	126.25	130.94	139	4305.44	4666.44	2825.55	3914.87	3706.55	167.72	173.48	156.76	158.31	2558.59	2982.44	3010.66	2571.03	2531.24	117.89	209.9	149.95	1030.01	429.47	3398.58	3176.58	3267.17	3651.8	2966.93	148.91
Lif	1.79	0.108443	-3.14	0.0250195	-1.15	0.843685	-1.09	0.761536	147.51	8.08	546.01	10.3	14.27	11.42	14.11	14.61	14.87	57.24	68.97	620.92	688.71	284.07	720.18	330.12	55.88	15.56	69	49.44	13.45	1425.61	173.48	156.76	158.31	85.44	42.43	49.24	44.01	57.26	884.17	2041.75	412.37	838.38	858.94	5.85	10.53	10.01	14.62	14.42	148.91
Lilra5	1.61	0.138054	1.11	0.732754	-1.04	0.327829	-1.48	0.382594	147.51	1	637.01	1	1.63	1	1.09	1.36	2.51	79.82	68.11	165.58	153.05	126.25	130.94	139	1	2.11	1.68	1	1	167.72	173.48	156.76	158.31	75.53	57.83	48.25	67.65	68.88	117.89	209.9	149.95	391.24	429.47	1	3.38	1	1.76	1	148.91
Lilra6	1.48	0.33862	-1.85	0.229201	-1.04	0.327829	-1.93	0.211078	147.51	1	637.01	6.74	2.01	8.36	4.34	3.76	1	49.18	39.66	455.34	153.05	126.25	196.41	139	7.6	1.73	1.68	7	8	167.72	173.48	156.76	158.31	50.77	29.04	38.35	34.56	42.14	176.83	209.9	149.95	391.24	773.05	5.85	2.58	2.73	1.15	1.19	148.91
Limk2	-1.32	0.18224	-1.02	0.820179	-1.04	0.327829	1.25	0.178371	147.51	409.21	91	333.3	296.16	294.14	284.36	300.11	257.35	205.59	197.44	165.58	153.05	126.25	130.94	139	330.36	412.55	339.94	266.58	274.03	167.72	173.48	156.76	158.31	202.66	272.09	365.97	239.37	193.28	117.89	152.65	149.95	63.88	85.89	328.14	315.45	277.5	354.58	298.72	148.91
Litaf	1.03	0.929561	1.06	0.274191	-1.04	0.327829	-1.18	0.320662	147.51	171.01	273.01	202.58	225.3	207.38	227.92	215.78	206.38	250.74	290.56	455.34	153.05	126.25	130.94	139	182.39	215.79	215.41	179.72	211.38	167.72	173.48	156.76	158.31	323.18	288.83	198.7	256.7	263.04	117.89	152.65	149.95	135.74	515.37	237.15	200.16	200.16	208.18	222.32	148.91
Lrg1	-1.32	0.18224	1.48	0.127341	-1.04	0.327829	1	0.993972	147.51	64.75	91	39.8	53.72	42.55	107.45	128.45	94.41	91.11	111.22	165.58	153.05	126.25	130.94	139	50.52	55.15	25.24	32.53	28.43	167.72	173.48	156.76	158.31	93.69	100.01	71.02	61.34	74.7	117.89	152.65	149.95	63.88	85.89	43.01	77.72	42.76	37.9	84.94	148.91
Lrrk2	1.74	0.275839	1.08	0.638242	-1.04	0.327829	-1.09	0.737512	147.51	33.76	1092.02	67.78	69.42	75.21	102.02	66.41	74.33	129.81	135.36	165.58	153.05	126.25	130.94	469.12	62.14	35.16	72.36	52.75	54.76	167.72	173.48	156.76	158.31	106.9	106.04	83.88	92.07	123.52	176.83	973.17	149.95	710.63	171.79	91.07	57.45	50.5	51.38	50.41	148.91
Lta4h	-1.15	0.796804	1.01	0.929082	1.29	0.565462	1.06	0.608194	147.51	244.07	637.01	259.55	260.54	289.04	297.38	275.41	268.94	213.66	201.75	165.58	688.71	284.07	130.94	886.12	272.25	269.21	237.29	239.72	278.12	167.72	173.48	215.54	158.31	149.83	215.18	205.63	185.8	210.72	412.61	209.9	562.32	455.12	85.89	328.14	220.44	252.93	265.15	247.3	148.91
Ltb	-1.32	0.18224	-1.22	0.340033	-1.04	0.327829	-1.8	0.200994	147.51	19.15	91	38.79	44.91	35.91	51.01	26.65	29.54	79.82	78.46	165.58	153.05	126.25	130.94	139	67.5	44.77	23.56	52.42	52.49	167.72	173.48	156.76	158.31	131.67	78.59	72.01	108.61	127.01	117.89	152.65	149.95	63.88	85.89	44.29	30.41	37.76	38.51	37.19	148.91
Ltbr	-1.32	0.18224	-1.15	0.436317	-1.04	0.327829	-1.46	0.250062	147.51	20.03	91	17.42	16.18	10.4	8.68	14	9.46	70.14	54.32	165.58	153.05	126.25	130.94	139	13.86	18.25	18.51	12.64	16.63	167.72	173.48	156.76	158.31	47.47	35.74	37.36	39.29	35.17	117.89	152.65	149.95	63.88	85.89	13.54	11.33	10.01	14.01	23.23	148.91
Ltc4s	1.86	0.203908	-1.36	0.299193	-1.04	0.327829	-1.76	0.19673	147.51	3.21	455.01	15.9	14.65	4.27	8.68	9.79	20.27	37.89	45.7	165.58	229.57	284.07	196.41	139	4.02	7.11	13.46	13.3	12.54	167.72	173.48	156.76	158.31	26	33.06	37.36	41.65	37.49	294.72	515.21	562.32	902.26	85.89	5.21	6.56	9.1	9.11	4.87	148.91
Ltf	-1.28	0.17584	-1.42	0.246563	-1.04	0.327829	-1.05	0.749886	147.51	1	91	1	1	2.23	1.09	1	1	1.61	1	165.58	153.05	126.25	130.94	139	1.79	3.65	1.68	1.04	1	167.72	173.48	156.76	158.31	1.65	1	1.73	1	1.16	117.89	152.65	149.95	71.86	85.89	2	1	1	1	1	148.91
Ly96	-1.32	0.18224	-1.13	0.327298	-1.04	0.327829	-1.27	0.299389	147.51	48.37	182	53.03	49.5	58.88	44.5	56.17	32.63	15.32	33.63	165.58	153.05	126.25	130.94	139	46.94	43.23	67.31	66.34	70.2	167.72	173.48	156.76	158.31	54.07	47.12	29.45	40.86	75.86	117.89	152.65	149.95	63.88	85.89	50.7	50.69	60.5	43.41	51.15	148.91
Lyn	1.13	0.697305	-1.2	0.440324	-1.04	0.327829	-1.94	0.0490615	147.51	31.99	91	40.82	53.72	49.18	55.35	63.39	36.49	57.24	57.77	165.58	153.05	126.25	130.94	139	52.3	50.92	104.34	96.18	143.29	167.72	173.48	156.76	158.31	128.36	55.15	70.03	119.64	165.38	117.89	152.65	149.95	455.12	85.89	85.3	68.97	61.87	59.34	72.45	148.91
Lyz2	-1.32	0.18224	-1.07	0.632308	-1.04	0.327829	-1.3	0.454765	147.51	336.16	91	1188.37	1051.83	1296.42	1025.63	1089.15	675.92	581.31	751.83	165.58	153.05	126.25	130.94	139	1080.5	799.17	1278.98	1290.62	1498.41	167.72	173.48	156.76	158.31	957.15	756.85	445.15	1034.97	1739.52	117.89	152.65	149.95	63.88	85.89	1263.62	971.8	1409.77	830.51	1041.44	148.91
Maf	-1.69	0.110195	1.04	0.693546	-1.04	0.327829	1.21	0.0704986	147.51	96.19	182	99.83	89.72	91.03	70.55	108.57	107.54	78.21	86.22	165.58	153.05	126.25	458.3	139	93.43	102.42	144.73	105.46	106.97	167.72	173.48	156.76	158.31	103.6	88.63	121.5	102.31	111.9	117.89	152.65	149.95	63.88	85.89	92.99	113.5	137.38	100.38	133.43	148.91
Mafb	-1.28	0.17584	-1.21	0.146642	-1.04	0.327829	-1.01	0.970184	147.51	106.81	91	76.43	65.21	71.64	82.48	78.45	126.84	70.14	106.91	165.58	153.05	126.25	130.94	139	85.83	116.64	121.17	84.91	113.32	167.72	173.48	156.76	158.31	105.25	69.88	138.32	96.79	99.11	117.89	152.65	149.95	71.86	85.89	111.57	72.95	97.35	69.14	82	148.91
Map1lc3a	-1.1	0.809193	-1.18	0.0208111	-1.04	0.327829	1.13	0.0807842	147.51	1320.39	91	987.45	979.44	1073.41	816.17	1061.44	755.46	810.28	789.76	165.58	153.05	126.25	130.94	191.12	1122.52	1191.93	996.26	913.69	1019.92	167.72	173.48	156.76	158.31	763.99	975.79	739.12	815.19	767.6	117.89	515.21	149.95	63.88	85.89	835.61	834.25	923.47	953.63	892.31	148.91
Map2k2	-1.32	0.18224	1.03	0.632842	-1.04	0.327829	1.05	0.457995	147.51	328.63	91	421.81	444.38	419.17	468.86	462.13	480.53	303.96	458.68	165.58	153.05	126.25	130.94	139	384.01	427.16	363.5	350.45	380.26	167.72	173.48	156.76	158.31	404.08	370.51	394.67	418.18	369.99	117.89	152.65	149.95	63.88	85.89	384.53	341.29	386.67	433.59	411.12	148.91
Map2k3	1.38	0.466248	-1.08	0.315133	-1.04	0.327829	1.1	0.351805	147.51	157.29	1001.02	162.9	142.96	139.51	174.74	156.15	109.08	124.97	154.33	165.58	153.05	126.25	196.41	469.12	163.17	186.58	148.09	137.62	147.37	167.72	173.48	156.76	158.31	166.34	140.86	178.9	171.62	136.31	117.89	820.52	149.95	391.24	257.68	166.67	122.64	140.57	145.09	148.86	148.91
Map2k4	-1.32	0.18224	-1.15	0.0341959	-1.04	0.327829	1.06	0.140548	147.51	248.49	91	178.16	190.07	226.78	217.07	197.11	151.55	220.11	188.82	165.58	153.05	126.25	130.94	139	236.93	268.44	217.09	235.08	205.03	167.72	173.48	156.76	158.31	225.77	201.79	214.53	196.83	210.72	117.89	152.65	149.95	63.88	85.89	215.37	187.84	198.8	193.48	211.3	148.91
Map2k7	-1.23	0.375763	1.14	0.301589	-1.04	0.327829	-1.02	0.777808	147.51	95.3	728.01	152.73	139.89	141.04	159.54	151.94	161.59	166.89	187.96	165.58	153.05	126.25	130.94	139	110.87	113.95	196.9	116.73	145.56	167.72	173.48	156.76	158.31	176.24	164.96	156.14	193.68	188.63	117.89	209.9	149.95	63.88	85.89	146.81	146.5	147.85	162.86	156.2	148.91
Map3k1	-1.32	0.18224	1.17	0.0155798	-1.04	0.327829	1.25	0.0303673	147.51	109.03	91	262.6	232.58	237.49	188.85	260.35	241.14	178.18	187.09	165.58	153.05	126.25	130.94	139	195.36	178.51	201.94	182.04	187.78	167.72	173.48	156.76	158.31	144.87	183.04	137.33	152.72	194.44	117.89	152.65	149.95	63.88	85.89	195.51	222.43	243.38	238.81	207.63	148.91
Map3k3	1.94	0.185314	1.04	0.599426	1.22	0.44771	-1.12	0.430034	147.51	72.72	637.01	151.2	139.13	148.19	136.75	136.28	135.34	129.81	102.6	165.58	153.05	126.25	130.94	139	144.39	117.41	173.34	137.95	143.74	167.72	173.48	156.76	158.31	133.32	148.22	97.74	155.87	152.59	117.89	515.21	149.95	1030.01	171.79	155.78	141.72	143.75	156.12	141.51	148.91
Map3k5	-1.32	0.18224	1.14	0.0348881	-1.04	0.327829	1.39	0.272166	147.51	62.98	91	90.67	89.72	73.17	82.48	104.95	78.96	60.47	53.46	165.58	153.05	126.25	130.94	139	74.66	71.67	75.73	64.35	65.66	167.72	173.48	156.76	158.31	50.77	55.82	136.34	55.83	47.96	117.89	152.65	149.95	63.88	85.89	71.2	78.51	91.89	82	79.8	148.91
Map3k7	-1.32	0.18224	-1.08	0.334299	-1.04	0.327829	1.04	0.70467	147.51	107.7	91	100.84	109.64	114.5	117.22	102.55	120.66	144.32	165.54	165.58	153.05	126.25	130.94	139	135.01	147	119.48	107.78	108.78	167.72	173.48	156.76	158.31	179.54	146.88	167.03	151.93	133.99	117.89	152.65	149.95	63.88	85.89	128.23	110.72	100.99	121.82	108.45	148.91
Map3k8	-1.13	0.335295	-1.08	0.332895	-1.04	0.327829	-1.03	0.815134	147.51	100.17	546.01	167.48	157.89	148.19	144.35	148.32	105.22	184.63	194.85	165.58	153.05	126.25	130.94	139	146.18	128.55	153.14	151.21	170.07	167.72	173.48	156.76	158.31	225.77	155.59	139.31	194.47	165.38	117.89	152.65	149.95	135.74	85.89	158.34	130.2	158.31	131.62	117.27	148.91
Mapk1	-1.28	0.17584	-1.09	0.105635	-1.04	0.327829	1.16	0.0354388	147.51	596.49	91	508.28	478.09	495.72	510.1	533.81	491.35	360.39	444.89	165.58	153.05	126.25	130.94	139	483.7	454.44	541.89	467.81	457.89	167.72	173.48	156.76	158.31	437.09	444.83	428.33	400.06	422.31	117.89	152.65	149.95	71.86	85.89	467.82	440.68	440.35	470.96	390.55	148.91
Mapk13	-1.32	0.18224	-1.62	0.0463114	-1.04	0.327829	1.37	0.20571	147.51	290.55	91	165.44	195.81	209.94	201.87	211.57	148.47	123.36	134.5	165.58	153.05	126.25	130.94	139	383.11	475.58	169.97	300.72	331.23	167.72	173.48	156.76	158.31	131.67	179.02	284.81	136.18	139.8	117.89	152.65	149.95	63.88	85.89	233.95	187.44	171.96	185.52	197.34	148.91
Mapk14	-1.32	0.18224	1	0.979363	-1.04	0.327829	-1	0.972369	147.51	228.57	91	378.07	383.1	389.57	467.78	439.24	343.07	420.06	379.36	165.58	153.05	126.25	130.94	139	406.81	331.85	560.4	401.83	437.92	167.72	173.48	156.76	158.31	389.22	375.2	342.22	399.28	450.21	117.89	152.65	149.95	63.88	85.89	474.87	395.36	397.14	427.47	422.88	148.91
Mapk8	-1.32	0.18224	1.03	0.71956	1.09	0.523636	1.06	0.688447	147.51	73.61	91	88.13	97.38	90.52	102.02	113.39	114.49	152.38	145.71	165.58	153.05	126.25	130.94	139	84.04	71.67	65.63	77.95	95.16	167.72	173.48	156.76	158.31	153.13	102.69	98.73	88.91	117.71	117.89	152.65	149.95	63.88	85.89	82.1	74.54	83.7	80.78	80.53	148.91
Mapk9	-1.51	0.291916	1.09	0.537322	-1.04	0.327829	1.23	0.231049	147.51	72.72	364.01	123.22	110.78	106.85	162.8	133.87	102.13	79.82	96.56	165.58	535.66	126.25	130.94	139	82.7	77.05	144.73	105.13	109.69	167.72	173.48	156.76	158.31	88.74	88.63	44.29	70.8	87.48	117.89	152.65	262.42	63.88	85.89	139.76	105.55	98.26	93.64	120.94	148.91
Mapkapk2	-1.18	0.614726	1.03	0.419151	-1.04	0.327829	1.09	0.142521	147.51	368.48	455.01	398.41	400.34	370.69	369.01	409.13	381.69	307.18	355.22	165.58	153.05	126.25	130.94	330.12	334.39	391.42	358.45	343.82	376.18	167.72	173.48	156.76	158.31	338.04	290.17	295.7	325.23	371.16	117.89	152.65	149.95	63.88	343.58	353.77	346.06	378.03	392.55	394.96	148.91
Marcks	-1.32	0.18224	1.19	0.4356	1.03	0.851636	-1.3	0.262254	147.51	195.81	455.01	551.52	453.19	377.83	625.15	342.27	576.29	392.64	599.22	165.58	153.05	126.25	130.94	139	319.19	616.24	429.13	344.48	704.4	167.72	216.85	156.76	158.31	623.65	353.11	331.33	793.93	814.1	117.89	152.65	149.95	63.88	85.89	587	466.92	858.87	606.32	348.68	148.91
Marco	-1.05	0.771987	1.67	0.467658	-1.04	0.327829	1.05	0.947723	147.51	1	91	1.65	2.01	1	10.85	4.97	10.23	1.61	1.72	165.58	153.05	126.25	130.94	139	5.81	34.4	85.83	53.41	200.03	167.72	173.48	156.76	158.31	176.24	5.61	57.16	175.56	256.06	117.89	152.65	149.95	199.61	85.89	103.88	33.59	42.31	100.38	159.14	148.91
Mavs	-1.32	0.18224	-1.01	0.96378	-1.04	0.327829	1.08	0.578612	147.51	78.03	91	124.24	126.1	124.71	110.7	119.41	95.95	155.61	129.33	165.58	153.05	126.25	130.94	139	110.87	84.74	164.92	113.75	115.59	167.72	173.48	156.76	158.31	141.57	139.52	99.72	127.51	144.45	117.89	152.65	149.95	63.88	85.89	101.32	110.32	110.09	110.79	145.18	148.91
Mcl1	1.33	0.140246	1.05	0.259731	-1.04	0.327829	-1.09	0.350444	147.51	610.66	91	780.93	774.92	734.04	758.64	758.47	573.21	528.09	653.54	165.58	153.05	126.25	130.94	139	725.1	770.73	802.73	771.47	844.68	167.72	173.48	156.76	158.31	792.05	673.82	597.58	792.35	843.17	117.89	152.65	262.42	199.61	257.68	893.27	808.41	769.26	856.23	775.5	148.91
Mcoln1	-1.32	0.18224	-1.08	0.543977	-1.04	0.327829	1.35	0.220793	147.51	45.27	91	43.36	40.69	51.73	49.93	46.53	27.22	12.09	40.52	165.58	153.05	126.25	130.94	139	53.2	43.23	65.63	44.13	39.78	167.72	173.48	156.76	158.31	24.35	41.09	13.61	37.71	29.36	117.89	152.65	149.95	63.88	85.89	59.03	39.95	45.49	43.41	39.39	148.91
Mdfic	-1.32	0.18224	-1.1	0.183837	-1.04	0.327829	-1.28	0.308956	147.51	51.03	91	49.98	44.14	49.69	16.28	44.72	28.77	21.77	27.59	165.58	153.05	126.25	130.94	139	51.41	37.47	48.8	40.82	42.96	167.72	173.48	156.76	158.31	26	43.77	23.51	40.08	36.33	117.89	152.65	149.95	63.88	85.89	37.88	39.16	42.76	37.9	42.33	148.91
Mefv	-1.28	0.17584	1.09	0.683655	-1.04	0.327829	-1.52	0.212784	147.51	7.19	546.01	17.93	26.91	24.18	27.13	17.02	17.18	97.56	101.74	165.58	153.05	126.25	130.94	139	25.03	12.11	11.78	12.64	17.99	167.72	173.48	156.76	158.31	131.67	106.04	85.86	106.24	84	117.89	152.65	149.95	71.86	85.89	23.15	16.5	20.47	12.79	12.21	148.91
Mgam	-1.38	0.131529	-1.11	0.690311	-1.04	0.327829	-1.63	0.361813	147.51	1	1092.02	1	3.54	4.27	1.09	2.56	1	100.78	66.39	165.58	153.05	157.82	130.94	139	1.79	2.5	1.68	1.37	1	167.72	173.48	156.76	158.31	100.3	45.78	52.21	54.25	42.14	117.89	152.65	149.95	63.88	85.89	2	2.58	1	1	1.19	148.91
Mif	-1.32	0.18224	-1.21	0.267199	-1.04	0.327829	-1.12	0.414819	147.51	338.37	182	423.85	442.08	445.2	551.35	426.59	550.04	1134.4	1063.94	165.58	153.05	126.25	130.94	139	558.8	663.89	287.77	526.81	461.98	167.72	173.48	156.76	158.31	1118.95	949.01	1045.95	989.28	921.06	117.89	152.65	149.95	63.88	85.89	492.81	344.47	418.06	410.93	339.13	148.91
Mknk1	-1.32	0.18224	1.04	0.839631	-1.04	0.327829	-1.02	0.904168	147.51	11.18	91	23.02	23.84	29.28	40.16	18.82	15.64	33.06	49.14	165.58	153.05	126.25	130.94	139	21.9	24.02	21.88	22.92	26.61	167.72	173.48	156.76	158.31	50.77	37.75	37.36	34.56	44.47	117.89	152.65	149.95	63.88	85.89	39.81	24.85	24.11	14.62	23.97	148.91
Mlkl	1.13	0.697305	-1.07	0.632092	-1.04	0.327829	-1.16	0.526454	147.51	9.41	91	23.53	35.33	31.32	16.28	26.65	17.18	49.18	69.84	165.58	153.05	126.25	130.94	139	19.22	34.78	33.66	33.52	30.25	167.72	173.48	156.76	158.31	75.53	52.48	75.97	59.77	71.21	117.89	152.65	149.95	455.12	85.89	28.91	31.6	32.75	25.04	21.76	148.91
Mme	-1.23	0.375763	-1.22	0.210416	-1.04	0.327829	-1.01	0.929189	147.51	47.04	91	75.92	58.31	78.27	67.29	74.84	74.33	116.91	105.19	165.58	153.05	126.25	130.94	139	61.24	62.07	45.44	87.89	85.18	167.72	173.48	156.76	158.31	116.81	101.35	89.82	96	111.9	117.89	209.9	149.95	63.88	85.89	64.8	58.64	50.95	42.8	58.5	148.91
Mmp9	1.86	0.15394	-1.06	0.818022	-1.04	0.327829	-1.33	0.388473	147.51	30.66	455.01	24.03	16.95	10.4	28.22	14.61	14.87	65.31	73.29	165.58	153.05	126.25	130.94	139	11.62	36.32	15.15	21.26	14.36	167.72	173.48	156.76	158.31	83.79	44.44	48.25	58.19	61.91	176.83	152.65	412.37	135.74	858.94	26.35	10.53	17.29	12.79	23.23	148.91
Mrc1	-1.12	0.52519	-1.01	0.928326	-1.04	0.327829	-1.02	0.942365	147.51	472.52	273.01	570.85	583.41	609.01	695.69	815.69	508.34	429.73	428.51	165.58	153.05	126.25	130.94	139	480.12	391.8	730.37	586.16	540.06	167.72	173.48	156.76	158.31	413.98	447.51	200.68	350.44	649.01	117.89	152.65	149.95	71.86	171.79	576.75	589.36	585.02	362.54	565.4	148.91
Mrps7	-1.35	0.511917	1.1	0.274429	1.69	0.268321	-1.05	0.535733	1032.59	45.27	91	71.34	64.82	75.21	79.23	88.09	74.33	144.32	108.64	165.58	688.71	915.33	851.12	608.12	73.31	70.52	52.17	75.96	65.66	167.72	173.48	529.06	474.92	126.71	102.02	131.39	105.46	101.44	294.72	515.21	149.95	774.5	687.15	78.89	65.4	75.52	69.14	79.07	930.71
Ms4a1	-1.28	0.17584	-1.18	0.198554	-1.04	0.327829	-2.18	0.231587	147.51	1	91	1	1.24	1	2.17	1	1	115.29	85.36	165.58	153.05	126.25	130.94	139	1	1.35	1.68	1	1	167.72	173.48	156.76	158.31	138.27	73.23	86.85	85.76	73.53	117.89	152.65	149.95	71.86	85.89	1	1	1	1	1	148.91
Ms4a2	-1.28	0.17584	-1.14	0.819386	-1.04	0.327829	-1.27	0.637253	147.51	9.85	364.01	8.27	12.35	11.93	6.51	14	1.74	1.61	1.72	165.58	153.05	126.25	130.94	139	28.61	16.33	1.68	29.55	24.8	167.72	173.48	156.76	158.31	6.19	22.35	4.7	9.35	10.75	117.89	152.65	149.95	71.86	85.89	12.89	15.31	15.92	10.95	8.54	148.91
Ms4a4a	-1.32	0.18224	1.06	0.80031	-1.04	0.327829	-1.18	0.515167	147.51	93.09	91	97.79	85.51	80.82	103.11	120.01	59.66	112.07	101.74	165.58	153.05	126.25	130.94	139	80.91	77.82	63.95	71.65	46.14	167.72	173.48	156.76	158.31	103.6	117.42	60.13	85.76	96.79	117.89	152.65	149.95	63.88	85.89	100.68	81.3	105.08	37.29	55.56	148.91
Ms4a7	-1.32	0.18224	-1.22	0.268836	-1.04	0.327829	-1.38	0.239945	147.51	85.56	91	78.46	77.85	95.62	74.89	50.14	28.77	120.13	101.74	165.58	153.05	126.25	130.94	139	82.26	113.18	127.9	123.7	131.48	167.72	173.48	156.76	158.31	121.76	85.95	84.87	103.88	144.45	117.89	152.65	149.95	63.88	85.89	117.98	80.11	143.3	66.08	79.07	148.91
Msra	1.11	0.790712	1.12	0.441582	-1.15	0.744888	-1.02	0.851046	295.03	33.76	910.02	90.16	90.87	90.52	141.09	110.98	77.42	81.43	68.97	455.34	382.62	662.82	327.36	747.12	77.78	57.07	122.85	74.3	77.91	167.72	390.34	372.3	158.31	80.48	79.93	56.17	65.28	81.67	176.83	667.86	1312.08	582.87	515.37	111.57	75.73	93.71	85.68	82.74	148.91
Mtor	-1.32	0.18224	1.05	0.598876	-1.04	0.327829	1	0.928028	147.51	124.52	91	138.48	151.38	132.88	148.69	133.26	139.2	152.38	162.95	165.58	153.05	126.25	130.94	139	125.17	130.86	168.29	114.41	125.58	167.72	173.48	156.76	158.31	189.45	146.88	164.06	151.93	165.38	117.89	152.65	149.95	63.88	85.89	166.67	123.44	125.1	132.23	147.39	148.91
Mvp	-1.48	0.558303	1.05	0.386451	1.22	0.44771	-1.16	0.395804	295.03	172.34	1456.03	208.68	210.75	194.12	252.88	247.7	135.34	213.66	222.44	1117.65	1300.89	662.82	130.94	139	212.34	204.64	255.8	206.91	231.36	167.72	173.48	156.76	158.31	263.74	235.93	150.2	242.52	247.92	117.89	515.21	149.95	263.49	1030.73	248.69	212.49	218.81	254.12	232.6	148.91
Mx1	-1.28	0.17584	-1.14	0.682003	-1.04	0.327829	-1.53	0.294747	147.51	11.18	91	5.21	7.76	9.89	1.09	3.76	5.6	36.28	41.38	165.58	153.05	126.25	130.94	139	7.6	7.88	5.05	24.9	8.91	167.72	173.48	156.76	158.31	29.3	20.34	35.38	30.62	39.82	117.89	152.65	149.95	71.86	85.89	10.97	9.74	8.19	4.21	9.27	148.91
Myc	-1.44	0.220157	1.17	0.0449388	-1.04	0.327829	1.07	0.315069	147.51	135.15	546.01	191.89	162.11	140.53	218.15	194.1	181.67	162.06	211.24	165.58	153.05	126.25	130.94	469.12	159.15	171.21	168.29	166.13	200.03	167.72	173.48	156.76	158.31	212.56	215.85	208.6	202.35	201.42	117.89	152.65	149.95	135.74	85.89	218.57	201.75	165.59	206.96	220.85	148.91
Myd88	1.09	0.747452	1.02	0.648338	-1.04	0.327829	-1	0.983954	147.51	40.84	91	52.01	50.65	48.16	58.61	57.37	49.62	20.16	31.04	165.58	153.05	126.25	130.94	139	54.54	57.07	50.49	52.75	55.67	167.72	173.48	156.76	158.31	34.26	31.05	34.39	51.1	39.82	117.89	152.65	149.95	391.24	85.89	60.31	56.25	51.4	51.38	56.29	148.91
Nae1	-1.08	0.800603	-1.01	0.763472	-1.07	0.836428	1.17	0.107983	147.51	137.81	182	105.42	119.21	113.99	129.15	144.11	140.74	120.13	119.84	165.58	153.05	126.25	130.94	139	102.37	112.03	126.22	103.14	106.97	419.3	173.48	156.76	158.31	134.97	122.11	116.55	118.06	103.76	117.89	362.55	149.95	71.86	85.89	116.7	106.74	106.9	104.05	107.72	335.05
Nampt	-1.32	0.18224	1.06	0.611733	-1.04	0.327829	1.06	0.555464	147.51	220.6	91	359.25	388.08	369.16	299.55	356.12	323.77	308.79	342.29	165.58	153.05	126.25	130.94	139	318.74	240.38	419.04	340.17	307.17	167.72	173.48	156.76	158.31	300.06	336.37	224.43	295.3	336.28	117.89	152.65	149.95	63.88	85.89	313.4	334.93	393.5	355.8	299.46	148.91
Ncf1	-1.32	0.18224	1.06	0.698434	-1.04	0.327829	-1.55	0.13214	147.51	28	91	36.75	42.61	41.53	47.75	37.49	24.13	54.02	75.87	165.58	153.05	126.25	130.94	139	38.45	40.54	75.73	41.48	60.66	167.72	173.48	156.76	158.31	96.99	58.5	76.96	106.24	117.71	117.89	152.65	149.95	63.88	85.89	46.21	50.29	60.96	45.25	62.9	148.91
Ncf2	-1.28	0.17584	1.02	0.881022	-1.04	0.327829	-1.65	0.192241	147.51	60.32	91	79.48	77.08	98.17	110.7	96.52	69.7	178.18	153.47	165.58	153.05	126.25	130.94	139	84.49	65.14	111.07	97.51	124.22	167.72	173.48	156.76	158.31	225.77	130.14	132.38	188.95	235.13	117.89	152.65	149.95	71.86	85.89	106.44	92.43	87.8	93.03	101.1	148.91
Ncf4	-1.32	0.18224	-1.05	0.801894	-1.04	0.327829	-1.82	0.211564	147.51	66.97	273.01	101.86	108.1	95.11	104.19	120.61	58.88	52.41	56.04	165.58	153.05	126.25	130.94	139	121.15	100.5	208.68	185.03	279.48	167.72	173.48	156.76	158.31	265.39	66.54	74.98	297.66	358.37	117.89	152.65	149.95	63.88	85.89	162.83	130.99	156.94	162.24	187.06	148.91
Ncr1	-1.32	0.18224	1.15	0.740222	-1.04	0.327829	-1.54	0.221397	147.51	17.82	91	17.93	20.78	10.91	5.43	14	8.69	113.68	112.95	165.58	153.05	126.25	130.94	139	24.59	15.56	3.37	26.89	19.35	167.72	173.48	156.76	158.31	133.32	83.28	91.8	111.76	110.74	117.89	152.65	149.95	63.88	85.89	18.02	19.68	13.65	16.46	16.62	148.91
Ndufs8	-1.32	0.18224	1.04	0.320384	-1.04	0.327829	1.13	0.0484073	147.51	225.47	91	421.3	451.28	456.42	450.41	504.29	439.61	339.43	387.12	165.58	153.05	126.25	130.94	139	417.09	421.39	360.14	373.66	409.32	167.72	173.48	156.76	158.31	404.08	427.43	396.65	384.31	359.53	117.89	152.65	149.95	63.88	85.89	424.25	376.67	415.33	429.92	418.47	148.91
NEG_A	#N/A	#N/A	#N/A	#N/A	#N/A	#N/A	#N/A	#N/A	3	6.25	1	1	1	1	1	4.25	6.25	1	1	1	6.5	1	1.5	1	1	1	1	7.12	1.62	5.5	12.25	3.38	3	1	1	4.75	4.88	3.25	1.5	2.38	1	2.12	1	2.12	4.5	4	5.88	1	3.25
NEG_B	#N/A	#N/A	#N/A	#N/A	#N/A	#N/A	#N/A	#N/A	1	1	1	1	1	1	1	1	1	1.5	2	2.75	1	1	3.5	1	1	1	4	1	1	1	1	1	1	1	1	1	1	1	1	1	1	1	1	1	1	1	1	1	1
NEG_C	#N/A	#N/A	#N/A	#N/A	#N/A	#N/A	#N/A	#N/A	1	1	1	1	1	1	1	1	1	1	1	1.75	1	8.25	1	1.38	1	1	1	1	1	1	1	1	1	1	1	1	1	5.25	1	1	1	1	1	1	1	1	1	1	1
NEG_D	#N/A	#N/A	#N/A	#N/A	#N/A	#N/A	#N/A	#N/A	1	1	1	1	1	1	5	1	1	1	2	1	1	1	1	1	1	2.5	1	1	1	1	1	1.38	1	1	6.38	1	1	1	1	1	1	1	1	1	1	1	6.88	1	1
NEG_E	#N/A	#N/A	#N/A	#N/A	#N/A	#N/A	#N/A	#N/A	10	9.25	4	2.25	5.25	4.38	2	1	4.25	2.5	2	1.75	4.5	3.25	3.5	1	1	2.5	1	2.12	5.62	4.5	5.25	5.38	6	1.75	1.38	3.75	7.88	8.25	7.5	1.38	5.75	1.12	5	1	1.5	1	1	4.62	4.25
NEG_F	#N/A	#N/A	#N/A	#N/A	#N/A	#N/A	#N/A	#N/A	10	7.25	8	2.25	7.25	11.38	2	13.25	1	5.5	4	8.75	5.5	9.25	1.5	16.38	8	17.5	6	9.12	9.62	3.5	15.25	6.38	7	10.75	6.38	1	1	2.25	6.5	10.38	3.75	4.12	5	5.12	11.5	9	1	6.62	5.25
NEG_G	#N/A	#N/A	#N/A	#N/A	#N/A	#N/A	#N/A	#N/A	1	1	4	2.25	1	1	1	1	1	1	1	1	1	1	1	1	1	1	1	1	1	1	1	1	1	1	1	1	1	1	1	1	1	2.12	1	1	1	1	1	1	1
NEG_H	#N/A	#N/A	#N/A	#N/A	#N/A	#N/A	#N/A	#N/A	1	1	1	1	1.25	1	1	1	1	1	1	1	1	1	1	1	1	1	1	1	1	1	1	1	1	1	1	1	1	1	1	1	1	1.12	1	6.12	1	1	1	1	1
Neo1	1.03	0.945311	1.01	0.875869	1.02	0.829958	1.23	0.224795	147.51	155.52	182	205.63	207.68	204.32	232.26	240.48	256.58	183.02	227.62	620.92	153.05	126.25	130.94	139	194.91	174.67	257.48	154.53	202.76	167.72	173.48	156.76	158.31	219.17	205.8	286.79	186.59	181.65	294.72	152.65	149.95	63.88	601.26	198.07	199.77	195.16	193.48	197.34	148.91
Neu1	-1.32	0.18224	-1.09	0.481831	-1.04	0.327829	-1.05	0.531215	147.51	68.29	91	83.55	79.76	100.22	103.11	78.45	52.71	115.29	102.6	165.58	153.05	126.25	130.94	139	87.17	67.45	126.22	81.59	83.82	167.72	173.48	156.76	158.31	121.76	111.4	107.64	124.36	103.76	117.89	152.65	149.95	63.88	85.89	97.47	77.72	80.52	70.98	76.13	148.91
Nfat5	-1.09	0.751711	-1.02	0.846986	-1.04	0.327829	1.05	0.53135	147.51	161.71	91	229.03	237.18	229.33	249.62	265.77	181.67	162.06	162.09	165.58	153.05	126.25	130.94	139	205.19	197.34	292.82	177.4	218.19	167.72	173.48	156.76	158.31	151.48	148.89	118.53	173.2	160.73	294.72	152.65	149.95	63.88	85.89	212.17	204.93	210.17	218.6	210.57	148.91
Nfatc1	1.2	0.561126	1.29	0.173349	-1.04	0.327829	-1.3	0.528382	147.51	55.01	91	160.87	156.75	126.24	144.35	141.7	115.26	78.21	96.56	165.58	153.05	126.25	130.94	139	99.24	67.83	173.34	104.14	117.86	167.72	173.48	156.76	158.31	115.16	98.68	22.52	93.64	80.51	117.89	209.9	149.95	455.12	85.89	150.65	117.87	142.39	151.22	132.69	148.91
Nfatc2	-1.32	0.18224	-1.12	0.348743	-1.04	0.327829	-1.24	0.471585	147.51	80.25	91	86.6	91.63	76.74	93.34	89.29	78.19	131.42	131.05	165.58	153.05	126.25	130.94	139	105.95	105.88	175.02	107.45	135.57	167.72	173.48	156.76	158.31	148.17	143.54	97.74	141.69	185.14	117.89	152.65	149.95	63.88	85.89	93.63	105.55	122.37	108.95	123.14	148.91
Nfatc3	-1.32	0.18224	1.1	0.290247	-1.04	0.327829	1.05	0.627112	147.51	64.75	91	79.48	74.4	92.05	75.97	77.25	64.29	79.82	102.6	165.58	153.05	126.25	130.94	139	71.97	63.99	79.1	72.97	76.55	167.72	173.48	156.76	158.31	95.34	96.67	66.07	77.89	88.65	117.89	152.65	149.95	63.88	85.89	105.16	77.72	71.88	71.59	76.86	148.91
Nfatc4	-1.32	0.18224	1.07	0.612581	-1.04	0.327829	-1.2	0.433047	147.51	61.21	91	79.99	78.23	72.15	89	64	57.34	120.13	111.22	165.58	153.05	126.25	130.94	139	57.22	39.01	55.53	75.96	71.1	167.72	173.48	156.76	158.31	116.81	107.38	70.03	99.15	81.67	117.89	152.65	149.95	63.88	85.89	69.92	59.83	61.41	51.99	70.98	148.91
Nfe2l2	-1.32	0.18224	1.06	0.282529	-1.04	0.327829	1.03	0.816044	147.51	127.62	91	199.02	195.81	184.42	231.17	176.03	187.85	145.93	171.57	165.58	153.05	126.25	130.94	139	179.26	171.59	178.38	196.63	179.15	167.72	173.48	156.76	158.31	182.85	175	166.04	161.38	174.68	117.89	152.65	149.95	63.88	85.89	226.9	178.3	181.96	181.84	193.67	148.91
Nfkb1	-1.05	0.771987	-1.05	0.48021	-1.04	0.327829	1.01	0.956587	147.51	154.19	546.01	212.75	218.41	189.01	159.54	222.41	194.8	234.62	200.89	165.58	153.05	126.25	130.94	139	216.37	181.97	237.29	225.47	213.65	167.72	173.48	156.76	158.31	209.26	203.13	134.36	188.95	173.52	117.89	152.65	149.95	199.61	85.89	185.9	188.63	196.98	244.32	208.36	148.91
Nfkb2	-1.05	0.771987	-1.02	0.709649	-1.04	0.327829	-1.22	0.224142	147.51	197.13	273.01	248.36	280.07	220.14	312.57	229.03	219.51	268.48	275.9	165.58	153.05	126.25	130.94	139	255.26	233.47	218.77	241.38	264.04	167.72	173.48	156.76	158.31	265.39	247.99	177.91	271.67	318.84	117.89	152.65	149.95	199.61	85.89	267.27	218.05	227.91	259.02	217.18	148.91
Nfkbia	1.79	0.163257	-1.01	0.840888	1.09	0.523636	-1.19	0.445574	147.51	66.97	1547.03	134.92	118.44	128.28	116.13	127.24	101.36	168.51	153.47	165.58	229.57	126.25	130.94	139	116.23	104.72	109.39	133.31	118.77	167.72	173.48	156.76	158.31	177.89	177.01	97.74	192.89	175.84	117.89	667.86	149.95	263.49	515.37	125.02	104.36	116.91	130.39	98.9	148.91
Ngly1	-1.32	0.18224	1.15	0.0617516	-1.04	0.327829	1.07	0.573864	147.51	107.7	91	119.66	126.1	137.47	137.84	120.01	120.66	131.42	148.3	165.58	153.05	126.25	130.94	139	119.81	100.11	102.66	111.76	113.78	167.72	173.48	156.76	158.31	136.62	115.41	95.76	110.18	152.59	117.89	152.65	149.95	63.88	85.89	155.14	114.29	119.64	118.14	128.29	148.91
Nkg7	-1.13	0.335295	1.38	0.335459	-1.04	0.327829	-1.73	0.266814	147.51	31.99	91	59.64	51.8	39.49	44.5	22.44	22.59	70.14	70.7	165.58	153.05	126.25	130.94	139	50.07	30.94	10.1	46.78	36.15	167.72	173.48	156.76	158.31	72.23	59.84	54.19	64.49	44.47	117.89	152.65	149.95	135.74	85.89	39.81	46.31	46.86	39.74	37.93	148.91
Nlrc4	1.93	0.348806	1.57	0.0801752	-1.47	0.33453	-1.89	0.124714	295.03	1	1183.02	15.9	6.61	11.93	9.77	14.61	4.05	81.43	74.15	1448.81	153.05	126.25	458.3	330.12	4.92	8.65	5.05	10.32	13	167.72	173.48	156.76	633.22	93.69	41.76	58.15	73.95	71.21	176.83	209.9	1312.08	1604.9	1460.2	11.61	12.52	12.28	9.72	15.89	148.91
Nlrc5	-1.32	0.18224	-1.02	0.844926	-1.04	0.327829	-1.43	0.269833	147.51	97.96	546.01	90.16	111.93	80.31	92.25	109.77	56.57	89.49	102.6	165.58	153.05	126.25	130.94	139	100.58	98.57	143.04	112.76	120.59	167.72	173.48	156.76	158.31	93.69	90.64	61.12	91.28	107.25	117.89	152.65	149.95	63.88	85.89	109.01	115.88	112.36	121.2	104.04	148.91
Nlrp1a	-1.32	0.18224	-1.11	0.373901	-1.04	0.327829	1.07	0.589269	147.51	1	91	1	1	1	1.09	1	1	1.61	1	165.58	153.05	126.25	130.94	139	1	1	1.68	1	1	167.72	173.48	156.76	158.31	1.65	1	1	1	1.16	117.89	152.65	149.95	63.88	85.89	1	1	1	1	1	148.91
Nlrp3	1.21	0.617391	-1.03	0.909754	-1.04	0.327829	-1.39	0.28511	442.54	6.75	91	9.28	8.52	6.32	9.77	4.97	8.69	116.91	100.01	165.58	153.05	126.25	130.94	139	5.81	6.34	5.05	7	4.37	167.72	173.48	156.76	158.31	131.67	75.91	78.93	78.67	99.11	117.89	152.65	149.95	646.75	85.89	5.21	2.98	3.18	8.5	11.48	148.91
Nmt1	1.81	0.244603	-1.09	0.0289315	-1.15	0.300432	1.04	0.44406	147.51	228.57	728.01	231.57	263.6	241.07	222.49	256.14	265.08	215.27	231.07	289.76	153.05	789.08	589.24	330.12	263.31	281.12	250.75	281.5	271.31	251.58	173.48	156.76	158.31	255.49	251.33	251.16	240.94	230.48	884.17	152.65	862.22	1093.89	1030.73	264.07	259.8	235.64	236.97	239.22	148.91
Nod1	-1.32	0.18224	1.11	0.320126	-1.04	0.327829	-1.04	0.812697	147.51	92.65	91	153.24	150.62	168.09	174.74	156.15	143.06	184.63	221.58	165.58	153.05	126.25	130.94	139	120.7	130.09	191.85	121.37	154.18	167.72	173.48	156.76	158.31	174.59	188.4	133.37	204.71	171.19	117.89	152.65	149.95	63.88	85.89	146.81	148.48	183.78	168.37	143.71	148.91
Nod2	-1.32	0.18224	1.08	0.558104	-1.04	0.327829	-1.7	0.294626	147.51	23.13	91	31.16	33.42	25.2	29.3	23.04	24.13	71.76	88.81	165.58	153.05	126.25	130.94	139	25.48	22.48	23.56	25.9	24.8	167.72	173.48	156.76	158.31	103.6	55.82	42.31	82.61	53.77	117.89	152.65	149.95	63.88	85.89	25.71	18.49	24.11	36.67	29.84	148.91
Nos2	-1.32	0.18224	1.01	0.974625	-1.04	0.327829	-2.33	0.107503	147.51	1	91	1.65	1	1	2.17	1	2.51	50.79	43.97	165.58	153.05	126.25	130.94	139	1	1	1.68	1.7	1	167.72	173.48	156.76	158.31	44.16	45.78	47.26	40.08	37.49	117.89	152.65	149.95	63.88	85.89	1	2.98	1	1	1	148.91
Notch1	-1.32	0.18224	1.03	0.763891	-1.04	0.327829	1.18	0.422419	147.51	382.65	182	397.4	394.21	354.87	477.54	392.26	397.13	291.06	366.43	165.58	153.05	126.25	130.94	139	362.55	479.81	461.11	306.36	375.27	167.72	173.48	156.76	158.31	394.17	349.09	537.2	356.74	323.49	117.89	152.65	149.95	63.88	85.89	421.05	395.36	394.86	395	405.98	148.91
Nox1	-1.05	0.771987	-1.33	0.448797	1.22	0.44771	-1.93	0.410833	147.51	1.44	91	8.27	1.63	5.8	2.17	1	1	74.98	50.01	165.58	153.05	126.25	130.94	139	4.02	1	1.68	3.03	1.65	167.72	173.48	156.76	158.31	70.58	31.72	39.34	40.86	31.68	117.89	152.65	149.95	199.61	85.89	1	1	1	2.37	3.4	148.91
Npc2	-1.23	0.375763	1.07	0.363306	-1.04	0.327829	1.04	0.790069	147.51	813.44	182	1213.3	1142.22	1308.16	1115.72	1159.62	940.8	702.25	836.32	165.58	153.05	126.25	130.94	139	1096.14	852.97	927.26	1039	1073.49	167.72	173.48	156.76	158.31	747.48	978.47	512.46	717.52	916.41	117.89	209.9	149.95	63.88	85.89	1175.84	1032.22	1195.05	939.54	983.4	148.91
Nras	1.37	0.48589	-1.08	0.319095	1.63	0.359395	1.13	0.380077	1475.14	226.36	819.02	198	223.77	191.05	223.58	220.6	215.65	171.73	182.78	1117.65	688.71	536.57	720.18	139	212.79	276.12	185.12	211.55	215.47	251.58	173.48	215.54	949.83	197.7	158.27	206.62	147.21	163.05	530.5	1583.79	1012.17	455.12	515.37	215.37	201.36	203.35	190.42	202.48	930.71
Nrde2	-1.32	0.18224	1.14	0.197965	-1.04	0.327829	-1.22	0.348773	147.51	28.45	91	36.24	34.57	30.3	46.67	27.86	34.94	124.97	92.25	165.58	153.05	126.25	130.94	139	34.42	23.25	35.34	31.54	36.6	167.72	173.48	156.76	158.31	111.85	74.57	87.84	88.91	71.21	117.89	152.65	149.95	63.88	85.89	35.96	31.21	36.85	37.9	40.86	148.91
Nt5e	-1.28	0.17584	1.26	0.0364372	-1.04	0.327829	1.07	0.462064	147.51	100.61	91	157.3	147.17	175.74	158.46	174.22	122.98	150.77	158.64	165.58	153.05	126.25	130.94	139	123.38	97.42	148.09	127.01	148.73	167.72	173.48	156.76	158.31	169.64	155.59	113.58	153.51	130.5	117.89	152.65	149.95	71.86	85.89	177.57	158.42	161.49	159.18	148.86	148.91
Ntng2	-1.32	0.18224	1.11	0.372211	-1.04	0.327829	1.01	0.927762	147.51	46.6	91	50.49	53.72	40.51	57.52	50.14	50.39	116.91	120.71	165.58	153.05	126.25	130.94	139	40.23	40.16	45.44	34.85	50.68	167.72	173.48	156.76	158.31	113.5	96.67	127.43	96	102.6	117.89	152.65	149.95	63.88	85.89	56.47	37.97	40.94	42.8	57.03	148.91
Oas1a	-1.23	0.375763	-1.18	0.442173	-1.04	0.327829	-1.15	0.724383	147.51	56.34	91	73.88	86.27	65.51	82.48	73.03	39.58	24.99	35.35	165.58	153.05	126.25	130.94	139	63.03	90.12	156.51	147.9	100.16	167.72	173.48	156.76	158.31	30.96	48.46	23.51	44.8	102.6	117.89	209.9	149.95	63.88	85.89	78.89	103.56	124.65	69.14	83.47	148.91
Oas2	1.51	0.353287	1.06	0.856636	-1.04	0.327829	-1.64	0.429538	147.51	22.25	364.01	41.84	57.55	51.22	59.69	56.77	23.36	29.83	28.45	165.58	153.05	126.25	130.94	139	31.74	38.24	116.12	73.31	63.39	167.72	173.48	156.76	158.31	37.56	28.37	17.57	35.35	49.12	117.89	152.65	562.32	519	85.89	71.84	78.91	74.61	31.16	65.11	148.91
Oas3	-1.28	0.17584	1.44	0.504972	-1.04	0.327829	-1.6	0.51236	147.51	1.44	91	2.67	4.69	1	6.51	3.76	2.51	29.83	39.66	165.58	153.05	126.25	130.94	139	1	2.88	1.68	9.66	1	167.72	173.48	156.76	158.31	16.1	23.02	20.54	25.9	14.24	117.89	152.65	149.95	71.86	85.89	1.36	2.98	6.82	5.44	1.93	148.91
Oasl1	-1.32	0.18224	1.18	0.768496	-1.04	0.327829	-1.86	0.22593	147.51	1	91	9.79	13.12	6.83	17.37	6.78	6.37	47.57	70.7	165.58	153.05	126.25	130.94	139	3.13	3.65	15.15	25.24	6.19	167.72	173.48	156.76	158.31	45.81	39.75	56.17	51.1	42.14	117.89	152.65	149.95	63.88	85.89	6.49	18.09	18.65	2.99	9.27	148.91
Oaz1	2.58	0.0750397	1.04	0.311663	-1.04	0.327829	1.08	0.178614	147.51	2317.9	1092.02	2225.03	2105.1	1982.81	2151.12	2033.59	2007.28	1405.3	1587.28	165.58	153.05	126.25	130.94	191.12	1941.94	1968.23	1851.16	1821.7	1924.24	167.72	173.48	156.76	158.31	1554.8	1696.23	1415.14	1536.75	1601.17	648.39	209.9	149.95	327.37	1374.31	2258.7	1950.55	1980.23	1897.53	1848.81	148.91
Os9	-1.13	0.335295	-1.02	0.695763	-1.04	0.327829	1.09	0.357781	147.51	200.23	91	332.79	330.63	344.15	395.06	315.17	244.23	236.23	241.41	165.58	153.05	126.25	130.94	139	359.87	309.94	297.87	288.46	326.69	167.72	173.48	156.76	158.31	220.82	305.57	212.56	246.46	273.5	117.89	152.65	149.95	135.74	85.89	331.34	293.98	294.33	314.76	316.35	148.91
Osm	-1.32	0.18224	-2.34	0.0403474	-1.04	0.327829	-2.22	0.286872	147.51	1.44	728.01	1	1.24	1	1.09	3.76	1.74	57.24	52.59	165.58	153.05	126.25	130.94	139	3.13	1	1.68	3.03	5.28	167.72	173.48	156.76	158.31	75.53	49.13	48.25	66.07	64.23	117.89	152.65	149.95	63.88	85.89	1	1	1	1	1.19	148.91
P2rx7	-1.32	0.18224	-1.01	0.897036	-1.04	0.327829	-1.12	0.296174	147.51	41.29	91	101.86	85.51	107.87	89	82.67	68.15	116.91	124.15	165.58	153.05	126.25	130.94	139	92.54	87.81	114.44	78.94	97.89	167.72	173.48	156.76	158.31	113.5	105.37	96.75	107.82	133.99	117.89	152.65	149.95	63.88	85.89	108.37	82.89	113.73	78.94	83.47	148.91
Pak1	-1.28	0.17584	-1.1	0.0955269	-1.04	0.327829	-1.18	0.248421	147.51	203.77	91	163.41	180.49	152.27	169.31	160.37	144.6	176.57	173.3	165.58	153.05	126.25	130.94	139	160.93	197.34	190.16	188.01	197.76	167.72	173.48	156.76	158.31	250.53	164.29	161.09	186.59	235.13	117.89	152.65	149.95	71.86	85.89	178.21	165.18	150.58	184.91	167.96	148.91
Panx1	-1.32	0.18224	-1.23	0.0367566	-1.04	0.327829	-1.08	0.413873	147.51	84.68	91	67.78	76.31	70.11	46.67	62.19	64.29	147.54	112.08	165.58	153.05	126.25	130.94	139	87.17	95.88	89.19	80.27	72.92	167.72	173.48	156.76	158.31	139.92	104.7	127.43	122.79	110.74	117.89	152.65	149.95	63.88	85.89	55.18	75.33	64.6	71.59	80.53	148.91
Parp1	-1.15	0.554558	1.36	0.135704	-1.04	0.327829	1.24	0.198321	147.51	9.85	1092.02	26.58	28.44	28.26	24.96	26.65	36.49	21.77	30.18	165.58	153.05	410.32	130.94	139	24.14	16.72	10.1	19.27	24.8	167.72	173.48	156.76	158.31	29.3	18.33	17.57	20.38	20.05	117.89	152.65	149.95	199.61	171.79	21.22	29.22	24.11	24.42	24.7	148.91
Parp9	-1.32	0.18224	1.03	0.780937	-1.04	0.327829	1.08	0.721456	147.51	79.36	91	104.4	147.55	116.04	117.22	141.09	89	62.08	58.63	165.58	153.05	126.25	130.94	139	124.72	115.1	127.9	167.46	149.19	167.72	173.48	156.76	158.31	55.72	102.02	51.22	71.58	103.76	117.89	152.65	149.95	63.88	85.89	161.55	123.84	156.94	122.43	135.63	148.91
Pdcd1	1.93	0.241092	1.09	0.780508	-1.04	0.327829	-2.19	0.230977	147.51	1	1092.02	1.65	1	1	1.09	1	1	118.52	95.7	165.58	153.05	536.57	130.94	139	1.79	1	1.68	1.7	1	167.72	173.48	156.76	158.31	141.57	65.87	67.06	89.7	77.02	117.89	152.65	1012.17	838.38	429.47	3.28	1	1	2.37	1	148.91
Pdcd1lg2	1.05	0.825806	1.44	0.371944	-1.04	0.327829	-1.83	0.222476	147.51	16.94	91	12.34	13.88	6.32	8.68	12.8	7.14	116.91	89.67	165.58	153.05	126.25	130.94	139	24.59	8.65	3.37	14.63	20.71	167.72	173.48	156.76	158.31	141.57	86.62	108.63	117.27	120.04	117.89	152.65	149.95	327.37	85.89	15.46	16.1	15.92	17.69	18.83	148.91
Pdhb	-1.23	0.375763	-1	0.905137	-1.04	0.327829	1.06	0.228974	147.51	289.23	91	336.36	334.46	325.78	338.62	387.44	346.94	336.21	303.49	165.58	153.05	126.25	130.94	139	284.32	306.87	339.94	288.46	304.45	167.72	173.48	156.76	158.31	309.97	336.37	297.68	292.15	310.7	117.89	209.9	149.95	63.88	85.89	283.93	305.91	313.89	299.45	311.95	148.91
Pecam1	1.1	0.867586	1.23	0.0625021	-1.04	0.327829	-1.02	0.925075	147.51	74.94	819.02	272.77	224.92	258.42	210.55	245.3	163.14	152.38	171.57	165.58	153.05	662.82	130.94	139	206.98	188.89	264.21	184.36	257.69	167.72	173.48	156.76	158.31	131.67	185.05	100.71	162.17	177	117.89	152.65	262.42	1221.64	85.89	279.44	257.01	327.99	251.06	235.54	148.91
Peli1	-1.32	0.18224	-1.29	0.0282719	-1.04	0.327829	1.41	0.113295	147.51	240.97	91	214.28	185.47	224.22	252.88	234.45	194.03	149.16	156.06	165.58	153.05	126.25	130.94	139	361.21	383.73	296.19	317.63	328.06	167.72	173.48	156.76	158.31	108.55	178.35	247.2	160.6	178.17	117.89	152.65	149.95	63.88	85.89	343.52	250.25	256.57	255.96	211.3	148.91
Peli2	1.1	0.388538	1.21	0.238454	-1.04	0.327829	-1.09	0.593152	147.51	54.13	182	121.7	113.08	104.81	133.5	116.4	90.55	145.93	150.02	165.58	153.05	126.25	130.94	139	94.33	63.6	143.04	81.59	93.8	167.72	173.48	156.76	158.31	149.83	151.57	128.42	140.12	130.5	117.89	152.65	149.95	199.61	171.79	141.04	111.11	106.9	113.24	91.55	148.91
Pfkfb3	1.56	0.29109	1.16	0.375833	1.02	0.829958	-1.17	0.446233	147.51	105.48	364.01	196.98	169.77	145.63	218.15	187.47	171.63	158.83	201.75	289.76	153.05	126.25	327.36	469.12	154.23	125.48	240.65	174.42	208.21	167.72	173.48	156.76	158.31	215.86	270.75	120.51	167.69	216.53	117.89	362.55	562.32	646.75	515.37	281.37	230.77	217.9	143.25	178.24	148.91
Pgk1	-1.32	0.18224	-1.2	0.0654204	-1.04	0.327829	1.08	0.465155	147.51	1539.55	91	1128.35	1116.94	1126.48	1241.61	1174.08	1088.3	868.33	1011.34	165.58	153.05	126.25	130.94	139	1059.93	1477.85	1554.98	1346.31	1237.82	167.72	173.48	156.76	158.31	917.53	968.42	738.13	934.14	954.77	117.89	152.65	149.95	63.88	85.89	1287.33	1115.71	1138.64	1038.15	973.12	148.91
Pik3ap1	-1.32	0.18224	1.01	0.986109	-1.04	0.327829	-2.13	0.152725	147.51	35.09	91	72.36	81.29	77.25	77.06	83.27	34.17	45.96	64.66	165.58	153.05	126.25	130.94	139	58.12	114.72	284.41	178.06	324.88	167.72	173.48	156.76	158.31	326.48	55.82	99.72	269.3	373.48	117.89	152.65	149.95	63.88	85.89	164.11	140.53	156.94	148.77	209.83	148.91
Pik3c3	1.44	0.390422	1.01	0.952171	-1.04	0.327829	-1.12	0.472378	147.51	45.27	546.01	47.94	47.21	42.55	57.52	30.27	34.94	81.43	64.66	165.58	153.05	126.25	130.94	139	44.26	35.93	50.49	42.48	34.79	167.72	173.48	156.76	158.31	70.58	51.81	59.14	68.43	47.96	117.89	362.55	149.95	646.75	85.89	40.45	38.36	50.95	39.13	39.39	148.91
Pik3ca	-1.32	0.18224	-1	0.958696	-1.04	0.327829	-1.05	0.418778	147.51	222.37	91	262.6	267.05	281.89	250.71	254.93	215.65	255.58	262.1	165.58	153.05	126.25	130.94	139	276.72	230.39	287.77	233.09	282.66	167.72	173.48	156.76	158.31	326.48	281.46	252.15	256.7	292.1	117.89	152.65	149.95	63.88	85.89	294.82	264.96	250.66	240.65	252.44	148.91
Pik3cb	-1.28	0.17584	-1.12	0.108492	-1.04	0.327829	1.13	0.0289904	147.51	308.26	91	240.22	274.33	262.5	231.17	286.86	228.01	297.51	248.31	165.58	153.05	126.25	130.94	139	285.66	267.67	302.92	255.64	251.79	167.72	173.48	156.76	158.31	301.72	256.02	266	251.97	243.27	117.89	152.65	149.95	71.86	85.89	263.43	237.93	220.63	282.3	218.65	148.91
Pik3cd	1.85	0.162502	1.06	0.666875	-1.04	0.327829	-1.32	0.297858	147.51	57.67	1092.02	87.62	101.98	113.99	115.04	103.75	58.88	149.16	124.15	165.58	229.57	126.25	130.94	139	90.75	77.44	127.9	107.45	151	167.72	173.48	156.76	158.31	187.8	122.11	108.63	178.71	210.72	117.89	152.65	262.42	774.5	515.37	113.49	106.74	124.19	96.09	136.37	148.91
Pik3cg	2.12	0.090808	1.02	0.909733	-1.04	0.327829	-1.94	0.138214	147.51	29.77	91	40.82	39.55	42.55	42.33	41.71	24.91	18.54	17.24	165.58	153.05	126.25	130.94	139	42.47	29.78	47.12	54.74	70.65	167.72	173.48	156.76	158.31	60.67	20.34	25.49	47.95	89.81	117.89	515.21	149.95	455.12	601.26	48.78	45.92	40.03	40.96	69.52	148.91
Pik3r3	1.05	0.937444	-1.4	0.184259	-1.04	0.327829	1.05	0.860163	147.51	143.56	1183.02	56.59	49.12	48.67	52.1	53.76	80.51	112.07	118.98	165.58	229.57	284.07	130.94	747.12	69.74	134.7	42.07	51.43	50.68	167.72	173.48	156.76	158.31	143.22	91.31	199.69	93.64	114.22	117.89	1278.48	262.42	391.24	85.89	46.85	54.26	49.13	43.41	35.72	148.91
Pik3r4	1.81	0.369883	1.1	0.285048	-2.23	0.184919	-1.03	0.768509	885.08	74.49	273.01	129.33	111.93	110.42	121.56	108.57	96.72	121.74	168.99	952.08	153.05	126.25	327.36	139	99.69	82.05	124.53	96.51	107.42	167.72	1084.27	529.06	158.31	199.35	146.88	143.27	151.14	161.89	117.89	1583.79	862.22	582.87	171.79	130.79	106.34	109.18	99.15	112.86	148.91
Pik3r5	-1.32	0.18224	-1.03	0.919092	-1.04	0.327829	-4.78	0.0699326	147.51	7.19	91	11.83	11.97	11.42	5.43	14	5.6	1.61	1	165.58	153.05	126.25	130.94	139	19.67	14.8	40.39	40.15	69.29	167.72	173.48	156.76	158.31	44.16	6.95	14.6	45.59	63.07	117.89	152.65	149.95	63.88	85.89	28.91	22.86	26.38	33.61	47.48	148.91
Pik3r6	-1.35	0.550431	1.12	0.405432	-1.04	0.327829	-1.97	0.0733603	147.51	24.02	364.01	64.22	67.5	59.9	59.69	57.97	30.31	50.79	56.04	165.58	153.05	1041.58	130.94	139	53.2	49.38	65.63	65.02	89.72	167.72	173.48	156.76	158.31	118.46	63.86	59.14	110.97	138.64	117.89	152.65	149.95	455.12	85.89	69.28	53.47	72.33	75.88	88.62	148.91
Pirb	-1.32	0.18224	-1.15	0.480446	-1.04	0.327829	-1.55	0.245493	147.51	42.17	91	74.39	78.99	82.35	72.72	90.5	54.25	37.89	38.8	165.58	153.05	126.25	130.94	139	65.71	64.37	146.41	114.08	109.69	167.72	173.48	156.76	158.31	113.5	43.77	43.3	101.52	130.5	117.89	152.65	149.95	63.88	85.89	98.75	78.91	66.87	66.69	109.19	148.91
Plat	1.13	0.697305	-1.22	0.203058	-1.04	0.327829	1.21	0.106064	147.51	40.4	91	53.03	38.01	34.38	61.86	59.78	45.76	23.38	47.42	165.58	153.05	126.25	130.94	139	51.86	56.3	45.44	43.47	54.31	167.72	173.48	156.76	158.31	42.51	35.74	50.23	39.29	38.66	117.89	152.65	149.95	455.12	85.89	66.08	38.36	38.67	38.51	30.58	148.91
Plau	-1.32	0.18224	-1.13	0.0736065	-1.04	0.327829	-1.11	0.509153	147.51	147.1	91	143.06	150.23	148.19	166.05	186.87	148.47	144.32	165.54	165.58	153.05	126.25	130.94	139	134.56	137.01	131.26	147.23	149.19	167.72	173.48	156.76	158.31	163.03	181.7	124.46	147.99	175.84	117.89	152.65	149.95	63.88	85.89	125.02	127.02	127.83	102.22	138.57	148.91
Plaur	-1.53	0.103946	-1.53	0.0206325	-1.04	0.327829	-1.49	0.10262	147.51	38.63	91	14.88	19.63	14.99	11.94	11.59	18.73	1.61	3.45	165.58	153.05	126.25	130.94	330.12	32.19	20.56	16.83	28.22	22.07	167.72	173.48	156.76	158.31	19.4	14.98	7.67	12.51	13.08	117.89	152.65	149.95	71.86	85.89	10.97	15.31	18.2	16.46	16.62	148.91
Plcg1	1.06	0.895939	-1.05	0.676481	-1.04	0.327829	1.13	0.0249362	147.51	194.48	91	167.48	155.98	167.07	177.99	157.96	153.87	147.54	162.09	165.58	153.05	126.25	130.94	139	173.9	198.88	244.02	172.43	163.72	167.72	173.48	156.76	158.31	166.34	182.37	150.2	156.66	159.56	117.89	820.52	149.95	63.88	85.89	238.44	185.06	161.95	178.17	148.12	148.91
Plcg2	-1.31	0.202234	-1.48	0.00014272	-1.37	0.303123	-1.09	0.673623	4425.4	191.82	2639.05	156.29	182.41	168.09	148.69	173.02	129.16	174.96	153.47	4594.8	3902.68	2177.85	2946.2	2693.1	236.04	235.39	220.46	239.06	285.84	6792.62	5421.34	2253.42	4590.86	288.51	173.67	166.04	198.41	252.57	2298.85	1889.09	4161.16	1988.16	2233.25	169.24	149.28	154.21	173.27	177.51	3611.15
Plek	-1.32	0.18224	1.02	0.829116	-1.04	0.327829	-2.52	0.0355851	147.51	10.74	91	20.47	22.69	21.63	13.02	16.41	11.78	4.03	8.62	165.58	153.05	126.25	130.94	139	22.8	16.33	18.51	20.26	22.98	167.72	173.48	156.76	158.31	26	10.96	6.68	20.38	27.03	117.89	152.65	149.95	63.88	85.89	21.87	21.67	16.83	17.69	25.44	148.91
Plekha1	1.93	0.242729	-1.2	0.0104471	-1.04	0.327829	1.22	0.174841	147.51	235.65	455.01	338.9	320.67	324.76	375.52	353.71	358.52	203.98	256.07	289.76	153.05	157.82	130.94	330.12	372.38	401.02	306.28	349.79	363.47	167.72	173.48	156.76	158.31	250.53	262.72	295.7	241.73	220.02	117.89	152.65	412.37	902.26	1202.52	293.54	272.91	305.7	307.41	308.27	148.91
Plg	-1.32	0.18224	-1.28	0.18439	-1.04	0.327829	-2.53	0.276992	147.51	1.44	364.01	1	1	1	4.34	1	1	83.04	76.73	165.58	153.05	126.25	130.94	139	1	1	1.68	2.03	1	167.72	173.48	156.76	158.31	85.44	51.81	57.16	56.62	47.96	117.89	152.65	149.95	63.88	85.89	1	1	1	1	1	148.91
Plin4	-1.32	0.18224	1.37	0.0453131	-1.04	0.327829	-1.22	0.466868	147.51	160.39	91	555.08	645.84	378.85	573.05	589.22	377.05	507.13	575.94	165.58	153.05	126.25	130.94	139	445.25	264.21	419.04	388.57	410.22	167.72	173.48	156.76	158.31	496.53	636.33	312.52	381.95	385.11	117.89	152.65	149.95	63.88	85.89	599.17	684.37	497.22	387.65	488.26	148.91
Plscr1	2.16	0.148482	-1.06	0.599649	-1.04	0.327829	-1.52	0.269442	147.51	14.28	637.01	34.21	27.67	24.18	23.88	25.45	26.45	183.02	157.78	165.58	153.05	126.25	130.94	139	25.93	22.48	38.71	27.89	27.07	167.72	173.48	156.76	158.31	227.42	124.79	150.2	154.3	167.7	117.89	209.9	149.95	774.5	944.84	26.35	25.64	29.57	21.97	29.11	148.91
Plscr2	1.31	0.637524	1.31	0.138026	-1.04	0.327829	-1.55	0.268444	147.51	8.97	182	27.09	15.42	12.44	16.28	21.23	15.64	97.56	65.53	165.58	153.05	536.57	130.94	139	18.78	14.41	20.19	13.3	21.17	167.72	173.48	156.76	158.31	115.16	78.59	73.99	72.37	67.72	117.89	820.52	149.95	774.5	85.89	25.07	16.5	27.75	30.55	16.62	148.91
Pnoc	1.47	0.604763	1.23	0.505472	-1.13	0.179722	-1.28	0.743356	147.51	1.44	364.01	1	1	1	1.09	1	1	1.61	1	289.76	153.05	126.25	458.3	886.12	1	1	1.68	1	1	167.72	173.48	215.54	158.31	16.1	1	4.7	1	1.16	117.89	820.52	1611.98	1157.76	85.89	3.92	1	1	1	1.19	148.91
POS_A	#N/A	#N/A	#N/A	#N/A	#N/A	#N/A	#N/A	#N/A	55284	53393.2	50704	33778.2	40279.2	33719.4	25687	39358.2	38246.2	38078.5	41545	47864.8	54951.5	50115.2	47628.5	43975.4	30694	37663.5	30482	31117.1	36167.6	31179.5	52805.2	38576.4	40195	41488.8	48892.4	33656.8	41475.9	44508.2	46685.5	47295.4	59246.8	39414.1	59183	31387.1	42354.5	31698	35322.9	34931.6	36832.2
POS_B	#N/A	#N/A	#N/A	#N/A	#N/A	#N/A	#N/A	#N/A	15845	13389.2	13670	9743.25	11308.2	9542.38	8938	11301.2	11377.2	11133.5	11962	13524.8	15151.5	14089.2	12058.5	12278.4	8642	10992.5	8018	8957.12	10621.6	7532.5	13358.2	9704.38	10524	11718.8	13746.4	9806.75	11752.9	12570.2	11921.5	12746.4	15474.8	10803.1	15969	10589.1	12630.5	9194	10208.9	9561.62	9565.25
POS_C	#N/A	#N/A	#N/A	#N/A	#N/A	#N/A	#N/A	#N/A	4564	3955.25	3523	2905.25	3509.25	2905.38	2627	3572.25	3524.25	3389.5	3606	3934.75	4400.5	4084.25	3809.5	3588.38	2765	3287.5	2600	2660.12	3239.62	2778.5	4800.25	3470.38	3555	3707.75	4165.38	3025.75	3542.88	3852.25	3677.5	3394.38	4687.75	2739.12	4149	2896.12	3543.5	2843	3208.88	2979.62	3284.25
POS_D	#N/A	#N/A	#N/A	#N/A	#N/A	#N/A	#N/A	#N/A	921	837.25	635	562.25	649.25	546.38	424	635.25	607.25	637.5	685	698.75	922.5	708.25	769.5	711.38	487	598.5	477	479.12	586.62	511.5	889.25	594.38	667	644.75	792.38	514.75	640.88	702.25	770.5	613.38	922.75	505.12	771	526.12	711.5	469	556.88	577.62	598.25
POS_E	#N/A	#N/A	#N/A	#N/A	#N/A	#N/A	#N/A	#N/A	144	173.25	149	99.25	136.25	80.38	69	126.25	124.25	109.5	120	137.75	160.5	141.25	167.5	152.38	66	101.5	85	93.12	85.62	106.5	193.25	112.38	125	110.75	136.38	98.75	107.88	134.25	154.5	152.38	168.75	118.12	185	94.12	110.5	95	100.88	86.62	111.25
POS_F	#N/A	#N/A	#N/A	#N/A	#N/A	#N/A	#N/A	#N/A	73	69.25	69	46.25	52.25	47.38	46	49.25	59.25	48.5	60	73.75	66.5	54.25	101.5	66.38	58	54.5	38	31.12	70.62	47.5	71.25	60.38	65	80.75	76.38	50.75	55.88	71.25	66.5	69.38	78.75	61.12	70	39.12	57.5	39	54.88	42.62	50.25
Ppia	-1.32	0.18224	-1.14	0.169722	-1.04	0.327829	1.1	0.317102	147.51	2271.85	91	1729.08	1670	1519.43	2231.43	1939.63	2232.01	1900.34	2031.31	165.58	153.05	126.25	130.94	139	1794.87	2052.77	1416.98	1836.62	1688.62	167.72	173.48	156.76	158.31	2045.14	1895.09	2562.29	1893.59	2052.25	117.89	152.65	149.95	63.88	85.89	1933.84	1484.23	1457.08	1457.74	1407.29	148.91
Prcp	1.02	0.961042	-1.1	0.225005	1.33	0.196828	-1.03	0.866651	147.51	204.22	455.01	216.82	202.71	241.07	164.97	235.66	146.92	155.61	179.33	165.58	153.05	126.25	130.94	139	235.14	183.51	181.75	242.71	222.73	167.72	173.48	156.76	158.31	191.1	181.03	142.28	188.95	318.84	117.89	667.86	149.95	63.88	85.89	180.13	191.82	218.81	179.39	193.67	335.05
Prdm1	-1.32	0.18224	-1.6	0.00260543	-1.04	0.327829	1.22	0.436562	147.51	132.49	91	38.79	54.48	69.09	26.05	51.95	39.58	89.49	76.73	165.58	153.05	126.25	130.94	139	118.91	108.57	74.05	87.89	92.9	167.72	173.48	156.76	158.31	98.65	71.22	125.45	82.61	57.26	117.89	152.65	149.95	63.88	85.89	61.59	52.28	63.23	57.5	64.37	148.91
Prf1	-2.01	0.213912	-1.07	0.639705	-1.04	0.327829	-1.69	0.260485	147.51	4.54	364.01	24.03	16.95	18.56	16.28	9.19	16.41	29.83	43.11	165.58	153.05	789.08	589.24	139	14.31	12.49	11.78	14.63	14.36	167.72	173.48	156.76	158.31	54.07	32.39	30.44	41.65	23.54	117.89	515.21	149.95	63.88	85.89	14.18	8.55	16.83	14.62	10.74	148.91
Prkca	-1.32	0.18224	1.02	0.94564	-1.04	0.327829	1.2	0.315463	147.51	131.61	91	86.6	82.06	74.7	100.94	98.33	75.1	118.52	78.46	165.58	153.05	126.25	130.94	139	97.9	148.92	31.97	62.03	74.74	167.72	173.48	156.76	158.31	100.3	81.27	123.48	84.98	101.44	117.89	152.65	149.95	63.88	85.89	83.38	70.56	58.23	74.65	93.02	148.91
Prkcd	-1.32	0.18224	-1.04	0.50854	-1.04	0.327829	-1.14	0.440171	147.51	335.71	91	327.2	343.65	366.61	471.03	369.37	298.28	316.86	280.21	165.58	153.05	126.25	130.94	139	398.76	344.92	419.04	348.46	393.43	167.72	173.48	156.76	158.31	376.01	357.12	214.53	383.52	444.4	117.89	152.65	149.95	63.88	85.89	419.13	332.94	348.01	377.85	355.29	148.91
Prkcq	1.42	0.234045	1.36	0.215742	-1.04	0.327829	1.13	0.371908	295.03	32.43	637.01	67.78	60.99	43.57	80.31	65.8	70.47	36.28	63.8	165.58	229.57	410.32	130.94	139	38.89	33.24	102.66	41.48	35.69	167.72	173.48	156.76	158.31	60.67	54.48	49.24	36.14	45.63	176.83	209.9	262.42	391.24	429.47	75.05	56.65	65.05	59.34	55.56	148.91
Prkcsh	-1.32	0.18224	-1.22	0.00296729	-1.04	0.327829	1.21	0.20008	147.51	287.45	91	283.45	249.82	266.58	275.67	319.38	307.55	202.37	206.92	165.58	153.05	126.25	130.94	139	374.62	353.37	336.57	316.97	333.96	167.72	173.48	156.76	158.31	177.89	233.92	291.74	208.65	211.88	117.89	152.65	149.95	63.88	85.89	307	263.37	259.75	305.57	276.68	148.91
Psap	1.64	0.266807	1.04	0.377597	-1.04	0.327829	1.01	0.929417	147.51	859.49	1001.02	684.79	714.02	674.33	478.63	606.69	419.53	358.78	452.65	165.58	153.05	126.25	130.94	139	750.13	608.93	721.95	682.29	701.68	167.72	173.48	156.76	158.31	445.35	476.97	345.19	470.17	593.21	117.89	362.55	712.27	263.49	85.89	771.53	733.27	764.71	658.39	689.55	148.91
Psen1	1.22	0.444184	-1.11	0.0598354	-1.04	0.327829	1.12	0.295875	147.51	225.91	182	291.59	339.06	358.95	280.01	358.53	266.62	253.97	225.89	165.58	153.05	126.25	130.94	139	353.16	284.58	346.67	323.27	340.31	167.72	173.48	156.76	158.31	252.19	272.09	177.91	234.64	208.39	117.89	152.65	149.95	135.74	429.47	302.51	304.72	286.59	301.9	291.38	148.91
Psmb10	-1.32	0.18224	1.07	0.563665	-1.04	0.327829	-1.38	0.252828	147.51	27.56	91	85.07	90.87	66.53	69.46	80.86	42.67	37.89	58.63	165.58	153.05	126.25	130.94	139	63.93	67.45	55.53	96.18	84.27	167.72	173.48	156.76	158.31	50.77	53.82	50.23	56.62	77.02	117.89	152.65	149.95	63.88	85.89	75.05	83.29	84.16	69.75	73.19	148.91
Psmb8	1.23	0.601824	-1.03	0.69269	-1.04	0.327829	-1.23	0.496217	147.51	241.85	637.01	802.8	827.01	662.59	580.65	745.83	407.94	491.01	445.75	165.58	153.05	126.25	130.94	139	793.05	641.22	794.32	893.8	829.7	167.72	173.48	156.76	158.31	557.62	568.03	281.84	506.41	622.27	117.89	152.65	149.95	710.63	85.89	618.4	802.05	849.32	829.9	727.02	148.91
Psmb9	2.29	0.114135	-1.05	0.531211	1.22	0.604921	-1.23	0.488261	147.51	144.89	637.01	336.36	349.4	267.6	247.45	263.37	153.87	197.53	218.99	165.58	153.05	126.25	130.94	191.12	293.71	277.66	244.02	341.17	287.2	167.72	173.48	215.54	158.31	286.86	231.25	121.5	249.61	267.69	117.89	1431.13	262.42	263.49	429.47	247.41	249.06	327.54	297	251.71	148.91
Pstpip1	-1.32	0.18224	1.16	0.726393	-1.04	0.327829	1.09	0.785338	147.51	9.85	91	10.3	3.16	4.78	4.34	3.76	6.37	20.16	13.79	165.58	153.05	126.25	130.94	139	11.62	9.42	1.68	10.32	5.28	167.72	173.48	156.76	158.31	22.7	8.96	17.57	15.66	4.94	117.89	152.65	149.95	63.88	85.89	4.57	5.37	9.55	10.34	8.54	148.91
Ptger2	-1.9	0.142759	1.52	0.165579	-1.04	0.327829	-1.01	0.982915	147.51	4.1	91	8.27	5.84	8.87	7.6	5.57	1	1.61	1	165.58	153.05	789.08	130.94	139	6.71	4.8	1.68	5.01	3.92	167.72	173.48	156.76	158.31	1.65	2.93	2.72	2.26	6.1	117.89	152.65	149.95	63.88	85.89	4.57	7.35	4.55	6.66	8.54	148.91
Ptger4	1.02	0.961042	1	0.995316	-1.04	0.327829	-1.11	0.533935	147.51	38.19	182	43.36	42.61	48.16	31.47	33.28	25.68	116.91	81.91	165.58	153.05	126.25	130.94	139	40.23	40.16	23.56	52.09	52.95	167.72	173.48	156.76	158.31	90.39	85.28	98.73	78.67	66.56	117.89	667.86	149.95	63.88	85.89	28.27	42.74	42.76	45.86	44.54	148.91
Ptgs2	-1.1	0.793182	-1.21	0.571301	-1.04	0.327829	-1.03	0.960176	147.51	10.74	364.01	3.69	4.31	7.85	8.68	5.57	7.14	1.61	5.17	289.76	153.05	284.07	130.94	139	4.02	19.02	3.37	5.68	6.19	167.72	173.48	156.76	158.31	1.65	2.26	9.65	5.42	6.1	117.89	209.9	149.95	455.12	85.89	3.92	6.56	5	4.82	5.6	148.91
Ptk2b	-1.32	0.18224	-1.19	0.163612	-1.04	0.327829	1.19	0.18624	147.51	154.63	91	130.35	118.83	104.81	134.58	110.98	95.18	65.31	69.84	165.58	153.05	126.25	130.94	139	145.29	174.28	127.9	116.4	123.77	167.72	173.48	156.76	158.31	65.63	76.58	89.82	74.74	84	117.89	152.65	149.95	63.88	85.89	157.7	101.17	114.64	112.63	94.49	148.91
Ptpn4	-1.05	0.771987	-1.14	0.126363	1.37	0.280445	1.08	0.353552	147.51	171.01	364.01	181.21	212.28	204.83	200.79	215.78	205.61	207.21	246.58	165.58	153.05	126.25	130.94	139	208.77	190.42	237.29	156.18	194.13	167.72	173.48	156.76	158.31	225.77	199.11	235.32	169.26	196.77	117.89	152.65	149.95	199.61	85.89	151.3	175.52	174.23	173.27	181.91	148.91
Ptpn6	-1.32	0.18224	-1.07	0.662065	-1.04	0.327829	-1.54	0.142758	147.51	77.59	91	155.27	155.21	155.33	138.92	166.99	105.22	124.97	149.16	165.58	153.05	126.25	130.94	139	162.28	142	259.16	222.15	279.93	167.72	173.48	156.76	158.31	285.21	164.29	181.87	311.05	392.08	117.89	152.65	149.95	63.88	85.89	189.74	184.66	190.15	189.19	214.97	148.91
Ptprc	-1.32	0.18224	1.01	0.938062	-1.04	0.327829	-1.35	0.407285	147.51	143.56	91	224.45	247.9	247.19	295.21	264.57	145.38	115.29	83.63	165.58	153.05	126.25	130.94	139	243.19	160.06	245.7	260.28	269.04	167.72	173.48	156.76	158.31	248.88	165.63	83.88	223.61	318.84	117.89	152.65	149.95	63.88	85.89	289.7	237.93	211.53	194.09	248.03	148.91
Pxn	-1.28	0.17584	1.12	0.396825	-1.04	0.327829	1.09	0.469982	147.51	51.91	91	53.03	43.76	36.93	61.86	39.3	48.85	54.02	64.66	165.58	153.05	126.25	130.94	139	33.08	52.46	47.12	30.87	52.95	167.72	173.48	156.76	158.31	78.83	50.47	46.27	65.28	54.93	117.89	152.65	149.95	71.86	85.89	48.14	48.3	43.22	51.38	45.27	148.91
Pycard	-1.58	0.091074	-1.32	0.0217296	1.02	0.737544	-1.09	0.140568	147.51	203.33	91	188.33	178.96	168.09	217.07	178.44	165.46	155.61	146.57	165.58	153.05	126.25	327.36	139	215.47	271.13	171.65	200.61	222.28	167.72	173.48	156.76	158.31	176.24	171.66	172.96	186.59	178.17	117.89	152.65	149.95	63.88	85.89	187.82	144.11	174.23	174.49	137.1	186.14
Rab31	-1.32	0.18224	-1.24	0.00507314	-1.04	0.327829	-1.06	0.538761	147.51	136.48	91	150.69	111.93	142.57	133.5	144.11	78.19	79.82	85.36	165.58	153.05	126.25	130.94	139	170.77	193.11	169.97	191.99	214.11	167.72	173.48	156.76	158.31	125.06	84.61	100.71	113.33	135.15	117.89	152.65	149.95	63.88	85.89	150.01	160.41	149.21	144.48	151.06	148.91
Rab5c	-1.32	0.18224	-1.05	0.429868	-1.04	0.327829	1.03	0.730712	147.51	118.77	91	186.3	159.43	155.33	174.74	201.33	147.69	100.78	112.95	165.58	153.05	126.25	130.94	139	186.86	181.58	149.78	195.3	196.4	167.72	173.48	156.76	158.31	125.06	119.43	118.53	128.3	152.59	117.89	152.65	149.95	63.88	85.89	179.49	171.54	161.04	192.26	158.41	148.91
Rab7	-1.32	0.18224	-1.12	0.0098075	-1.04	0.327829	1.11	0.100225	147.51	792.63	1001.02	1180.23	1160.6	1264.78	991.99	1360.8	1053.55	878.01	902.71	165.58	153.05	126.25	130.94	139	1351.4	1187.7	1327.79	1259.46	1273.69	167.72	173.48	156.76	158.31	950.55	1080.91	901.44	841.19	1019.88	117.89	152.65	149.95	63.88	85.89	1047.05	1214.3	1162.3	1153.92	1147.23	148.91
Rac2	-1.32	0.18224	-1.02	0.943516	-1.04	0.327829	-2.15	0.111311	147.51	129.84	91	134.41	118.83	132.37	118.3	126.04	82.82	162.06	154.33	165.58	153.05	126.25	130.94	139	122.04	212.33	496.45	307.68	642.66	167.72	173.48	156.76	158.31	681.44	149.56	285.8	736.42	1000.11	117.89	152.65	149.95	63.88	85.89	331.34	226.4	280.68	302.51	356.02	148.91
Rack1	-1.32	0.18224	-1.04	0.681562	-1.04	0.327829	1.24	0.0790506	147.51	1367.76	91	1914.75	1825.88	1746.53	1796.21	1719.78	1757.07	1269.85	1450.2	165.58	153.05	126.25	130.94	139	1786.82	1974.76	1268.89	1667.55	1764.44	167.72	173.48	156.76	158.31	1178.38	1461.22	1598.25	1468.22	1433.76	117.89	152.65	149.95	63.88	85.89	1780.7	1535.91	1511.67	1571.05	1701.88	148.91
Raf1	1.73	0.231757	-1.11	0.0808856	-1.04	0.327829	1.24	0.00294908	147.51	228.57	546.01	262.6	265.52	273.22	285.44	312.76	268.94	224.94	207.79	165.58	153.05	126.25	130.94	139	282.98	265.75	304.6	289.45	258.14	167.72	173.48	156.76	158.31	222.47	224.55	194.74	211.01	221.18	117.89	152.65	149.95	966.13	343.58	294.82	239.92	237.92	255.96	237.01	148.91
Rasgrp1	2.59	0.110856	1.14	0.475344	1.22	0.44771	-1.62	0.149787	147.51	35.53	637.01	93.21	82.83	107.87	106.36	117	68.92	137.87	109.5	165.58	153.05	157.82	130.94	139	93.43	59.38	149.78	88.89	129.21	167.72	173.48	156.76	158.31	234.03	160.27	101.7	196.83	202.58	117.89	152.65	412.37	1030.01	1116.62	112.21	113.9	125.56	107.73	104.78	148.91
Rasgrp4	-1.32	0.18224	-1.05	0.72457	-1.04	0.327829	-1.45	0.222775	147.51	69.62	91	141.54	156.75	124.71	132.41	136.88	104.45	160.44	159.5	165.58	153.05	126.25	130.94	139	123.83	78.21	154.82	105.79	144.19	167.72	173.48	156.76	158.31	234.03	147.55	136.34	235.43	240.95	117.89	152.65	149.95	63.88	85.89	105.16	120.26	109.63	107.12	121.67	148.91
Rb1cc1	-1.32	0.18224	-1.01	0.84776	-1.04	0.327829	1.02	0.835892	147.51	166.58	91	255.48	267.43	275.77	287.61	296.49	199.43	384.58	277.62	165.58	153.05	126.25	130.94	139	280.74	235.39	264.21	261.94	267.22	167.72	173.48	156.76	158.31	357.85	298.2	287.78	340.2	345.58	117.89	152.65	149.95	63.88	85.89	283.93	258.6	243.38	250.45	262.72	148.91
Rbck1	1.19	0.656526	-1.07	0.520103	-1.04	0.327829	1.01	0.910743	147.51	120.1	91	104.91	101.59	110.93	87.91	127.84	95.95	147.54	146.57	165.58	153.05	126.25	130.94	139	100.14	102.03	153.14	106.79	107.88	167.72	173.48	156.76	158.31	161.38	150.9	112.59	147.21	136.31	117.89	667.86	149.95	135.74	85.89	85.3	111.11	105.54	109.57	118.74	148.91
Rbpj	-1.47	0.128483	1.02	0.816172	-1.04	0.327829	-1.24	0.214685	147.51	111.68	91	255.48	284.67	251.27	225.75	274.21	261.21	287.83	333.67	289.76	153.05	126.25	130.94	139	234.7	178.51	244.02	243.04	274.03	167.72	173.48	156.76	158.31	418.93	311.59	241.26	380.37	437.42	117.89	152.65	149.95	63.88	85.89	248.05	243.5	216.54	224.72	254.64	148.91
Rel	-1.32	0.18224	-1.02	0.844201	-1.04	0.327829	-1.05	0.792177	147.51	103.27	91	99.32	123.04	125.73	110.7	100.74	66.61	184.63	171.57	165.58	153.05	126.25	130.94	139	106.4	93.96	95.92	116.07	125.13	167.72	173.48	156.76	158.31	194.4	151.57	121.5	182.65	147.94	117.89	152.65	149.95	63.88	85.89	123.74	95.61	102.36	112.02	95.23	148.91
Rela	-1.32	0.18224	1.03	0.795455	-1.04	0.327829	-1.06	0.720345	147.51	94.42	91	90.16	98.15	88.99	99.85	104.95	85.91	166.89	159.5	165.58	153.05	126.25	130.94	139	73.31	68.21	114.44	62.03	77.01	167.72	173.48	156.76	158.31	144.87	135.5	105.66	149.57	145.61	117.89	152.65	149.95	63.88	85.89	82.74	65.79	70.51	89.96	93.76	148.91
Relb	-1.32	0.18224	1.16	0.131632	-1.04	0.327829	-1.65	0.236168	147.51	43.06	91	50.99	51.42	33.87	73.8	43.52	36.49	24.99	32.76	165.58	153.05	126.25	130.94	139	37.1	30.55	38.71	37.5	47.5	167.72	173.48	156.76	158.31	32.61	39.09	15.59	35.35	49.12	117.89	152.65	149.95	63.88	85.89	51.98	41.94	48.68	38.51	40.86	148.91
Rgma	2.26	0.201877	1.01	0.927516	-1.04	0.327829	-1.09	0.553465	295.03	102.83	273.01	104.4	94.7	82.86	95.51	115.8	109.08	105.62	106.91	165.58	153.05	126.25	130.94	139	87.62	100.88	107.7	75.63	96.53	167.72	173.48	156.76	158.31	149.83	130.14	101.7	111.76	113.06	117.89	362.55	1611.98	582.87	85.89	90.42	88.06	91.44	89.35	110.65	148.91
Rhog	2.22	0.0787959	-1.11	0.332855	-1.04	0.327829	-1.07	0.63861	737.57	193.59	728.01	116.61	98.91	109.91	149.78	107.36	91.32	233.01	200.03	455.34	229.57	126.25	130.94	330.12	127.85	185.81	116.12	133.31	166.44	167.72	173.48	156.76	158.31	247.23	177.01	278.87	226.77	228.16	766.28	152.65	562.32	774.5	601.26	139.12	127.02	120.1	118.75	145.92	148.91
Ripk1	-1.32	0.18224	1.26	0.0236557	-1.04	0.327829	-1.06	0.758762	147.51	28	91	37.77	36.86	38.98	18.45	32.68	31.08	34.67	43.11	165.58	153.05	126.25	130.94	139	34.42	29.4	26.93	37.17	27.07	167.72	173.48	156.76	158.31	37.56	35.07	21.53	43.23	39.82	117.89	152.65	149.95	63.88	85.89	37.24	45.92	40.94	36.67	34.25	148.91
Ripk2	-1.32	0.18224	-1.12	0.387639	-1.04	0.327829	-1.18	0.209474	147.51	70.06	91	43.36	44.52	51.73	46.67	56.77	38.03	83.04	80.18	165.58	153.05	126.25	130.94	139	52.3	57.07	35.34	55.74	53.85	167.72	173.48	156.76	158.31	72.23	65.87	60.13	60.56	67.72	117.89	152.65	149.95	63.88	85.89	55.82	42.74	52.77	39.74	36.46	148.91
Ripk3	-1.32	0.18224	-1.63	0.0431785	-1.04	0.327829	-1.61	0.316525	147.51	24.46	91	15.9	20.78	11.42	13.02	15.81	16.41	15.32	21.55	165.58	153.05	126.25	130.94	139	26.38	26.71	25.24	26.56	28.88	167.72	173.48	156.76	158.31	27.65	20.34	18.56	21.17	17.73	117.89	152.65	149.95	63.88	85.89	12.25	18.88	12.74	13.4	29.84	148.91
Rnasel	1.05	0.825806	1.12	0.367207	-1.04	0.327829	-1.15	0.541168	147.51	47.04	91	93.21	81.68	107.36	58.61	112.78	60.43	99.17	124.15	165.58	153.05	126.25	130.94	139	74.66	59.38	106.02	83.25	80.18	167.72	173.48	156.76	158.31	136.62	108.72	88.83	113.33	122.36	117.89	152.65	149.95	327.37	85.89	85.94	91.24	102.81	67.91	101.84	148.91
Rnf114	1.09	0.747452	1.01	0.909842	-1.04	0.327829	1.05	0.429586	147.51	222.37	91	203.59	202.32	190.03	131.32	215.18	187.85	186.24	204.34	165.58	153.05	126.25	130.94	139	205.19	206.56	238.97	210.55	206.84	167.72	173.48	156.76	158.31	219.17	211.83	204.64	215.74	243.27	117.89	152.65	149.95	391.24	85.89	188.46	237.14	249.75	200.83	203.95	148.91
Rnf135	1.18	0.637	1.13	0.354306	-1.04	0.327829	-1.41	0.320994	147.51	24.9	546.01	28.1	35.33	19.07	28.22	12.2	27.22	144.32	135.36	165.58	153.05	126.25	130.94	139	26.82	20.56	38.71	26.56	24.8	167.72	173.48	156.76	158.31	123.41	97.34	78.93	96	109.57	117.89	152.65	149.95	582.87	85.89	34.68	34.79	33.21	23.81	27.64	148.91
Rnf31	-1.22	0.738451	1.05	0.502516	-1.15	0.300432	-1.23	0.322114	147.51	51.91	1638.03	52.52	68.27	54.29	64.03	56.77	43.44	129.81	104.32	289.76	153.05	1167.83	589.24	139	54.99	52.46	67.31	51.43	68.83	251.58	173.48	156.76	158.31	153.13	95.33	91.8	102.31	108.41	117.89	209.9	149.95	1221.64	343.58	63.51	53.87	66.42	63.63	61.43	148.91
Rps6ka1	1.26	0.281189	-1.14	0.108681	-1.04	0.327829	-1.31	0.194344	147.51	47.04	91	61.17	52.95	52.24	73.8	59.78	58.88	31.44	39.66	165.58	153.05	126.25	130.94	139	61.69	82.82	65.63	62.03	73.83	167.72	173.48	156.76	158.31	72.23	47.12	55.18	58.98	72.37	117.89	152.65	149.95	199.61	343.58	63.51	52.67	65.96	58.73	62.9	148.91
Rps6ka3	-1.32	0.18224	-1.06	0.0315543	-1.04	0.327829	1.07	0.69305	147.51	349.44	273.01	303.8	333.31	346.7	306.06	368.17	333.03	239.46	243.14	165.58	153.05	126.25	130.94	139	305.78	323.78	309.65	298.73	327.6	167.72	173.48	156.76	158.31	308.32	278.79	363	251.18	268.85	117.89	152.65	149.95	63.88	85.89	288.41	297.96	305.25	301.29	281.83	148.91
Rps6kb1	1.09	0.747452	-1.02	0.705913	-1.04	0.327829	1	0.956491	147.51	81.58	91	127.29	109.64	116.55	105.28	113.39	130.7	137.87	150.02	165.58	153.05	126.25	130.94	139	122.49	127.78	102.66	109.44	121.04	167.72	173.48	156.76	158.31	143.22	122.78	142.28	116.48	123.52	117.89	152.65	149.95	391.24	85.89	119.9	110.72	103.72	127.33	109.19	148.91
Rsad2	1.22	0.505017	2	0.233192	-1.04	0.327829	-1.03	0.95415	147.51	1.88	91	7.76	7.37	10.4	15.19	5.57	4.83	1.61	3.45	165.58	153.05	126.25	130.94	139	5.36	1	8.41	16.29	9.36	167.72	173.48	156.76	158.31	6.19	1	7.67	5.42	1.45	176.83	152.65	149.95	455.12	85.89	15.46	8.55	23.2	8.5	8.54	148.91
Runx3	-1.32	0.18224	-1.58	0.297293	-1.04	0.327829	-1.51	0.231817	147.51	5.42	91	7.25	3.16	5.8	1.09	1.96	7.92	73.37	91.39	165.58	153.05	126.25	130.94	139	4.47	1.73	6.73	4.35	8.91	167.72	173.48	156.76	158.31	105.25	67.88	61.12	65.28	56.09	117.89	152.65	149.95	63.88	85.89	4.57	1.39	1.36	4.82	4.87	148.91
Samhd1	-1.32	0.18224	1.1	0.513953	-1.04	0.327829	-1.31	0.449656	147.51	153.3	91	336.86	327.18	305.88	344.05	326.61	219.51	162.06	182.78	165.58	153.05	126.25	130.94	139	274.48	275.36	472.89	392.22	411.59	167.72	173.48	156.76	158.31	273.65	172.33	123.48	335.47	468.81	117.89	152.65	149.95	63.88	85.89	444.76	403.31	464.46	347.23	314.88	148.91
Scarb2	-1.32	0.18224	-1.09	0.313735	-1.04	0.327829	1.16	0.0578618	147.51	168.36	91	201.56	193.13	186.97	237.69	205.54	153.1	184.63	153.47	165.58	153.05	126.25	130.94	139	219.05	206.56	255.8	177.07	190.95	167.72	173.48	156.76	158.31	154.78	170.32	196.72	159.02	201.42	117.89	152.65	149.95	63.88	85.89	218.57	202.95	197.43	172.04	168.69	148.91
Sdha	-1.32	0.18224	1.06	0.548907	-1.04	0.327829	1.06	0.502187	147.51	129.84	91	211.22	205	207.89	250.71	223.61	203.3	166.89	166.4	165.58	153.05	126.25	130.94	139	167.19	170.82	262.53	189	200.03	167.72	173.48	156.76	158.31	161.38	199.78	137.33	167.69	186.3	117.89	152.65	149.95	63.88	85.89	185.9	216.46	225.64	198.38	208.36	148.91
Sele	1.21	0.336339	2.38	0.0389851	-1.04	0.327829	-1.36	0.458147	147.51	1.44	1547.03	3.69	5.07	7.34	15.19	4.37	3.28	26.61	36.21	165.58	153.05	126.25	130.94	139	5.81	2.11	1.68	3.03	1	167.72	173.48	156.76	158.31	32.61	32.39	27.47	21.96	10.75	117.89	152.65	149.95	327.37	171.79	6.49	6.56	5.46	6.05	3.4	148.91
Selenos	1.13	0.697305	-1.06	0.652931	-1.04	0.327829	1.08	0.630525	147.51	69.62	91	72.87	88.57	81.84	74.89	107.97	77.42	34.67	40.52	165.58	153.05	126.25	130.94	139	85.38	79.74	55.53	89.88	93.35	167.72	173.48	156.76	158.31	47.47	63.19	31.43	51.1	58.42	117.89	152.65	149.95	455.12	85.89	80.81	93.22	77.33	60.56	68.05	148.91
Sell	-1.32	0.18224	1.36	0.552801	-1.04	0.327829	-1.47	0.397207	147.51	8.52	91	7.76	6.61	8.87	1.09	9.19	4.05	78.21	88.81	165.58	153.05	126.25	130.94	139	18.78	22.1	1.68	11.64	12.09	167.72	173.48	156.76	158.31	105.25	53.82	61.12	73.16	68.88	117.89	152.65	149.95	63.88	85.89	17.38	19.68	13.19	10.95	9.27	148.91
Sem1	-1.32	0.18224	-1.1	0.27247	-1.15	0.300432	1.18	0.0379632	147.51	329.52	91	596.79	561.2	519.7	684.84	623.55	558.53	358.78	384.53	165.58	153.05	126.25	130.94	139	564.16	609.7	407.26	570.91	512.37	251.58	173.48	156.76	158.31	417.28	464.25	537.2	414.24	436.26	117.89	152.65	149.95	63.88	85.89	521.64	467.71	484.94	490.56	444.18	148.91
Serpina1a	-1.18	0.546649	1.25	0.721088	-1.04	0.327829	-1.65	0.226068	147.51	4.54	91	9.28	11.97	1	1.09	2.56	14.09	818.35	603.53	165.58	153.05	126.25	130.94	139	8.94	22.48	1.68	2.03	1	167.72	173.48	156.76	158.31	699.6	492.37	573.83	546.58	499.04	117.89	152.65	262.42	63.88	85.89	5.21	4.17	3.64	4.21	6.34	148.91
Sh2d1a	-1.32	0.18224	-1.18	0.195002	-1.04	0.327829	-1.43	0.442406	147.51	1	91	1	1	1	1.09	1	1	66.92	84.49	165.58	153.05	126.25	130.94	139	1	1	1.68	1.37	1	167.72	173.48	156.76	158.31	73.88	65.2	57.16	73.16	95.62	117.89	152.65	149.95	63.88	85.89	1	1	1	1	1	148.91
Sigirr	-1.32	0.18224	1.42	0.301355	-1.04	0.327829	-1.43	0.248928	147.51	12.51	91	23.02	19.25	17.03	13.02	12.8	13.32	95.94	84.49	165.58	153.05	126.25	130.94	139	14.75	13.64	3.37	14.96	15.26	167.72	173.48	156.76	158.31	100.3	67.88	67.06	78.67	73.53	117.89	152.65	149.95	63.88	85.89	14.82	16.9	19.11	14.62	12.95	148.91
Sirpa	1.13	0.697305	1.06	0.670313	-1.04	0.327829	-1.15	0.38689	147.51	288.34	91	380.61	359.74	352.32	418.94	390.46	289.79	342.66	348.32	165.58	153.05	126.25	130.94	139	293.71	334.15	496.45	353.77	471.51	167.72	173.48	156.76	158.31	503.13	319.63	293.72	437.88	526.94	117.89	152.65	149.95	455.12	85.89	524.21	362.76	423.07	347.23	383.94	148.91
Slc11a1	1.39	0.248761	-1.06	0.767461	-1.04	0.327829	-2.25	0.2317	147.51	12.06	91	18.44	15.42	13.97	18.45	9.79	6.37	71.76	69.84	165.58	153.05	126.25	130.94	139	13.86	14.03	21.88	22.25	28.88	167.72	173.48	156.76	158.31	111.85	57.16	72.01	81.82	95.62	117.89	362.55	149.95	135.74	343.58	14.82	16.9	26.84	14.01	21.76	148.91
Slc2a3	-1.32	0.18224	1.07	0.842678	-1.04	0.327829	-1.55	0.373708	147.51	5.87	91	11.83	10.44	7.34	9.77	10.99	10.23	1.61	6.9	165.58	153.05	126.25	130.94	139	2.68	6.34	8.41	5.35	9.82	167.72	173.48	156.76	158.31	4.54	6.28	3.71	10.14	3.78	117.89	152.65	149.95	63.88	85.89	9.69	3.78	4.09	5.44	12.95	148.91
Smad3	2.39	0.106844	1.14	0.371795	-1.04	0.327829	-1.34	0.103919	147.51	20.48	91	28.61	35.33	26.22	47.75	26.65	36.49	13.71	25	165.58	153.05	126.25	130.94	139	23.25	21.71	42.07	20.93	27.07	167.72	173.48	156.76	158.31	44.16	26.36	24.5	21.17	23.54	117.89	820.52	149.95	902.26	343.58	34.04	27.23	25.93	29.32	33.52	148.91
Smad4	1	0.990734	1.07	0.253177	-1.04	0.327829	1.24	0.0280353	147.51	190.94	91	281.42	278.54	272.71	291.95	280.83	323.77	191.08	222.44	165.58	153.05	126.25	130.94	139	252.13	230.01	235.6	229.78	240.89	167.72	173.48	156.76	158.31	186.15	211.16	198.7	216.53	180.49	117.89	152.65	149.95	63.88	343.58	285.21	252.24	252.02	271.27	214.24	148.91
Smad5	-1.32	0.18224	-1.02	0.738353	-1.04	0.327829	1.16	0.0459741	147.51	150.65	91	151.2	139.89	138.49	157.37	139.89	155.42	162.06	148.3	165.58	153.05	126.25	130.94	139	128.75	133.16	134.63	140.27	127.4	167.72	173.48	156.76	158.31	136.62	128.14	122.49	125.94	107.25	117.89	152.65	149.95	63.88	85.89	137.84	133.38	131.01	140.8	112.86	148.91
Socs1	-1.32	0.18224	1.71	0.116591	-1.04	0.327829	-1.33	0.369244	147.51	2.32	91	2.67	2.01	1	7.6	3.16	3.28	37.89	56.9	165.58	153.05	126.25	130.94	139	2.24	1	3.37	4.68	2.1	167.72	173.48	156.76	158.31	55.72	33.06	38.35	38.5	44.47	117.89	152.65	149.95	63.88	85.89	3.92	4.57	3.18	2.99	6.34	148.91
Socs3	1.64	0.337293	1.39	0.113806	-1.04	0.327829	-1.4	0.191623	590.05	23.13	1092.02	42.86	37.63	32.34	27.13	34.48	21.04	70.14	73.29	620.92	153.05	126.25	196.41	139	21.9	38.24	20.19	27.23	32.06	167.72	173.48	156.76	158.31	96.99	60.51	59.14	75.52	60.75	176.83	209.9	149.95	902.26	773.05	28.91	39.56	26.38	44.03	57.03	148.91
Sod1	-1.32	0.18224	1.24	0.0588638	-1.04	0.327829	-1.01	0.939771	147.51	395.93	91	1355.72	1126.9	1195.88	1307.82	1257.2	970.92	871.56	825.11	165.58	153.05	126.25	130.94	139	956.22	658.51	876.78	948.17	1037.17	167.72	173.48	156.76	158.31	834.98	947	504.54	828.59	866.42	117.89	152.65	149.95	63.88	85.89	1316.8	1110.54	1153.66	1007.53	945.94	148.91
Sod2	-1.32	0.18224	1.05	0.28506	-1.04	0.327829	1.11	0.0829622	147.51	354.31	91	454.37	451.28	470.71	566.54	553.68	463.55	363.62	390.57	165.58	153.05	126.25	130.94	139	424.24	408.33	508.23	424.05	408.41	167.72	173.48	156.76	158.31	417.28	425.42	363	406.37	411.85	117.89	152.65	149.95	63.88	85.89	459.49	450.22	447.63	454.42	466.95	148.91
Sort1	-1.32	0.18224	-1.01	0.882102	-1.04	0.327829	1.17	0.202865	147.51	210.42	91	196.98	237.56	244.13	239.86	228.43	190.17	212.04	224.17	165.58	153.05	126.25	130.94	139	220.84	222.71	264.21	193.31	214.11	167.72	173.48	156.76	158.31	229.07	258.7	266.99	181.08	193.28	117.89	152.65	149.95	63.88	85.89	276.88	212.09	234.73	202.06	180.45	148.91
Sp1	-1.32	0.18224	1.02	0.582843	-1.04	0.327829	1.15	0.0114266	147.51	128.51	91	207.66	193.9	191.56	255.05	217.59	184.76	176.57	198.3	165.58	153.05	126.25	130.94	139	189.55	194.65	181.75	190.33	179.15	167.72	173.48	156.76	158.31	167.99	196.43	192.76	169.26	187.47	117.89	152.65	149.95	63.88	85.89	207.04	173.93	186.06	192.87	194.4	148.91
Sp100	1.5	0.537673	1.13	0.484607	-1.04	0.327829	-1.13	0.731052	147.51	84.68	455.01	230.55	277.77	236.98	237.69	235.66	105.99	149.16	141.4	165.58	153.05	126.25	196.41	886.12	186.86	151.22	341.62	245.36	258.14	167.72	173.48	156.76	158.31	194.4	163.62	74.98	194.47	302.56	294.72	1431.13	149.95	774.5	85.89	299.31	250.65	317.07	216.76	215.71	148.91
Spi1	-1.13	0.335295	1.05	0.782099	1.22	0.44771	-1.6	0.174767	147.51	43.94	273.01	124.75	119.98	124.2	106.36	157.96	82.82	129.81	134.5	165.58	153.05	126.25	130.94	139	112.65	97.81	176.7	157.51	253.6	167.72	173.48	156.76	158.31	268.7	127.47	101.7	229.92	351.39	117.89	152.65	149.95	135.74	85.89	146.81	145.3	165.13	161.02	176.77	148.91
Spib	1.13	0.697305	1.83	0.02973	-1.04	0.327829	-1.45	0.332048	147.51	1	91	1	1	1	1.09	1	3.28	57.24	51.73	165.58	153.05	126.25	130.94	139	1	2.5	1.68	1.04	2.1	167.72	173.48	156.76	158.31	49.12	45.78	48.25	48.74	38.66	117.89	152.65	149.95	455.12	85.89	3.28	2.98	3.18	1.76	3.4	148.91
Ssr1	1.44	0.239659	-1.02	0.806464	1.41	0.424593	1.26	0.00686455	147.51	415.85	91	426.39	439.4	400.29	515.53	493.45	494.44	218.49	292.28	165.58	153.05	126.25	130.94	139	441.23	433.69	304.6	418.08	456.98	167.72	173.48	156.76	158.31	283.55	313.6	278.87	266.94	280.47	117.89	152.65	149.95	263.49	515.37	430.02	432.33	353.01	378.46	403.04	148.91
Stat1	1.76	0.222229	1	0.952696	-1.04	0.327829	-1.05	0.705451	295.03	322.43	91	318.04	383.87	269.13	260.48	273	167	220.11	196.58	165.58	229.57	126.25	130.94	139	306.22	379.89	398.84	409.46	337.13	167.72	173.48	156.76	158.31	276.95	217.86	169	230.7	300.24	176.83	820.52	262.42	455.12	85.89	346.08	334.93	385.76	405.42	360.43	148.91
Stat2	1.78	0.206341	1.06	0.612976	-1.04	0.327829	-1.13	0.564662	147.51	93.53	1092.02	137.47	193.13	123.18	151.95	171.81	113.71	92.72	86.22	165.58	153.05	157.82	130.94	139	132.32	117.02	193.53	192.65	142.38	167.72	173.48	156.76	158.31	120.11	105.37	78.93	110.18	128.18	117.89	515.21	149.95	838.38	171.79	153.22	149.28	186.51	158.57	162.81	148.91
Stat3	-1.32	0.18224	1.03	0.467407	1.18	0.441437	-1.02	0.901238	147.51	423.38	91	466.57	452.81	430.91	556.77	483.21	412.58	276.54	302.63	165.58	153.05	126.25	130.94	139	472.52	507.48	461.11	459.85	466.06	167.72	173.48	156.76	158.31	313.27	324.98	215.52	326.81	321.16	117.89	152.65	149.95	63.88	85.89	510.75	473.67	437.62	507.71	503.69	335.05
Stat4	1.28	0.334318	-1.05	0.740264	-1.04	0.327829	-1.08	0.8537	147.51	2.77	91	1	1	1	1.09	1	1	24.99	23.28	165.58	153.05	126.25	196.41	139	1	1	1.68	1.37	1	167.72	173.48	156.76	158.31	32.61	16.32	23.51	28.26	15.4	117.89	152.65	149.95	327.37	343.58	1	1	1	1.76	1	148.91
Stat5a	1.83	0.128065	1.17	0.190053	-1.04	0.327829	-1.13	0.557551	147.51	42.17	728.01	122.21	153.68	128.79	177.99	188.08	168.54	145.93	155.19	165.58	153.05	126.25	130.94	139	118.91	83.2	138	117.73	130.58	167.72	173.48	156.76	158.31	131.67	169.65	86.85	129.09	125.85	117.89	667.86	149.95	391.24	257.68	142.97	149.68	130.56	108.34	151.06	148.91
Stat5b	-1.28	0.17584	1.47	0.00772346	-1.04	0.327829	-1.08	0.764176	147.51	38.19	91	104.91	98.53	107.36	130.24	108.57	69.7	45.96	76.73	165.58	153.05	126.25	130.94	139	68.84	63.22	104.34	73.31	83.36	167.72	173.48	156.76	158.31	93.69	64.53	40.33	77.1	60.75	117.89	152.65	149.95	71.86	85.89	132.07	102.37	105.99	113.24	118	148.91
Stat6	4.86	0.00066056	1.1	0.386508	-1.04	0.327829	-1.05	0.824855	590.05	40.84	728.01	46.42	54.48	41.53	46.67	65.8	37.26	58.86	60.35	165.58	153.05	284.07	458.3	139	53.64	52.46	37.02	50.76	58.85	167.72	173.48	156.76	158.31	83.79	66.54	40.33	68.43	57.26	1237.84	1125.82	562.32	1157.76	1374.31	69.28	50.69	50.95	51.38	53.35	148.91
Sting1	-1.13	0.335295	1.07	0.474344	-1.04	0.327829	-1.1	0.627558	147.51	75.38	91	69.31	78.61	68.06	84.66	91.1	47.3	113.68	105.19	165.58	153.05	126.25	130.94	139	80.47	59.38	74.05	69.33	68.83	167.72	173.48	156.76	158.31	105.25	107.38	95.76	118.06	102.6	117.89	152.65	149.95	135.74	85.89	82.1	69.77	65.96	65.46	95.23	148.91
Stk11ip	-1.32	0.18224	1.4	0.0467278	-1.04	0.327829	1.03	0.840754	147.51	45.71	91	31.16	32.65	34.89	33.65	20.03	29.54	29.83	25.87	165.58	153.05	126.25	130.94	139	36.21	27.09	18.51	30.54	26.16	167.72	173.48	156.76	158.31	14.45	19.67	18.56	25.9	15.4	117.89	152.65	149.95	63.88	85.89	42.37	35.18	35.03	50.15	29.84	148.91
Strap	-1.32	0.18224	-1.11	0.0496873	-1.04	0.327829	1.19	0.141187	147.51	237.42	91	225.47	219.94	224.73	237.69	247.1	258.13	186.24	189.68	165.58	153.05	126.25	130.94	139	245.43	240.77	205.31	216.85	243.62	167.72	173.48	156.76	158.31	196.05	211.16	273.92	185.8	189.79	117.89	152.65	149.95	63.88	85.89	194.87	212.88	201.53	224.11	204.69	148.91
Stt3b	-1.28	0.17584	-1.07	0.107417	-1.04	0.327829	1.14	0.0771757	147.51	762.08	91	555.08	599.5	544.2	539.41	688	671.28	458.76	542.31	165.58	153.05	126.25	130.94	139	573.55	607.4	548.62	522.84	544.15	167.72	173.48	156.76	158.31	501.48	485.01	568.88	487.5	554.84	117.89	152.65	149.95	71.86	85.89	498.58	507.47	481.3	562.22	553.64	148.91
Sugt1	-1.13	0.335295	-1.05	0.100964	-1.04	0.327829	1.1	0.0402301	147.51	290.11	364.01	426.9	378.12	421.21	370.1	421.17	384.78	345.88	362.12	165.58	153.05	126.25	130.94	139	388.92	376.04	419.04	391.89	417.94	167.72	173.48	156.76	158.31	397.47	374.53	396.65	397.7	418.82	117.89	152.65	149.95	135.74	85.89	400.54	364.75	378.94	385.81	360.43	148.91
Syk	-1.32	0.18224	1.08	0.660937	-1.04	0.327829	-1.39	0.128786	147.51	45.27	91	77.44	88.19	98.68	103.11	89.29	65.06	131.42	143.98	165.58	153.05	126.25	130.94	139	105.05	87.81	181.75	108.11	177.79	167.72	173.48	156.76	158.31	248.88	120.1	149.21	225.98	247.92	117.89	152.65	149.95	63.88	85.89	174.36	119.46	149.67	115.08	131.96	148.91
Tab1	-1.32	0.18224	1.04	0.625124	-1.04	0.327829	-1.01	0.899262	147.51	109.91	91	121.7	126.49	128.79	136.75	120.01	126.07	150.77	189.68	165.58	153.05	126.25	130.94	139	137.24	102.42	141.36	113.42	125.13	167.72	173.48	156.76	158.31	167.99	173	160.1	144.84	165.38	117.89	152.65	149.95	63.88	85.89	144.89	103.96	126.01	135.9	134.9	148.91
Tab2	-1.32	0.18224	1.01	0.928687	-1.04	0.327829	1.01	0.852696	147.51	244.51	91	187.32	224.92	180.85	211.64	200.72	228.78	165.28	204.34	165.58	153.05	126.25	130.94	139	197.14	222.32	188.48	193.64	212.29	167.72	173.48	156.76	158.31	181.19	181.7	184.84	179.5	204.91	117.89	152.65	149.95	63.88	85.89	244.2	201.36	200.16	210.02	169.43	148.91
Tank	-1.32	0.18224	-1.11	0.0606004	-1.04	0.327829	1.04	0.57602	147.51	318.45	91	206.65	234.5	199.73	218.15	229.64	197.89	263.64	215.55	165.58	153.05	126.25	130.94	139	242.3	269.59	217.09	239.39	225	167.72	173.48	156.76	158.31	272	229.24	242.25	212.59	249.08	117.89	152.65	149.95	63.88	85.89	234.59	208.91	219.27	215.53	194.4	148.91
Tap1	-1.32	0.18224	1.03	0.611763	-1.04	0.327829	-1.14	0.600046	147.51	314.02	91	305.33	331.78	287.5	272.42	280.83	156.96	287.83	214.68	165.58	153.05	126.25	130.94	139	299.52	267.29	380.33	323.6	313.53	167.72	173.48	156.76	158.31	272	254.01	149.21	225.19	232.81	117.89	152.65	149.95	63.88	85.89	307	317.84	335.27	342.94	324.43	148.91
Tap2	-1.28	0.17584	1.09	0.203636	-1.04	0.327829	-1.34	0.306573	147.51	207.76	728.01	283.45	318.76	212.49	286.53	255.54	170.86	242.68	247.45	165.58	153.05	126.25	130.94	139	256.6	217.71	301.23	262.93	268.58	167.72	173.48	156.76	158.31	281.9	237.27	131.39	274.82	246.76	117.89	152.65	149.95	71.86	85.89	273.68	285.64	280.23	306.8	267.13	148.91
Tbk1	-1.32	0.18224	-1.02	0.73561	-1.04	0.327829	1.06	0.597819	147.51	69.62	455.01	113.05	114.61	104.3	108.53	114.59	102.9	91.11	92.25	165.58	153.05	126.25	130.94	139	125.17	128.93	151.46	117.07	136.48	167.72	173.48	156.76	158.31	106.9	100.68	85.86	100.73	137.48	117.89	152.65	149.95	63.88	85.89	134	114.29	126.01	130.39	140.77	148.91
Tbp	1.16	0.662544	-1.04	0.58286	-1.04	0.327829	-1.21	0.13026	147.51	75.38	91	86.6	93.93	83.37	57.52	82.07	88.23	52.41	74.15	165.58	153.05	126.25	130.94	139	84.04	91.27	100.97	86.23	75.64	167.72	173.48	156.76	158.31	80.48	71.22	77.95	74.74	64.23	117.89	152.65	149.95	519	85.89	66.72	91.63	82.34	91.8	87.88	148.91
Tbx21	-1.05	0.771987	1.36	0.328932	-1.04	0.327829	-1.38	0.26945	147.51	1	91	3.69	2.78	1	2.17	1	4.05	81.43	71.56	165.58	153.05	126.25	130.94	139	1	1	1.68	1	1	167.72	173.48	156.76	158.31	78.83	69.22	43.3	72.37	63.07	117.89	152.65	149.95	199.61	85.89	1.36	1	1.36	4.21	1	148.91
Tbxas1	1.02	0.970221	-1.06	0.814613	-1.04	0.327829	-1.63	0.183614	147.51	30.22	728.01	42.35	39.93	43.57	33.65	42.31	20.27	104.01	83.63	165.58	153.05	126.25	458.3	139	42.02	35.93	87.51	81.59	81.55	167.72	173.48	156.76	158.31	131.67	77.25	68.05	101.52	117.71	117.89	152.65	149.95	966.13	85.89	66.72	80.9	57.77	39.13	54.82	148.91
Tcf7	-1.32	0.18224	-1.04	0.814438	-1.04	0.327829	1.13	0.377222	147.51	50.58	91	70.83	55.63	47.14	68.38	57.97	95.18	120.13	131.91	165.58	153.05	126.25	130.94	139	46.49	58.22	30.29	58.06	60.66	167.72	173.48	156.76	158.31	115.16	97.34	147.23	99.94	102.6	117.89	152.65	149.95	63.88	85.89	51.98	39.95	42.76	52.6	51.88	148.91
Tcirg1	-1.32	0.18224	-1.06	0.492833	-1.04	0.327829	-1.17	0.300811	147.51	85.12	91	72.36	77.46	70.11	66.2	81.46	60.43	115.29	121.57	165.58	153.05	126.25	130.94	139	83.15	84.36	97.61	83.91	94.71	167.72	173.48	156.76	158.31	128.36	120.1	114.57	144.05	146.78	117.89	152.65	149.95	63.88	85.89	107.08	68.97	85.52	77.71	82.74	148.91
Tcl1	1.13	0.697305	1.33	0.318292	-1.04	0.327829	-1.64	0.46839	147.51	1	91	1	1	1	1.09	1	2.51	66.92	62.08	165.58	153.05	126.25	130.94	139	1	1	1.68	1	1	167.72	173.48	156.76	158.31	32.61	35.74	46.27	42.44	49.12	117.89	152.65	149.95	455.12	85.89	2.64	1	1	1	2.66	148.91
Tcn2	-2.36	0.109691	1.14	0.159132	-1.04	0.327829	-1.07	0.573352	442.54	238.31	1456.03	422.32	349.01	406.92	393.97	341.67	273.57	274.93	348.32	1779.97	1300.89	1041.58	327.36	747.12	324.55	287.27	348.36	294.76	313.07	167.72	173.48	156.76	158.31	305.02	305.57	264.02	290.57	373.48	117.89	362.55	262.42	838.38	858.94	435.14	343.68	400.78	289.65	329.58	148.91
Tgfb1	-1.28	0.17584	-1.09	0.284519	-1.04	0.327829	-1.16	0.381927	147.51	234.77	91	261.07	259.39	251.78	231.17	271.2	241.14	120.13	170.71	165.58	153.05	126.25	130.94	139	258.39	299.95	237.29	270.22	338.5	167.72	173.48	156.76	158.31	212.56	176.34	130.4	223.61	270.01	117.89	152.65	149.95	71.86	85.89	283.29	228.39	257.93	237.58	275.95	148.91
Tgfb2	-1.32	0.18224	1.51	0.0882902	-1.04	0.327829	-1.08	0.802531	147.51	24.9	182	112.54	94.32	154.82	82.48	84.48	46.53	50.79	68.97	165.58	153.05	126.25	130.94	139	83.15	34.01	95.92	63.36	51.58	167.72	173.48	156.76	158.31	42.51	99.34	20.54	47.16	71.21	117.89	152.65	149.95	63.88	85.89	87.22	84.48	111.45	103.44	81.27	148.91
Tgfb3	1.42	0.470186	-1.01	0.921892	-1.04	0.327829	-1.23	0.309341	147.51	38.19	819.02	80.5	77.08	73.68	75.97	80.26	92.09	157.22	102.6	289.76	153.05	157.82	589.24	139	77.34	49.77	77.41	77.95	92.9	167.72	173.48	156.76	158.31	143.22	116.08	85.86	100.73	90.97	176.83	820.52	149.95	199.61	773.05	71.2	72.55	70.97	74.65	74.66	148.91
Tgfbr2	-1.32	0.18224	1.15	0.309898	-1.04	0.327829	1	0.991042	147.51	216.17	91	589.16	674.19	523.79	929.04	1020.48	763.18	492.62	440.58	165.58	153.05	126.25	130.94	139	546.28	337.61	521.69	578.86	558.68	167.72	173.48	156.76	158.31	448.65	476.97	198.7	431.57	411.85	117.89	152.65	149.95	63.88	85.89	663.25	644.62	444.45	492.39	682.2	148.91
Thbs1	1.08	0.8747	-1.38	0.332668	-1.04	0.327829	1.11	0.373615	147.51	855.06	546.01	264.12	260.54	200.24	202.96	159.77	173.18	186.24	220.72	620.92	153.05	126.25	130.94	139	455.98	930.6	190.16	270.89	279.93	167.72	173.48	156.76	158.31	164.68	252	191.77	233.07	210.72	117.89	820.52	149.95	263.49	85.89	385.81	261.78	240.19	289.04	175.3	148.91
Thop1	1.54	0.396928	-1.38	0.0129722	-1.04	0.327829	1.15	0.218893	147.51	140.46	455.01	102.88	88.19	107.36	95.51	104.95	108.31	94.33	109.5	165.58	153.05	536.57	130.94	330.12	153.33	178.51	109.39	130.33	139.2	167.72	173.48	156.76	158.31	123.41	122.78	166.04	125.94	100.27	117.89	152.65	562.32	838.38	601.26	87.22	104.36	109.18	97.93	112.12	148.91
Ticam1	-1.22	0.59711	1.19	0.0674822	-1.04	0.327829	-1.39	0.111831	147.51	21.81	546.01	32.17	33.8	40	44.5	24.85	24.13	65.31	56.04	165.58	153.05	536.57	130.94	139	26.38	29.02	35.34	27.89	35.24	167.72	173.48	156.76	158.31	78.83	62.52	51.22	66.07	64.23	117.89	152.65	149.95	391.24	85.89	39.81	34.79	34.57	31.16	43.07	148.91
Tifa	-1.32	0.18224	-1.02	0.888453	-1.04	0.327829	-1.49	0.136649	147.51	40.84	91	56.59	52.18	67.55	51.01	62.19	27.99	110.46	96.56	165.58	153.05	126.25	130.94	139	58.12	60.91	102.66	66.68	87.9	167.72	173.48	156.76	158.31	139.92	93.99	92.79	120.42	123.52	117.89	152.65	149.95	63.88	85.89	89.78	57.45	90.07	53.83	76.13	148.91
Tigit	-1.13	0.335295	-1.26	0.652834	-1.04	0.327829	-1.33	0.454692	147.51	9.85	91	8.77	5.07	3.76	7.6	3.76	7.92	83.04	83.63	165.58	153.05	126.25	130.94	139	12.52	4.8	1.68	7.67	2.1	167.72	173.48	156.76	158.31	77.18	73.9	54.19	81.04	65.4	117.89	152.65	149.95	135.74	85.89	5.85	2.19	1.36	8.5	3.4	148.91
Timp2	-1.32	0.18224	1.22	0.0522183	-1.04	0.327829	1.05	0.835181	147.51	1276.55	91	2276.41	2284.73	2167.03	2588.5	2437.75	1539.29	1453.67	1532.1	165.58	153.05	126.25	130.94	139	1691.6	1233.82	1787.21	1539.92	1625.97	167.72	173.48	156.76	158.31	1459.05	1619.23	767.82	1429.62	1688.37	117.89	152.65	149.95	63.88	85.89	2298.42	1767.28	1763.69	1683.76	2104.46	148.91
Tirap	-1.32	0.18224	1.15	0.227804	-1.04	0.327829	-1.46	0.0573711	147.51	9.85	91	16.91	16.57	14.48	20.62	14	20.27	44.34	44.83	165.58	153.05	126.25	130.94	139	19.67	16.33	16.83	16.62	18.44	167.72	173.48	156.76	158.31	54.07	47.12	47.26	47.95	43.31	117.89	152.65	149.95	63.88	85.89	21.22	19.28	15.47	18.91	27.64	148.91
Tln1	-1.32	0.18224	1.04	0.753256	-1.04	0.327829	-1.11	0.463485	147.51	224.14	91	408.08	444.77	401.31	421.11	459.12	387.09	308.79	299.18	165.58	153.05	126.25	130.94	139	422.01	332.23	615.93	452.89	497.84	167.72	173.48	156.76	158.31	404.08	331.68	270.95	414.24	489.74	117.89	152.65	149.95	63.88	85.89	464.62	446.64	446.27	483.82	517.64	148.91
Tlr1	1.45	0.374567	-1.12	0.76081	-1.04	0.327829	-1.86	0.160324	147.51	8.97	182	11.32	10.82	6.32	10.85	9.79	2.51	89.49	79.32	165.58	153.05	126.25	130.94	139	8.49	9.42	28.61	28.22	48.41	167.72	173.48	156.76	158.31	108.55	31.05	74.98	80.25	107.25	117.89	152.65	412.37	582.87	85.89	14.82	14.51	17.74	15.24	29.84	148.91
Tlr2	-1.32	0.18224	-1.12	0.472735	-1.04	0.327829	-1.77	0.305795	147.51	12.51	91	20.98	20.4	25.71	17.37	14.61	5.6	76.59	80.18	165.58	153.05	126.25	130.94	139	27.27	24.4	23.56	25.9	43.41	167.72	173.48	156.76	158.31	98.65	75.24	59.14	100.73	104.92	117.89	152.65	149.95	63.88	85.89	16.74	28.82	28.66	23.81	29.84	148.91
Tlr3	-1.15	0.773852	1.15	0.202721	1.02	0.982897	-1.44	0.243522	885.08	32.87	1365.03	32.17	41.84	32.85	31.47	32.68	31.08	168.51	144.85	1283.23	688.71	1041.58	720.18	1303.11	25.48	29.02	38.71	33.19	27.98	1425.61	1778.2	156.76	791.53	177.89	110.06	109.62	125.15	123.52	176.83	667.86	2061.83	838.38	2061.46	26.99	36.38	42.31	36.67	35.72	930.71
Tlr4	4.63	0.00363624	1.02	0.857533	-1.04	0.327829	-1.22	0.486716	295.03	64.31	1274.02	86.09	82.83	91.03	81.4	92.91	57.34	120.13	115.53	165.58	153.05	126.25	130.94	139	76	63.6	107.7	89.55	84.27	167.72	173.48	156.76	158.31	133.32	94.66	65.08	84.19	161.89	530.5	1125.82	262.42	838.38	944.84	74.41	92.03	88.71	83.23	84.94	148.91
Tlr5	1.13	0.816859	1.53	0.0537581	-1.04	0.327829	-1.46	0.297327	147.51	18.26	91	28.61	37.25	35.4	53.18	30.27	29.54	89.49	100.01	165.58	153.05	126.25	130.94	139	21.9	15.95	10.1	24.24	21.62	167.72	173.48	156.76	158.31	106.9	74.57	72.01	72.37	67.72	117.89	1125.82	149.95	63.88	85.89	34.04	27.23	25.48	24.42	26.91	148.91
Tlr6	-1.06	0.825599	1.13	0.566263	-1.04	0.327829	-1.72	0.276505	147.51	11.18	91	22.51	24.99	27.24	28.22	22.44	18.73	144.32	104.32	165.58	153.05	126.25	130.94	139	14.31	15.18	30.29	25.24	32.06	167.72	173.48	156.76	158.31	116.81	80.6	114.57	102.31	90.97	117.89	152.65	149.95	63.88	257.68	34.04	18.49	26.84	23.2	24.7	148.91
Tlr7	-1.32	0.18224	1.25	0.295377	-1.04	0.327829	-1.6	0.186712	147.51	14.28	91	25.05	22.69	32.85	31.47	19.42	17.18	118.52	108.64	165.58	153.05	126.25	130.94	139	14.75	21.33	15.15	34.19	17.53	167.72	173.48	156.76	158.31	125.06	75.91	85.86	110.97	118.87	117.89	152.65	149.95	63.88	85.89	23.79	18.88	34.57	18.91	29.11	148.91
Tlr8	-1.32	0.18224	1.18	0.308871	-1.04	0.327829	-1.59	0.111594	147.51	14.72	91	35.23	36.48	40	9.77	31.47	28.77	115.29	80.18	165.58	153.05	126.25	130.94	139	28.16	39.01	50.49	55.74	49.77	167.72	173.48	156.76	158.31	96.99	67.21	55.18	81.82	120.04	117.89	152.65	149.95	63.88	85.89	49.42	55.06	68.69	38.51	49.68	148.91
Tlr9	-1.32	0.18224	1	0.980822	-1.04	0.327829	-1.33	0.350193	147.51	14.72	91	13.86	17.33	22.14	14.11	23.04	9.46	78.21	69.84	165.58	153.05	126.25	130.94	139	21.01	15.95	16.83	30.87	30.7	167.72	173.48	156.76	158.31	92.04	61.18	45.28	77.1	77.02	117.89	152.65	149.95	63.88	85.89	23.15	25.24	24.11	15.24	25.44	148.91
Tmem140	1.2	0.735888	1.4	0.289169	1.09	0.523636	-1.8	0.0676573	295.03	1.44	819.02	7.76	2.01	4.78	2.17	6.78	1.74	28.22	27.59	165.58	153.05	284.07	130.94	191.12	5.81	4.8	1.68	4.02	5.73	167.72	173.48	156.76	158.31	29.3	25.69	20.54	25.11	23.54	117.89	209.9	149.95	1413.27	85.89	4.57	2.98	7.73	7.89	7.07	148.91
Tmprss2	1.54	0.349169	-1.97	0.182349	-1.04	0.327829	-1.46	0.178309	147.51	10.29	273.01	1	1	2.23	1.09	1	1	63.69	48.28	165.58	153.05	126.25	130.94	139	1.79	9.8	1.68	1	1	167.72	173.48	156.76	158.31	63.98	37.75	55.18	56.62	65.4	117.89	515.21	149.95	646.75	85.89	1	1	1	1	1	148.91
Tnf	-1.28	0.17584	-1.53	0.0647378	-1.04	0.327829	-1.68	0.254986	147.51	10.74	364.01	15.9	20.78	10.4	17.37	16.41	17.18	112.07	99.15	165.58	153.05	126.25	130.94	139	25.03	18.25	13.46	25.24	27.98	167.72	173.48	156.76	158.31	88.74	78.59	80.91	93.64	93.3	117.89	152.65	149.95	71.86	85.89	10.33	12.52	10.92	16.46	22.5	148.91
Tnfrsf10b	-1.32	0.18224	1.12	0.584573	-1.04	0.327829	1.4	0.0527235	147.51	20.03	91	19.97	23.84	25.71	8.68	24.85	20.27	1.61	9.48	165.58	153.05	126.25	130.94	139	21.46	27.86	10.1	22.92	18.44	167.72	173.48	156.76	158.31	9.49	17.66	12.62	10.14	10.75	117.89	152.65	149.95	63.88	85.89	23.79	26.04	15.47	20.75	22.5	148.91
Tnfrsf17	1.37	0.582108	2.09	0.0398371	1.38	0.416466	1.07	0.891316	1327.62	1	1274.02	6.23	5.46	7.85	8.68	3.76	11.78	12.09	8.62	455.34	229.57	126.25	196.41	608.12	1.79	1.73	3.37	2.36	2.1	167.72	173.48	156.76	158.31	9.49	4.94	8.66	3.05	4.94	117.89	1431.13	149.95	710.63	429.47	7.13	4.57	6.37	1.76	5.6	632.88
Tnfrsf18	1.13	0.697305	-1.07	0.468291	-1.04	0.327829	-1.09	0.602714	147.51	113.9	273.01	163.92	151.38	144.61	126.98	125.43	111.4	147.54	152.61	165.58	153.05	126.25	130.94	139	151.55	174.28	109.39	125.35	132.39	167.72	173.48	156.76	158.31	220.82	155.59	108.63	159.81	152.59	117.89	152.65	149.95	455.12	85.89	139.12	114.29	130.1	134.07	123.14	148.91
Tnfrsf1a	-1.32	0.18224	-1.05	0.515391	-1.04	0.327829	1.02	0.848502	147.51	540.71	91	552.54	612.52	482.45	550.26	603.07	473.58	408.77	445.75	165.58	153.05	126.25	130.94	139	529.74	580.88	572.18	462.83	531.44	167.72	173.48	156.76	158.31	498.18	429.43	386.76	427.63	397.9	117.89	152.65	149.95	63.88	85.89	457.57	463.34	521.78	506.48	615.35	148.91
Tnfrsf25	-1.61	0.149701	1.15	0.39509	-1.04	0.327829	-1.34	0.266538	147.51	12.95	91	29.12	33.42	25.2	27.13	21.83	29.54	141.09	131.05	455.34	153.05	126.25	130.94	139	23.25	25.56	42.07	21.92	22.07	167.72	173.48	156.76	158.31	166.34	99.34	82.89	105.46	122.36	117.89	152.65	149.95	63.88	85.89	35.96	21.27	30.93	32.39	31.31	148.91
Tnfrsf4	-1.32	0.18224	1.08	0.49187	-1.04	0.327829	-1.28	0.486381	147.51	8.08	91	17.93	16.95	17.03	1.09	17.02	6.37	24.99	27.59	165.58	153.05	126.25	130.94	139	19.67	11.72	13.46	14.63	14.36	167.72	173.48	156.76	158.31	35.91	31.05	28.46	43.23	39.82	117.89	152.65	149.95	63.88	85.89	16.1	14.51	17.74	12.79	18.09	148.91
Tnfrsf9	-1.32	0.18224	-2.41	0.147148	-1.04	0.327829	-1.46	0.316881	147.51	15.16	91	4.71	6.61	1.21	9.77	5.57	2.51	145.93	102.6	165.58	153.05	126.25	130.94	139	12.52	10.18	1.68	10.32	10.73	167.72	173.48	156.76	158.31	138.27	83.28	90.81	96	100.27	117.89	152.65	149.95	63.88	85.89	1	3.38	4.09	10.95	1.93	148.91
Tnfsf10	-1.58	0.091074	1.13	0.288044	-1.04	0.327829	-1.25	0.401108	147.51	26.23	91	96.77	97.76	73.68	79.23	106.76	68.92	126.58	111.22	165.58	153.05	126.25	327.36	139	76	63.99	106.02	88.22	107.42	167.72	173.48	156.76	158.31	154.78	113.41	87.84	121.21	152.59	117.89	152.65	149.95	63.88	85.89	107.72	88.85	105.54	94.25	95.96	148.91
Tnfsf13b	-1.32	0.18224	1.11	0.620016	-1.04	0.327829	-2.44	0.321946	147.51	2.77	91	1.14	4.31	3.25	5.43	1	5.6	58.86	68.97	165.58	153.05	126.25	130.94	139	4.92	4.04	8.41	6.67	5.73	167.72	173.48	156.76	158.31	73.88	45.11	59.14	61.34	50.28	117.89	152.65	149.95	63.88	85.89	7.13	3.78	5.46	7.89	9.27	148.91
Tnfsf18	-1.32	0.18224	-1.03	0.950381	1.02	0.737544	-1.05	0.893775	147.51	1	455.01	1	2.01	2.74	1.09	1	2.51	1.61	1	165.58	153.05	126.25	130.94	139	6.71	1.73	1.68	5.68	4.37	167.72	173.48	156.76	158.31	1.65	2.26	2.72	1	1.16	117.89	152.65	149.95	63.88	85.89	2.64	1	5.46	8.5	3.4	186.14
Tnfsf4	-1.32	0.18224	1.23	0.508457	-1.04	0.327829	-1.48	0.32096	147.51	1	91	2.16	1	2.74	1.09	1	1	68.53	48.28	165.58	153.05	126.25	130.94	139	2.68	1	1.68	1	1.19	167.72	173.48	156.76	158.31	62.32	31.05	48.25	37.71	63.07	117.89	152.65	149.95	63.88	85.89	2.64	1	1	2.99	1.93	148.91
Tnfsf9	-1.32	0.18224	1	0.996694	-1.04	0.327829	-1.6	0.255545	147.51	1	91	1.14	2.39	1	1.09	1	1	74.98	69.84	165.58	153.05	126.25	130.94	139	1.79	1	1.68	2.69	1	167.72	173.48	156.76	158.31	68.93	55.82	59.14	65.28	60.75	117.89	152.65	149.95	63.88	85.89	4.57	1.79	1	1	1	148.91
Tollip	-1.32	0.18224	1.02	0.787371	-1.04	0.327829	1.09	0.395169	147.51	320.66	91	336.86	350.55	338.54	430.87	350.1	275.12	352.33	330.22	165.58	153.05	126.25	130.94	139	367.02	356.83	339.94	314.65	320.79	167.72	173.48	156.76	158.31	313.27	343.73	272.93	304.75	287.45	117.89	152.65	149.95	63.88	85.89	399.26	327.38	300.24	369.28	336.19	148.91
Tpp1	-1.32	0.18224	-1.05	0.528767	-1.04	0.327829	1.04	0.713991	147.51	66.52	273.01	68.8	72.48	81.33	66.2	62.19	55.02	76.59	71.56	165.58	153.05	126.25	130.94	139	72.42	73.59	69	64.69	64.75	167.72	173.48	156.76	158.31	67.28	70.55	78.93	63.71	71.21	117.89	152.65	149.95	63.88	85.89	75.05	53.47	71.88	56.28	73.19	148.91
Tpsab1	-1.32	0.18224	-6.57	0.0286796	-1.04	0.327829	-1.94	0.156972	147.51	31.55	91	9.28	2.01	2.23	6.51	3.76	1	57.24	63.8	165.58	153.05	126.25	130.94	139	12.52	32.86	1.68	25.57	22.53	167.72	173.48	156.76	158.31	87.09	57.16	66.07	70.8	52.61	117.89	152.65	149.95	63.88	85.89	9.05	1	1	3.6	1	148.91
Tpsb2	1.83	0.201592	-1.37	0.109027	-1.04	0.327829	-1.15	0.601234	147.51	113.45	91	135.94	88.19	55.82	65.12	57.97	48.85	107.23	95.7	165.58	153.05	126.25	130.94	191.12	130.98	108.95	67.31	126.35	116.05	167.72	173.48	156.76	158.31	123.41	118.76	55.18	123.57	97.95	117.89	209.9	149.95	1030.01	429.47	121.18	88.06	59.14	64.85	70.25	148.91
Traf2	1.51	0.215312	1.01	0.898505	-1.04	0.327829	-1.09	0.527054	147.51	113.45	819.02	228.01	199.64	202.28	174.74	212.17	185.53	271.71	248.31	165.58	153.05	126.25	130.94	139	200.72	167.37	208.68	196.63	238.62	167.72	173.48	156.76	158.31	276.95	237.27	169	225.19	247.92	117.89	152.65	149.95	327.37	515.37	222.42	190.22	196.07	208.79	198.08	148.91
Traf3	1.07	0.758211	-1.03	0.717202	-1.04	0.327829	1.02	0.823332	147.51	49.7	455.01	58.62	56.78	55.31	45.58	59.18	68.92	41.12	45.7	165.58	153.05	126.25	130.94	139	64.37	57.84	65.63	59.05	72.92	167.72	173.48	156.76	158.31	39.21	39.09	41.32	52.68	45.63	117.89	152.65	262.42	199.61	85.89	52.62	66.99	54.59	72.2	65.84	148.91
Traf6	-1.32	0.18224	-1.06	0.551301	-1.04	0.327829	1.29	0.00137713	147.51	98.4	91	137.98	128.79	127.77	108.53	156.15	114.49	71.76	80.18	165.58	153.05	126.25	130.94	139	144.84	127.78	166.6	121.04	124.67	167.72	173.48	156.76	158.31	88.74	101.35	100.71	91.28	81.67	117.89	152.65	149.95	63.88	85.89	105.16	122.24	126.92	146.93	148.12	148.91
Tram1	-1.32	0.18224	-1.18	0.00597622	-1.04	0.327829	1.24	0.012591	147.51	266.2	91	305.84	301.9	291.08	272.42	363.95	273.57	163.67	179.33	165.58	153.05	126.25	130.94	139	351.37	323.01	311.33	317.3	305.81	167.72	173.48	156.76	158.31	215.86	215.18	227.4	198.41	206.07	117.89	152.65	149.95	63.88	85.89	242.92	270.53	268.4	288.42	297.25	148.91
Trat1	1.05	0.825806	1.58	0.254141	-1.04	0.327829	-1.6	0.258421	147.51	4.1	91	18.95	19.63	22.65	8.68	10.39	16.41	49.18	41.38	165.58	153.05	126.25	130.94	139	14.31	5.96	3.37	16.95	17.53	167.72	173.48	156.76	158.31	57.37	43.1	34.39	47.16	46.79	117.89	152.65	149.95	327.37	85.89	9.69	13.72	19.11	23.2	14.42	148.91
Trim21	3.23	0.0757221	1.11	0.326288	-1.04	0.327829	-1.01	0.95775	147.51	16.49	1638.03	35.73	34.95	33.87	29.3	32.68	21.04	28.22	25.87	289.76	153.05	536.57	130.94	139	29.06	29.02	30.29	34.52	30.25	167.72	173.48	156.76	158.31	37.56	30.38	23.51	29.05	27.03	117.89	973.17	2211.79	774.5	773.05	25.71	34.39	42.76	38.51	30.58	148.91
Trim25	3.35	0.0469659	-1	0.968572	-1.04	0.327829	-1.09	0.685648	885.08	116.11	1183.02	227.5	234.11	198.2	186.68	214.58	157.73	95.94	130.19	165.58	153.05	126.25	130.94	139	216.37	199.65	299.55	262.6	271.76	167.72	173.48	156.76	158.31	151.48	159.6	91.8	160.6	159.56	117.89	820.52	262.42	1030.01	944.84	267.91	249.46	265.67	231.46	220.85	148.91
Trim26	-1.44	0.179585	1.09	0.597852	-1.04	0.327829	-1.2	0.357839	147.51	64.75	637.01	119.16	128.4	98.68	115.04	130.25	112.17	186.24	200.89	289.76	153.05	126.25	130.94	191.12	110.87	73.59	178.38	106.13	106.51	167.72	173.48	156.76	158.31	207.61	189.06	144.26	203.92	197.93	117.89	209.9	149.95	71.86	85.89	110.93	118.67	126.92	127.94	115.8	148.91
Trim33	-1.28	0.17584	-1.14	0.309978	-1.04	0.327829	1.17	0.558952	147.51	25.35	91	28.1	25.37	25.71	18.45	30.87	24.91	10.48	11.21	165.58	153.05	126.25	130.94	139	25.03	32.47	35.34	24.57	27.07	167.72	173.48	156.76	158.31	22.7	31.72	17.57	14.87	23.54	117.89	152.65	149.95	71.86	85.89	19.94	30.41	25.48	31.16	21.03	148.91
Trim5	-1.37	0.111926	-1.11	0.373901	-1.04	0.327829	-1.22	0.648242	147.51	1	91	1	1	1	4.34	1	1	1.61	1	165.58	153.05	126.25	130.94	191.12	1	1	1.68	1	1	167.72	173.48	156.76	158.31	7.84	1	1.73	1	1.45	117.89	152.65	149.95	71.86	85.89	1	1	1	1	1	148.91
Trim56	1.01	0.962208	1.22	0.0191643	-1.04	0.327829	-1.31	0.201225	147.51	52.8	91	108.47	90.49	78.27	110.7	82.07	73.56	112.07	150.02	165.58	153.05	126.25	130.94	139	80.02	77.44	84.14	93.86	98.34	167.72	173.48	156.76	158.31	182.85	121.44	106.65	122.79	138.64	117.89	152.65	149.95	263.49	85.89	123.74	103.56	103.26	91.19	106.25	148.91
Trim6	-1.21	0.393819	1.09	0.858503	-1.04	0.327829	-1.38	0.464472	147.51	1.88	728.01	2.16	2.39	1.72	6.51	1.96	2.51	21.77	25.87	165.58	153.05	126.25	130.94	139	1.79	5.57	1.68	1	1.19	167.72	173.48	156.76	158.31	24.35	15.65	20.54	21.17	15.4	117.89	209.9	149.95	71.86	85.89	6.49	2.58	1.82	1	1	148.91
Txk	-1.13	0.335295	-1.74	0.240624	-1.04	0.327829	1.11	0.527435	147.51	1	91	4.2	2.39	1	1.09	1	1	1.61	1	165.58	153.05	126.25	130.94	139	6.71	1	1.68	4.02	1.65	167.72	173.48	156.76	158.31	1.65	1	1.73	1	1.16	117.89	152.65	149.95	135.74	85.89	3.92	1	1	1	1.19	148.91
Txn1	-1.32	0.18224	-1.2	0.0356181	-1.04	0.327829	1.21	0.195246	147.51	1917.65	91	1631.42	1503.78	1467.89	1173.24	1587.27	1300.67	976.37	940.64	165.58	153.05	126.25	130.94	139	1797.55	1940.94	1396.79	1569.09	1553.34	167.72	173.48	156.76	158.31	1024.84	1199.42	1625.96	984.55	1162.88	117.89	152.65	149.95	63.88	85.89	1233.51	1479.06	1492.11	1406.28	1229.51	148.91
Txnip	-1.01	0.981122	1.27	0.206179	-1.04	0.327829	-1.22	0.529601	147.51	1407.16	91	4328.37	2743.18	2904.45	2082.74	2357.64	1913.84	1835.84	2636.56	165.58	153.05	126.25	130.94	139	3002.77	1885.98	4850.04	3090.73	3632.1	167.72	173.48	156.76	158.31	1780.99	2405.95	835.13	2070.04	2598.67	117.89	152.65	562.32	63.88	85.89	4384.04	4176.8	4447.21	4177.35	3034.51	148.91
Tyk2	1.66	0.298246	1.05	0.675444	-1.04	0.327829	-1.41	0.143995	147.51	62.54	182	73.88	80.14	58.37	94.42	59.78	67.38	171.73	168.99	165.58	153.05	126.25	720.18	139	59.9	57.84	70.68	48.44	63.39	167.72	173.48	156.76	158.31	214.21	130.81	104.67	159.81	123.52	117.89	362.55	262.42	838.38	429.47	50.06	58.64	78.24	77.1	54.09	148.91
Tyrobp	-1.05	0.771987	-1.02	0.825844	-1.04	0.327829	-1.53	0.205375	147.51	280.81	91	499.64	460.47	501.84	438.47	448.28	294.42	303.96	342.29	165.58	153.05	126.25	130.94	139	445.7	432.92	494.77	504.6	666.72	167.72	173.48	156.76	158.31	613.75	322.98	223.44	652.14	792.01	117.89	152.65	149.95	199.61	85.89	554.96	477.65	587.29	413.38	444.92	148.91
Uba52	-1.05	0.771987	-1.07	0.579369	-1.04	0.327829	1.12	0.0816055	147.51	3700.16	91	7479.04	6149.25	6809.98	7795.9	6735.92	5725.68	5928.37	6049.09	165.58	153.05	126.25	130.94	139	7005.12	7516.46	4311.52	6277.56	6650.59	167.72	173.48	156.76	158.31	5906.76	6273.96	6674.83	6012.58	5967.84	117.89	152.65	149.95	199.61	85.89	7041.83	5184.57	6095.36	5723.37	5378.01	148.91
Ube2l6	1.6	0.20063	1.08	0.512132	1.22	0.44771	-1.26	0.409525	147.51	39.96	91	68.8	78.23	69.09	57.52	81.46	32.63	116.91	122.43	165.58	153.05	126.25	130.94	139	59.01	48.61	87.51	68.66	67.93	167.72	173.48	156.76	158.31	133.32	108.72	86.85	100.73	130.5	117.89	152.65	149.95	519	429.47	58.39	67.78	76.43	75.88	74.66	148.91
Ube2n	-1.28	0.17584	-1.17	0.00455065	-1.04	0.327829	-1.04	0.562167	147.51	474.29	455.01	353.14	407.23	406.41	474.29	471.17	463.55	750.62	628.53	165.58	153.05	126.25	130.94	139	488.61	504.4	419.04	474.77	485.13	167.72	173.48	156.76	158.31	767.29	598.83	696.56	645.05	703.66	117.89	152.65	149.95	71.86	85.89	425.53	417.62	382.58	404.8	392.76	148.91
Ulk1	1.01	0.962208	-1.02	0.834551	-1.04	0.327829	-1.04	0.469471	147.51	201.56	819.02	148.66	144.87	144.61	161.71	146.51	120.66	145.93	173.3	165.58	153.05	126.25	130.94	139	173.45	185.04	131.26	141.6	159.18	167.72	173.48	156.76	158.31	197.7	159.6	170.98	168.47	174.68	117.89	152.65	149.95	263.49	85.89	185.9	146.1	146.03	153.67	142.98	148.91
Ulk2	-1.32	0.18224	1.17	0.0556198	-1.04	0.327829	-1.16	0.398875	147.51	42.61	91	98.3	115.76	92.05	102.02	104.35	84.37	108.84	99.15	165.58	153.05	126.25	130.94	139	76.44	65.52	87.51	80.93	89.26	167.72	173.48	156.76	158.31	134.97	89.3	72.01	119.64	117.71	117.89	152.65	149.95	63.88	85.89	101.32	80.5	92.8	102.22	90.82	148.91
Vamp3	1.05	0.825806	-1.05	0.572709	-1.04	0.327829	1.13	0.153682	147.51	306.94	91	249.37	266.28	228.31	261.56	251.32	228.01	294.28	262.1	165.58	153.05	126.25	130.94	139	229.78	308.41	200.26	217.18	231.81	167.72	173.48	156.76	158.31	270.35	223.88	323.41	277.97	247.92	117.89	152.65	149.95	327.37	85.89	259.58	224.41	213.81	213.69	209.83	148.91
Vcam1	1.3	0.349067	1.22	0.388668	-1.04	0.327829	-1.36	0.41957	147.51	12.06	1001.02	24.03	23.08	11.93	14.11	15.21	14.87	26.61	40.52	165.58	153.05	126.25	130.94	139	18.33	16.33	6.73	18.61	13	167.72	173.48	156.76	158.31	39.21	34.4	28.46	28.26	34.01	176.83	362.55	149.95	263.49	85.89	23.79	13.72	18.2	14.62	15.15	148.91
Vegfa	-1.05	0.771987	-1.12	0.0422877	-1.04	0.327829	-1.06	0.596532	147.51	118.77	91	176.63	168.62	158.39	180.16	226.02	204.84	231.39	235.38	165.58	153.05	126.25	130.94	139	198.93	204.26	181.75	219.5	216.38	167.72	173.48	156.76	158.31	192.75	201.79	158.12	207.86	171.19	117.89	152.65	149.95	199.61	85.89	180.77	178.3	180.14	167.76	204.69	148.91
Vrk3	1.68	0.434242	1.35	0.0669838	-1.04	0.327829	1.27	0.389034	147.51	12.51	910.02	12.84	19.25	12.95	22.79	18.82	17.95	7.26	19.83	952.08	382.62	126.25	196.41	139	14.31	17.87	20.19	11.98	12.09	167.72	173.48	156.76	158.31	21.05	16.32	18.56	14.87	9.59	117.89	1125.82	149.95	1221.64	687.15	28.27	16.1	17.29	21.36	20.29	148.91
Vsir	-1.08	0.811555	1	0.985737	-1.04	0.327829	-1.38	0.164282	147.51	200.23	91	291.08	231.05	277.3	309.32	285.65	152.33	270.09	263.83	455.34	153.05	126.25	130.94	139	239.17	231.54	514.96	317.96	422.48	167.72	173.48	156.76	158.31	390.87	295.52	219.48	364.62	501.37	117.89	152.65	262.42	263.49	85.89	393.5	307.1	329.36	293.32	333.25	148.91
Vwf	-1.32	0.18224	1.03	0.79935	-1.04	0.327829	-1.23	0.429993	147.51	55.01	91	119.66	113.08	120.12	74.89	108.57	82.82	165.28	181.06	165.58	153.05	126.25	130.94	139	118.02	78.59	158.19	92.86	130.58	167.72	173.48	156.76	158.31	156.43	166.3	97.74	138.54	151.43	117.89	152.65	149.95	63.88	85.89	110.29	122.24	118.73	108.34	121.67	148.91
Was	-1.7	0.214899	-1	0.980331	-1.04	0.327829	-1.63	0.219966	147.51	27.56	91	63.2	68.27	55.31	70.55	64.6	54.25	65.31	56.9	786.5	153.05	126.25	196.41	139	62.14	51.3	102.66	78.28	96.98	167.72	173.48	156.76	158.31	108.55	67.21	56.17	127.51	152.59	117.89	152.65	149.95	63.88	171.79	76.97	69.37	85.52	61.79	86.41	148.91
Wipi1	-1.32	0.18224	-1.11	0.278538	-1.04	0.327829	1.26	0.354754	147.51	204.66	91	196.47	185.09	214.53	288.7	220.6	188.62	120.13	156.06	165.58	153.05	126.25	130.94	139	233.35	277.66	181.75	220.17	224.55	167.72	173.48	156.76	158.31	101.95	154.25	184.84	118.85	166.54	117.89	152.65	149.95	63.88	85.89	251.89	186.65	197.43	202.67	185.59	148.91
Xaf1	-1.32	0.18224	1.08	0.644037	-1.04	0.327829	-1.27	0.372892	147.51	52.8	364.01	100.84	129.55	92.05	97.68	117	51.93	112.07	117.26	165.58	153.05	126.25	130.94	139	76.89	68.98	141.36	128.67	109.24	167.72	173.48	156.76	158.31	141.57	106.71	81.9	95.22	138.64	117.89	152.65	149.95	63.88	85.89	93.63	117.87	136.47	120.59	86.41	148.91
Xbp1	-1.32	0.18224	-1.08	0.210416	-1.04	0.327829	1.07	0.459553	147.51	313.58	91	450.3	456.64	424.27	562.2	515.14	427.25	316.86	323.32	165.58	153.05	126.25	130.94	139	490.4	422.16	501.5	411.78	420.21	167.72	173.48	156.76	158.31	351.24	368.51	255.12	332.32	338.6	117.89	152.65	149.95	63.88	85.89	481.28	408.08	387.58	383.98	412.59	148.91
Xcl1	-1.42	0.534815	-1.41	0.238352	1.69	0.230521	-1.29	0.320607	295.03	28.89	91	78.97	57.93	46.63	66.2	36.89	21.04	60.47	58.63	952.08	229.57	126.25	458.3	330.12	85.38	46.31	23.56	70.99	60.66	167.72	173.48	156.76	158.31	73.88	59.17	73	55.04	68.88	117.89	209.9	412.37	838.38	85.89	62.87	37.17	33.66	34.84	26.17	335.05
Xcr1	-1.32	0.18224	1.16	0.79182	-1.04	0.327829	-1.68	0.147233	147.51	17.82	91	17.42	21.54	17.03	4.34	12.2	11	84.66	57.77	165.58	153.05	126.25	130.94	139	36.21	15.18	1.68	19.27	12.54	167.72	173.48	156.76	158.31	65.63	41.09	34.39	58.98	47.96	117.89	152.65	149.95	63.88	85.89	16.74	19.68	9.1	12.17	12.95	148.91
Ywhaq	-1.13	0.335295	-1.1	0.0974814	-1.04	0.327829	1.04	0.503586	147.51	1118.49	546.01	1253.99	1317.64	1141.79	1454.34	1386.7	1493.73	1595.57	1578.66	165.58	153.05	126.25	130.94	139	1233.38	1452.1	1209.99	1203.43	1152.02	167.72	173.48	156.76	158.31	1696.79	1396.27	1698.22	1369.75	1496.54	117.89	152.65	149.95	135.74	85.89	1252.73	1104.58	1070.86	1162.5	1097.27	148.91
Zap70	-1.63	0.170293	1.17	0.535718	1.22	0.44771	-1.9	0.464494	147.51	8.97	1183.02	17.42	13.5	12.95	7.6	6.17	9.46	66.92	65.53	165.58	382.62	410.32	327.36	139	18.78	9.03	6.73	13.63	17.08	167.72	173.48	156.76	158.31	85.44	56.49	49.24	39.29	59.58	117.89	209.9	149.95	327.37	85.89	17.38	12.52	8.64	19.52	15.89	148.91
Zbp1	-1.32	0.18224	1.08	0.75761	-1.04	0.327829	-1.45	0.321556	147.51	24.46	91	48.96	57.93	43.06	53.18	57.37	24.13	66.92	57.77	165.58	153.05	126.25	130.94	139	38.89	29.4	72.36	105.13	55.21	167.72	173.48	156.76	158.31	85.44	67.88	42.31	41.65	102.6	117.89	152.65	149.95	63.88	85.89	43.65	64.2	81.88	61.18	51.15	148.91
[truncated: 8 more columns]

## Sheet: Skin DE
Probe Name	9d oppA2tn/wt FC	9d oppA2tn/wt p value	2w oppA2tn/wt FC	2w oppA2tn/wt p value	4w oppA2tn/wt FC	4w oppA2tn/wt p value	8w oppA2tn/wt FC	8w oppA2tn/wt p value
Batf	-1.32	0.18224	-1.22	0.376352	-1.04	0.327829	-3.41	0.0357859
Bdkrb1	1.94	0.1874	-2.61	0.0120161	-1.07	0.894611	-1.39	0.334791
Bpi	3.53	0.00462642	1.08	0.869131	-1.21	0.539765	-2.06	0.215395
Ccl1	-1.28	0.17584	-4.05	0.0128604	-1.04	0.327829	-1.98	0.257128
Ccl17	-1.32	0.18224	-5.22	0.0198149	-1.04	0.327829	-2.3	0.315689
Ccr3	-1.13	0.335295	-2.87	0.02295	-1.04	0.327829	-1.67	0.372852
Cd6	2.56	0.023969	-1.23	0.684061	-1.04	0.327829	1.1	0.877695
Crp	-1.32	0.18224	4.19	0.0452883	-1.04	0.327829	-1.7	0.289137
F5	-1.13	0.335295	-3.5	0.0499721	-1.04	0.327829	-1.51	0.282774
Gba	3.56	0.0435626	-1.08	0.316058	-1.71	0.418215	1.04	0.657586
Gpx7	3.06	0.0195972	1.05	0.78231	-1.24	0.28537	-1.12	0.501225
Gstm4	3.59	0.0455668	1.01	0.961924	-1.04	0.327829	-1.33	0.32999
Havcr2	-1.13	0.335295	-1.11	0.373901	-1.04	0.327829	-3.06	0.0377435
Hmox1	4.06	0.00679449	-1.25	0.0862813	1.09	0.523636	1.04	0.499354
Il12a	-1.02	0.957247	2.6	0.0119551	-1.04	0.327829	2.51	0.159654
Il1a	-1.23	0.375763	-2.05	0.0213493	-1.04	0.327829	-1.19	0.374989
Il1f6	-1.32	0.18224	-8.24	0.0323561	-1.04	0.327829	-1.65	0.270028
Il1f8	-1.32	0.18224	-2.74	0.0349352	-1.04	0.327829	-1.21	0.465297
Lif	1.79	0.108443	-3.14	0.0250195	-1.15	0.843685	-1.09	0.761536
Osm	-1.32	0.18224	-2.34	0.0403474	-1.04	0.327829	-2.22	0.286872
Plek	-1.32	0.18224	1.02	0.829116	-1.04	0.327829	-2.52	0.0355851
Sele	1.21	0.336339	2.38	0.0389851	-1.04	0.327829	-1.36	0.458147
Stat6	4.86	0.00066056	1.1	0.386508	-1.04	0.327829	-1.05	0.824855
Tlr4	4.63	0.00363624	1.02	0.857533	-1.04	0.327829	-1.22	0.486716
Tnfrsf17	1.37	0.582108	2.09	0.0398371	1.38	0.416466	1.07	0.891316
Tpsab1	-1.32	0.18224	-6.57	0.0286796	-1.04	0.327829	-1.94	0.156972
Trim25	3.35	0.0469659	-1	0.968572	-1.04	0.327829	-1.09	0.685648

## Sheet: All genes LNs
Probe Name	9d PALN oppA2tn/wt FC	9d PALN oppA2tn/wt p value	2w PALN oppA2tn/wt FC	2w PALN oppA2tn/wt p value	4w PALN oppA2tn/wt FC	4w PALN oppA2tn/wt p value	8w PALN oppA2tn/wt FC	8w PALN oppA2tn/wt p value	9d AALN oppA2tn/wt FC	9d AALN oppA2tn/wt p value	2w AALN oppA2tn/wt FC	2w AALN oppA2tn/wt p value	4w AALN oppA2tn/wt FC	4w AALN oppA2tn/wt p value	8w AALN oppA2tn/wt FC	8w AALN oppA2tn/wt p value	9d SiLN oppA2tn/wt FC	9d SiLN oppA2tn/wt p value	2w SiLN oppA2tn/wt FC	2w SiLN oppA2tn/wt p value	4w SiLN oppA2tn/wt FC	4w SiLN oppA2tn/wt p value	8w SiLN oppA2tn/wt FC	8w SiLN oppA2tn/wt p value	norm_M_PALN_9d_M1	norm_M_PALN_9d_M2	norm_M_PALN_9d_M3	norm_M_AALN_9d_M2	norm_M_AALN_9d_M3	norm_M_SiLN_9d_M1	norm_M_SiLN_9d_M2	norm_M_SiLN_9d_M3	norm_WT_PALN_9d_M1	norm_WT_PALN_9d_M2	norm_WT_PALN_9d_M3	norm_WT_PALN_9d_M5	norm_WT_AALN_9d_M1	norm_WT_AALN_9d_M2	norm_WT_AALN_9d_M3	norm_WT_AALN_9d_M4	norm_WT_AALN_9d_M5	norm_WT_SiLN_9d_M1	norm_WT_SiLN_9d_M2	norm_WT_SiLN_9d_M3	norm_WT_SiLN_9d_M4	norm_WT_SiLN_9d_M5	norm_A2_PALN_9d_M1	norm_A2_PALN_9d_M2	norm_A2_PALN_9d_M3
Hamp	1.69	0.206362	-1.79	0.299881	-1.11	0.249538	1.3	0.0209749	-2.03	0.270123	4.87	0.0457073	-1.1	0.633026	1.01	0.966847	1.84	0.461086	1.31	0.313407	-1.03	0.829396	2.03	0.00509687	212.16	136.08	148.32	33.38	33.17	179.06	135.29	83.29	46.78	50.83	46.39	110.24	27.39	40.81	155.83	169.24	136.06	5.16	39.14	27.7	351.71	15.26	39.5	52.72	48.44
Itgam	-1.83	0.00436147	1.17	0.299506	-1.3	0.117015	-1.03	0.740678	-2.16	0.00072469	-1.05	0.749632	1.29	0.00558938	1.03	0.833491	-3.8	5.49e-06	-1.38	0.0592325	-1.48	0.003451	-1.38	0.00729012	367.16	363.49	265.61	511.76	533.6	348.88	319.64	319.38	614.47	491.43	714.73	595.01	1392.64	875.93	1015.83	909.17	767.14	933.2	914.86	1142.86	1426.6	863.56	997.3	255.97	250.03
Ccl2	-2.56	0.00414756	1.08	0.381122	-1.2	0.0976511	-1.7	0.015939	-3.89	0.00078846	1.38	0.037252	1.42	0.017273	-2.69	0.115787	-1.83	0.12244	1.31	0.00111734	1.02	0.768278	-1.42	0.0228552	591.91	416.71	538.47	274.83	272.36	531.02	502.5	507.68	1741.42	948.32	1320.34	945.58	4533.54	1835.32	1804.77	2118.95	1419.05	1800.58	366.92	1943.39	699.47	902.11	404.84	390.63	509.41
Atg13	1.47	0.042895	1.04	0.703899	-1.55	0.00301877	1.2	0.0431856	-1.02	0.920711	1.52	0.0264934	1.12	0.313305	-1.37	0.427275	-1.04	0.898038	1.12	0.159621	-1.32	0.0209832	1.41	0.0256199	622.91	525.58	469.33	368.85	358.52	585.8	492.1	425.12	241.92	222.96	242.79	378.64	288.18	299.37	400.35	490.41	468.47	329.14	288.65	252.44	1015.61	567.94	799.81	298.53	317.86
Bax	1.09	0.767216	-1.11	0.254952	-1.17	0.0356432	1.03	0.767003	-1.23	0.0445898	-1.16	0.0665357	-1.39	0.384497	1.04	0.791983	-1.4	0.638682	-1.16	0.00315731	-1.02	0.73723	1.17	0.0281612	182.71	167.53	205.11	265.05	211.01	202.34	191.78	215.1	275.72	265.46	258.47	236.22	311.07	298.6	230.02	265.7	242.23	272.35	53.82	243.14	3133.77	188.78	3051.13	225.49	237.47
Gba	-1.14	0.216902	-1.33	0.226796	1.11	0.317654	-1.08	0.0566161	1.03	0.636212	1.05	0.430607	-1.25	0.494065	-1.12	0.359817	2.69	0.0914444	-1.07	0.570748	1.27	0.107153	-1.13	0.0300181	342.36	299.38	280.43	289.87	284.08	309.16	260.17	332.42	348.37	327.8	272.66	258.13	362.57	309.41	280.18	355.36	297.8	169.09	39.14	339.24	31.61	118.09	39.5	282.02	271.39
Kir3dl1/2	2.5	0.390304	1.12	0.332475	-1.37	0.0302212	1.1	0.828377	-1.39	0.849157	16.46	0.0353492	1.14	0.148745	1.3	0.594831	-2.54	0.521271	1.38	0.049764	-1.05	0.573621	2.23	0.0353684	461.71	382.84	363.15	18.33	17.32	387.22	356.81	312.14	16.37	1	6.81	299.22	2.04	1.45	331.38	409.83	314.67	24.52	53.82	6.01	825.92	375.14	39.5	1.91	6.36
Lif	2.01	0.385568	-2	0.27687	-1.5	0.0085517	4.48	0.037774	-2	0.320679	-1.51	0.616946	-1.21	0.665164	2.1	0.245699	-2.19	0.450715	-1.25	0.300146	-1.54	0.00159061	3.57	0.0371209	187.36	150.6	145.85	13.07	18.01	157.15	127.86	118.05	34.11	15.41	18.02	148.58	31.47	33.09	144.33	173.78	119.19	60.66	39.14	31.58	2122.11	21.69	1945.22	13.97	16.41
Alox15	1.25	0.758699	1.27	0.172544	-1.23	0.0224974	2.01	0.236751	-2.11	0.432821	4.29	0.0853831	1.09	0.355301	1.34	0.757519	-1.83	0.452658	1.24	0.289492	-1.24	0.0176146	1.8	0.0411728	347.01	266.72	254.5	19.84	19.39	232.47	231.93	202.06	55.23	39.49	29.22	217.05	47.82	13.02	223.75	294.07	237.27	70.99	92.95	57.15	31.61	336.59	39.5	10.8	15.15
Cd70	2.54	0.332061	-1.1	0.68746	-1.18	0.222057	3.86	0.0156081	-4.26	0.314704	3.98	0.184531	-1.06	0.760616	1.21	0.7457	-2.33	0.581401	-1.03	0.786516	-1.02	0.928602	2.64	0.0450118	249.36	231.64	161.9	7.05	4.91	164	181.38	161.5	15.52	9.03	6.07	165.01	11.04	9.17	192.4	220.31	173.77	9.04	39.14	3.68	1616.28	182.35	1629.25	3.18	7.61
Bdkrb1	2.02	0.465954	1.17	0.378577	-1.3	0.0104627	1.99	0.0358287	-2.9	0.352464	4.15	0.054784	-1.04	0.907323	1.67	0.0900763	-3.38	0.32954	1.23	0.11668	-1.31	0.0156168	2.03	0.0506481	271.06	226.8	175.48	12.32	8.36	221.52	200.7	215.1	29.88	13.28	12.04	219.79	14.31	13.02	199.72	241.87	185.68	65.83	39.14	19.18	3197	317.31	1431.76	5.72	5.1
Ccl24	1.97	0.418301	1.18	0.341684	-2.16	0.00092901	2.03	0.177951	-2.85	0.395984	17.98	0.029178	1.09	0.618212	1.97	0.46871	-2.68	0.504696	1.53	0.049698	-1.9	0.017113	2.86	0.0652171	223.01	172.37	143.38	4.04	15.94	133.87	168	129.64	22.28	11.87	8.31	137.63	35.56	2.99	120.3	179.45	144.99	5.16	39.14	4.46	667.85	73.1	39.5	1	1
Atp6v0d1	-1.13	0.264854	1.2	0.0957251	1.13	0.0608842	1.08	0.103035	-1.02	0.892439	-1.22	0.0867778	-1.06	0.310013	-1.59	0.327432	1.11	0.831466	-1.24	0.0337512	1.1	0.153974	1.11	0.0671208	441.56	433.65	555.76	746.44	727.29	531.02	517.37	490.3	720.07	679.14	698.3	522.43	808.93	734.69	559.18	574.39	535.94	494.35	171.23	780.96	2216.96	291.6	1668.74	639.62	672.06
Klrc1	-1.94	0.0200545	1.14	0.384756	-1.33	0.00644234	-1	0.972714	-1.63	0.0132387	1.82	0.02362	1.08	0.649261	-1.23	0.588011	1.6	0.44097	1.27	0.0610309	-1.06	0.584535	1.42	0.0707203	686.46	507.43	479.21	261.29	267.53	489.94	520.34	480.16	666.85	687.64	610.93	634.72	718.19	791.8	699.21	893.29	752.25	334.3	171.23	588.77	31.61	600.07	39.5	212.15	403.27
Ifna1/5/6/12/13/14/15/16/b	2.5	0.560346	1.11	0.386903	-1.88	0.00188997	3.86	0.022804	-3.4	0.52145	36.07	0.0528308	2.14	0.245133	1.23	0.775168	1.43	0.835744	1.41	0.0192488	-1.62	0.0114626	2.81	0.071841	2957.21	2526.28	2075.64	16.83	17.32	2548.29	2415.89	1860.54	64.52	3.36	14.28	2168.47	15.94	11.48	2080.64	2462.81	2105.69	5.16	39.14	12.21	288.48	1467.64	39.5	15.88	10.13
Csf2ra	1.03	0.922379	1.17	0.313028	1.05	0.326043	1.33	0.0364178	-1.11	0.481662	1.19	0.365614	-1.15	0.513029	1.16	0.449424	-2.49	0.0355969	-1.32	0.137399	1.04	0.650911	-1.22	0.0725244	205.96	202.61	221.16	145.45	138.63	168.11	157.59	274.48	163.36	146.45	144.22	238.96	178.63	139.6	177.77	219.17	174.76	509.84	327.78	185.02	1110.45	298.03	681.32	99.72	106.21
Tnfrsf9	1.08	0.858999	1.08	0.601389	-1.13	0.177173	1.06	0.509585	-1.43	0.327122	2.67	0.00683565	1.14	0.0819338	1.16	0.262085	-1.54	0.350775	1.06	0.664305	1.08	0.570441	1.31	0.0802071	590.36	517.11	465.63	223.68	165.52	500.89	527.78	462.78	225.03	196.75	140.48	419.73	210.51	198.26	417.07	448.42	374.2	391.09	171.23	170.3	1363.37	413.7	1036.79	85.11	122.54
H2-Ob	1.02	0.884309	1.27	0.0307422	-1.35	0.00152375	1.02	0.803214	1.42	0.00777049	1.08	0.392371	1.27	0.522827	-1.18	0.227827	1.82	0.133092	1.16	0.00352617	-1.25	0.0263709	1.14	0.0884433	2341.86	2256.54	2178.12	2328.27	1709.54	2293.56	2085.84	2415.3	2385.99	2530.1	2211.2	1935.67	1629.72	1767.4	1351.26	1669.54	1508.35	1537.27	601.75	1814.75	4335.12	1294.13	6408.37	2886.86	3025.27
Cd69	1.32	0.510965	1.47	0.135668	-1.52	0.0186044	-1.13	0.373395	-1.46	0.0958838	-1.02	0.898657	-1.55	0.416481	-1.53	0.29848	-1.15	0.840833	1.79	0.00225057	-1.04	0.776559	1.75	0.090027	80.41	67.13	108.81	134.17	79.36	90.04	78.8	91.98	129.57	125.91	123.31	80.11	209.69	173.57	95.22	132.92	110.26	45.18	39.14	134.65	1331.75	98.81	2221.7	104.17	155.83
Cd44	1.05	0.745852	1.08	0.621013	-1.08	0.0896247	-1.15	0.00182353	1.06	0.660824	-1.3	0.0320264	-1.08	0.487059	-1.21	0.144302	-1.03	0.896079	-1.3	0.0212617	-1.14	0.0209268	-1.21	0.0905396	550.06	501.39	500.2	782.55	624.59	480.35	477.23	526.51	748.79	754.94	646.77	588.16	813.84	763.24	514.25	536.94	540.9	767.99	719.17	728.26	1774.36	420.13	1708.24	1021.99	849.17
Il1rl2	1.31	0.589548	1.78	0.250697	1.12	0.281702	-1.26	0.11823	1.89	0.106922	1.07	0.7179	-1.71	0.437747	1.44	0.44011	-4.71	0.0567245	1.69	0.187543	1.01	0.977562	-1.8	0.0915865	57.16	53.83	58.18	61.96	67.64	47.59	53.52	35.49	46.78	53.66	44.15	44.51	33.93	43.9	14.76	8.09	25.92	179.41	484.34	51.73	1363.37	85.95	878.81	46.37	46.55
Ccl12	-1.76	0.0377623	-1.53	0.4996	1.12	0.206345	1.05	0.707499	-2.47	0.00349943	1.53	0.175079	-1.24	0.310557	-1.61	0.294517	-1.03	0.959079	-1.05	0.840061	1.47	0.0384893	1.42	0.0945703	536.11	413.08	439.7	367.34	341.29	448.85	484.66	419.33	756.4	330.63	461.58	404.66	2209.34	1010.23	938.5	1048.76	823.69	778.31	327.78	667.04	31.61	439.41	39.5	188.65	268.87
Cd163	3.51	0.185654	1.07	0.650613	-1.02	0.891453	2.68	0.0620368	-1	0.997187	11.17	0.0083599	-1.13	0.78001	4.17	0.0824132	-3.07	0.358099	1.07	0.584615	1.01	0.945001	2.13	0.0946501	205.96	186.89	206.34	16.83	22.83	177.69	172.46	170.19	12.14	4.78	8.31	160.91	3.68	4.53	148.51	145.41	152.93	76.15	39.14	12.21	3829.29	285.17	3525.1	22.87	15.78
Psmb8	-1.77	0.0910093	1.14	0.290305	-1.31	0.00023964	-1.12	0.0227793	-1.35	0.0546215	-1.15	0.0980721	1.33	0.483964	-1.09	0.316001	-1.17	0.296849	1.04	0.364909	-1.18	0.00408404	1.09	0.100061	3521.41	3323.42	3843.7	4792.41	3873.93	3615.13	3514.56	3388.66	6490.79	6471.43	5888.17	4370.49	7396.49	7449.62	4720.21	5578.04	4850.26	6096.15	5807.17	6118.85	3544.76	4860.81	5341.95	4470.99	5150.51
Bcl6	1.54	0.274546	1.23	0.654117	1.7	0.122782	1.35	0.00334433	1.28	0.278121	-1.06	0.749607	-1.93	0.182598	-1.15	0.743681	1.25	0.776436	-1.15	0.47735	1.28	0.153469	1.24	0.104958	89.71	105.84	127.33	149.21	164.14	113.33	95.15	122.39	155.76	154.95	129.28	91.07	139.39	151.95	126.57	69.37	72.56	65.83	39.14	163.32	2185.34	47.4	2774.66	186.11	194.14
Lax1	-1.06	0.474475	-1.24	0.208209	-1.06	0.495345	-1.17	0.144053	-1.26	0.0590632	-1.14	0.44647	-1.02	0.897645	-1.19	0.288096	-1.07	0.825499	-1.09	0.54767	-1.01	0.8823	-1.18	0.105175	599.66	573.96	538.47	432.78	346.11	615.93	474.26	504.79	764.85	820.82	671.42	774.4	611.09	724.65	669.95	711.71	738.36	680.22	484.34	697.27	2248.57	780.01	1866.23	886.7	653.22
Lamp3	1.47	0.470552	-1.02	0.713314	-1.38	0.00736352	1.03	0.895405	-1.58	0.538408	3.57	0.0721218	1.22	0.0965541	-1.21	0.399156	2.46	0.274038	1.01	0.931001	-1.21	0.0921607	2.19	0.106324	340.81	315.11	226.1	23.6	10.43	265.34	276.53	265.79	56.07	60.03	42.66	274.57	28.2	46.21	223.75	346.28	262.08	5.16	39.14	40.1	31.61	253.04	39.5	45.73	65.39
Adar	-1.07	0.40213	1.19	0.104225	-1.25	0.00801783	1.06	0.402985	-1.03	0.79065	1.34	0.0874106	1.23	0.355067	-1.79	0.4392	1.3	0.269794	1.24	0.0633194	-1.07	0.28068	1.27	0.111246	722.11	745.73	802.69	690.78	614.25	898.05	689.83	723.5	788.5	784.69	702.03	796.31	980.61	1035.7	770.26	959.11	785.99	917.71	288.65	736.79	731.08	619.35	1392.27	738.07	814
Serpina1a	1.63	0.392458	-1.03	0.887681	-1.22	0.0571275	1	0.948276	-1.01	0.981749	2.47	0.0196248	1.5	0.215479	-1.23	0.404361	5.7	0.0781342	1.31	0.0704653	-1.07	0.411948	1.46	0.11266	2986.66	2542.01	2294.18	671.22	541.18	2411.34	2185.45	1802.6	403.28	368.17	328.66	1550.86	249.75	385.82	1877.92	2495.73	1977.69	91.64	39.14	256.32	31.61	1236.29	39.5	569.75	614.29
Mapk8	1.25	0.176726	-1.23	0.294715	-1.41	0.00388807	-1.13	0.129425	1.12	0.506811	1.49	0.0216192	1.19	0.00589377	1	0.965463	1.37	0.57353	1.21	0.0863433	-1.17	0.0848071	-1.11	0.116427	374.91	319.94	317.47	231.2	189.64	350.25	330.05	338.21	170.96	164.16	179.31	267.72	158.19	178.2	267.64	303.15	257.12	122.62	719.17	164.87	31.61	272.32	39.5	201.35	191.63
Nfkb2	1.04	0.367671	1.11	0.246299	1.04	0.324142	1.16	0.0544532	1	0.962194	1.11	0.37819	1.13	0.178863	-1.14	0.400344	1.11	0.769108	-1	0.984621	1.08	0.429964	1.1	0.118156	1249.11	1285.22	1406.45	1325.62	1161.55	1306.16	1171.52	1479.6	1051.23	1089.29	979.08	962.01	1234.86	1125.23	948.95	1119.13	1005.28	917.71	484.34	1021.2	3418.3	677.19	4117.55	999.76	1145.6
Irf9	-1.21	0.273807	1.39	0.0809103	-1.27	0.00566083	-1.13	0.230978	1.07	0.641438	1.34	0.139769	1.03	0.592416	-1.22	0.338292	1.31	0.119529	1.3	0.147839	-1.03	0.748542	1.15	0.118553	1160.76	1089.26	1211.37	1362.48	1093.31	1393.8	1076.37	1159.49	1389.14	1344.3	1304.66	1052.39	1715.56	1818.34	1097.34	1470.94	1172.97	1026.14	719.17	1316.45	1236.91	895.69	1787.23	1191.59	1469.03
Tnfrsf17	1.7	0.336056	-1.52	0.563721	-1.18	0.657053	-2.12	0.0197165	1.37	0.594407	-3.6	0.00952994	-2.57	0.357616	-1.34	0.466815	-3.29	0.0555499	-1.9	0.322165	-1.89	0.310697	-3.17	0.125739	10.66	9.07	5.09	2.54	9.05	2.4	1.49	13.76	24.82	14.7	17.27	41.77	2.86	1.45	8.49	3.55	12.03	60.66	39.14	16.08	31.61	175.92	49.37	38.11	13.27
Rgma	3.15	0.204519	-1.04	0.806306	-1.12	0.405972	2.06	0.0645806	1.05	0.960107	3.98	0.0466128	-1.44	0.461689	1.56	0.279653	-1.79	0.641701	-1.08	0.716133	-1.02	0.845042	1.57	0.126122	173.41	137.29	132.26	19.84	26.97	155.78	160.56	132.53	12.14	9.74	15.03	115.72	6.95	5.31	128.66	183.99	153.92	5.16	39.14	33.9	3513.14	98.81	4473.02	22.87	12.64
Gzmf	2.28	0.364161	-1.1	0.626876	-1.17	0.133338	1.17	0.802336	-4.53	0.389446	6.83	0.1212	-1.24	0.642567	1.12	0.88067	-6.64	0.23232	1.3	0.230561	-1.09	0.529492	2.49	0.126565	209.06	189.31	181.65	1.03	1	181.8	156.1	131.09	11.3	18.95	14.28	115.72	8.58	1	135.98	157.89	155.91	60.66	39.14	5.23	2754.4	163.07	2577.17	5.72	3.85
Itpr3	1.36	0.00738722	1.05	0.747576	-1.17	0.0387912	1.21	0.0457906	1.16	0.232357	1.2	0.119011	-1.08	0.664938	1.34	0.041986	2.32	0.128659	1.11	0.1852	1.01	0.72349	1.11	0.127099	478.76	431.23	487.85	374.11	373.68	525.54	490.61	458.44	290.92	305.13	298.79	277.31	266.92	315.58	319.89	359.9	355.35	236.2	288.65	265.62	31.61	330.16	39.5	420.48	426.51
Xcl1	1.03	0.916115	-1.11	0.551573	-1.01	0.921165	1.19	0.0626561	-1.27	0.1749	1.54	0.0499134	-1.04	0.6321	1.02	0.874398	-1.46	0.175151	1.04	0.801209	1.03	0.76887	1.23	0.127294	249.36	253.41	196.47	123.64	117.96	266.71	217.06	228.13	176.03	198.87	148.7	248.55	205.61	208.3	233.16	357.63	258.11	267.18	484.34	135.42	162.02	272.32	167.86	95.91	175.93
Irf4	1.1	0.644913	-1	0.992734	-1.07	0.514951	-1.12	0.334584	-1.13	0.371598	-1.35	0.291791	-1.47	0.0992667	-1.08	0.799932	-1.66	0.182581	-1.4	0.101673	-1.02	0.845879	-1.49	0.129825	230.76	288.49	233.51	208.64	175.86	173.58	187.32	239.72	589.13	538.18	498.92	515.58	302.89	358.8	364.82	265.7	397.03	814.46	680.03	456.25	2786.01	657.91	4789	673.28	461.05
Il12a	1.45	0.340594	1.4	0.0202442	-1.22	0.0226838	1.08	0.393076	1.36	0.247686	1.29	0.0329875	-1.41	0.457916	-1.31	0.393238	-1.29	0.763577	1.31	0.113796	-1.16	0.246228	1.38	0.131558	106.76	59.88	90.29	104.08	79.36	95.52	77.31	58.66	76.35	86.95	56.1	45.88	72.35	70.91	41.93	30.78	35.85	65.83	39.14	76.53	1964.04	21.69	483.84	84.48	78.58
Il17re	2.42	0.328567	-1.09	0.81328	1.09	0.594666	2.53	0.0876724	-1.98	0.606414	2.88	0.297098	-1.7	0.476065	2.19	0.332955	-7.38	0.15556	1.1	0.653461	-1.1	0.357468	1.82	0.132282	74.21	67.13	53.25	1.79	8.36	33.9	47.57	61.56	13.83	1.24	6.81	52.72	2.86	1	70.14	80.72	58.67	40.01	39.14	6.78	3260.23	98.81	4315.04	1.91	1.33
Batf	-1.28	0.177707	-1.15	0.290975	-1.2	0.154591	-1.13	0.0494809	-1.64	0.00304919	-1.32	0.0598334	-1.22	0.316703	-1.88	0.245	-1.85	0.0742092	-1.22	0.122059	-1.14	0.110433	1.12	0.140095	156.36	162.69	166.84	216.16	170.34	147.56	162.05	175.99	353.44	445.38	378.69	299.22	465.58	378.87	319.89	298.61	375.2	427.23	327.78	394.26	1331.75	388	878.81	269.95	305.3
Ms4a4a	-3.3	0.00353211	-1.88	0.254759	-1.05	0.592326	1.1	0.565375	-4.5	0.00072179	1.67	0.207604	1.01	0.949132	1.24	0.243065	-1.9	0.324486	1.05	0.653334	1.04	0.73963	1.92	0.14093	298.96	258.25	232.27	80.01	86.25	273.56	252.74	210.75	599.27	458.13	533.27	411.51	1018.22	665.99	682.49	735.54	561.74	561.47	288.65	689.52	31.61	381.57	39.5	71.77	96.17
Ifnz	1.86	0.701962	1.18	0.15644	-2.01	0.00094604	5.19	0.0108477	-2.35	0.632149	28.95	0.0818316	2.31	0.26314	1.46	0.541556	1.98	0.698301	1.35	0.0471212	-1.73	0.00703037	2.75	0.141431	6379.62	5396.71	4117.79	61.21	62.12	5081.85	4809.47	4007.15	177.72	18.24	50.87	4297.91	42.92	21.51	4392.09	5761.89	4619.07	5.16	39.14	34.68	1394.98	4063.93	39.5	19.69	23.32
Cd276	2.45	0.309478	-1.07	0.73904	-1.21	0.0548276	1.54	0.0579279	-1.42	0.726742	2.72	0.158714	-1.16	0.482471	1.38	0.296289	-1.81	0.594969	1.01	0.908396	-1.18	0.0797035	1.78	0.14349	269.51	238.9	187.82	14.57	15.94	257.12	199.22	228.13	26.51	18.24	14.28	221.16	16.76	9.17	176.73	247.54	224.37	19.36	39.14	31.58	3323.46	169.5	2577.17	19.06	20.18
Tigit	-1.13	0.526062	-1.16	0.130529	-1.55	0.00066955	-1.15	0.201928	-1.73	0.078397	1.2	0.459052	1.09	0.0878452	-1.62	0.254233	-1.07	0.923901	1.01	0.95784	-1.3	0.0238654	1.35	0.14498	384.21	355.02	247.09	135.67	80.04	288.62	295.85	280.28	307.82	431.92	345.84	490.94	253.84	285.48	445.28	421.18	462.51	231.04	39.14	312.11	1679.51	458.69	1273.77	289.64	216.12
Itgb2	-1.57	0.0173595	1.28	0.126431	-1.31	0.0290558	1.03	0.51612	-1.41	0.0321692	-1.05	0.542153	1.25	0.254706	-1	0.998631	-1.62	0.0136508	1.06	0.39343	-1.25	0.05061	-1.13	0.145029	1118.91	1123.13	1127.41	1630.25	1441.4	1133.6	1039.2	1110.24	1815.76	1765.06	1678.03	1352.3	2512.64	2235.9	1552.94	1827.29	1541.09	2869.31	1971.6	1927.89	2248.57	1731.13	2103.21	1207.46	1393.04
Tab2	-1.09	0.485463	1.14	0.405357	1.26	0.0132657	-1.01	0.771316	1.07	0.390882	1.14	0.0780014	-1.02	0.780354	1.07	0.567362	-1.18	0.712297	1	0.987718	1.29	0.0349858	-1.27	0.150391	407.46	466.31	484.15	495.97	434.34	429.68	422.22	464.23	552.81	520.47	499.67	482.72	467.21	533.24	409.75	403.02	411.91	990	132.09	505.85	1236.91	664.34	2340.19	431.92	474.24
Ccr10	2.18	0.299146	1.75	0.13037	-1.69	0.00299797	3.17	0.0805729	-1.08	0.957439	3.34	0.252004	-1.17	0.756216	1.1	0.856581	1.07	0.941088	1.33	0.0111154	-1.49	0.0563193	-1.72	0.151075	126.91	126.4	87.82	3.29	6.98	103.74	78.8	107.91	11.3	4.78	1	96.54	1	2.22	103.58	135.19	101.33	5.16	39.14	5.23	31.61	98.81	39.5	12.07	1.33
Gzmk	1.54	0.543398	1.58	0.381813	-2.1	0.00024121	-3.33	0.152214	-2.48	0.156931	2.52	0.0270421	-1.36	0.560808	-2	0.141384	-9.55	0.0670865	1.58	0.0445569	-1.69	0.0102495	-2.35	0.152332	71.11	35.68	48.31	1.03	3.53	44.85	65.41	39.83	19.75	22.49	12.79	60.94	27.39	18.43	65.96	62.56	68.59	19.36	39.14	30.03	1205.3	53.82	760.32	7.62	4.47
Ulk2	1.17	0.561303	1.02	0.920205	-1.51	0.0103721	1.07	0.610664	1.21	0.360136	1.6	0.0107681	1.07	0.622069	1.33	0.416772	-2.26	0.0876448	1.3	0.0392512	-1.34	0.00505461	-1.32	0.155082	233.86	219.55	269.31	133.42	147.6	210.56	223	167.3	122.81	136.54	139.73	241.7	87.88	87.89	185.09	202.15	151.94	282.67	484.34	147.05	1300.14	291.6	365.35	131.48	112.49
Tab1	1.55	0.0265188	-1.01	0.939567	-1.28	0.0142835	1.17	0.158231	1.07	0.741292	1.39	0.0652119	-1.14	0.609596	1.38	0.0905053	2.85	0.0744603	1.18	0.225168	-1.16	0.108047	1.21	0.158903	450.86	415.5	411.3	350.8	271.67	517.33	416.28	386.01	165.05	173.37	172.59	263.61	193.34	191.32	349.15	387.13	359.32	143.27	39.14	145.5	31.61	323.73	286.35	209.61	246.26
Timp2	1.12	0.416379	1.28	0.0636232	1.11	0.382101	1.13	0.107775	1.77	5.4e-07	1.06	0.699825	1.24	0.33409	-1.04	0.419114	1.4	0.0412279	-1.05	0.63735	1.05	0.64843	1.06	0.160163	1151.46	1190.87	1469.42	1765.64	1876.35	1429.41	1324.65	1341.99	815.53	776.9	913.36	838.77	733.72	821.13	687.71	737.81	745.31	685.38	719.17	804.21	889.15	850.7	1550.25	1163.64	1040.09
Ccl9	-1.3	0.269837	1	0.982158	1.06	0.747902	-1.23	0.0955051	-1.35	0.091491	-1.59	0.0027037	-1.28	0.408807	-1.16	0.487738	-2.89	0.00565252	-1.53	0.0531189	-1.09	0.590003	-1.26	0.163177	103.66	53.83	103.87	86.78	106.93	99.63	95.15	97.77	170.12	145.75	179.31	193.77	246.48	116.45	200.76	168.1	135.07	174.25	210.37	238.49	573.01	175.92	39.5	87.02	113.75
Ikbkg	1.04	0.741132	1.04	0.857035	1.05	0.606889	1.07	0.239903	-1.01	0.936678	1.15	0.215822	-1.26	0.583156	1.03	0.609247	1.9	0.129539	1.03	0.652916	1.19	0.222029	-1.14	0.163869	174.96	207.45	197.7	143.95	136.57	157.15	172.46	170.19	140.55	143.62	141.23	188.29	114.86	128.03	144.33	198.74	168.81	91.64	53.82	129.22	31.61	220.91	39.5	116.87	140.13
Ube2l6	-1.48	0.0159466	1.16	0.327344	-1.14	0.0770207	-1.04	0.739362	-1.51	0.00147288	1.28	0.0557566	-1.03	0.723221	-1.32	0.236195	1.16	0.494287	1.03	0.844357	1.07	0.564056	1.24	0.163869	556.26	531.63	487.85	391.41	317.16	481.72	447.5	443.95	682.06	527.55	469.05	537.5	815.47	790.26	658.45	812.71	624.25	422.07	171.23	519.03	288.48	407.28	39.5	290.27	448.49
Lag3	1.07	0.766839	1.26	0.224236	-1.95	0.00199986	1.07	0.298107	-1.63	0.00156809	1.03	0.805541	-1.27	0.351084	-1.38	0.437959	-1.76	0.333309	1.38	0.0382897	-1.54	0.0218697	1.29	0.164074	187.36	201.4	216.22	189.83	179.3	217.41	181.38	212.2	243.61	268.29	250.25	264.98	360.93	334.88	314.66	289.53	315.66	179.41	92.95	243.14	1900.81	246.62	2103.21	211.51	219.89
Stat3	-1.43	0.104945	1.21	0.103654	1.09	0.0840978	1.11	0.0464978	-1.27	0.106277	-1.07	0.498452	1.01	0.860803	1.15	0.261285	1.52	0.513193	1.01	0.933586	1.16	0.11532	1.07	0.164526	787.21	774.76	952.09	1093.95	963.03	921.33	880.13	991.47	1325.78	1309.59	1297.19	978.45	1684.5	1611.49	1034.64	1218.99	1066.8	1201.68	1188.83	1347.45	67.18	1101.33	760.32	1030.25	1249.85
Tpsb2	3.32	0.104905	1.24	0.406763	1.16	0.322994	1.73	0.25554	1.09	0.905992	2.34	0.102629	-1.08	0.815235	2.92	0.149024	-2.49	0.333783	1.07	0.615172	1.29	0.100905	1.59	0.164632	384.21	347.76	274.25	110.85	150.35	328.34	301.8	291.86	34.95	22.49	41.91	204.73	21.66	14.57	179.86	231.66	180.71	143.27	484.34	37	5220.32	208.06	5065.48	65.42	82.35
Il18rap	1.04	0.87722	1.14	0.526458	-1.28	0.0496168	1.26	0.16187	-1.2	0.546794	2.64	0.0235678	-1.04	0.875969	-1.23	0.505909	1.67	0.291018	1.22	0.167883	-1.14	0.158021	1.32	0.165751	471.01	409.46	369.32	137.18	137.95	428.31	385.06	362.84	195.46	200.29	168.11	347.15	177.81	198.26	374.23	477.92	372.22	101.97	39.14	192.77	98.79	452.26	39.5	102.26	177.18
Tnfrsf1a	1	0.963645	1.45	0.0126035	-1.43	0.0586969	1.15	0.13694	-1.03	0.593948	1.24	0.161809	1.16	0.103344	1.03	0.802288	-1.25	0.415439	1.18	0.301643	-1.31	0.033488	1.11	0.16787	488.06	507.43	570.57	593	633.55	589.91	643.74	574.31	472.55	439.72	454.11	447.11	658.51	524.75	497.53	577.79	500.22	582.12	327.78	594.2	1205.3	323.73	1866.23	407.15	435.93
Cd28	1.51	0.0750782	-1.43	0.354989	-1.24	0.00847824	-1.21	0.0288525	1.04	0.798877	1.01	0.900076	1.01	0.922923	1.31	0.483659	-2.17	0.153241	1.02	0.782821	1.03	0.752154	-1.35	0.170279	627.56	589.69	628.6	537.34	392.98	647.43	587.25	536.65	367.8	431.22	380.93	578.58	346.22	446.79	506.94	557.36	619.29	773.15	1306.25	346.99	4145.43	773.59	5539.44	578.64	445.98
Prdm1	-1.03	0.956004	-1.54	0.260883	-1.2	0.0627504	-1.04	0.782595	-1.74	0.153497	1.09	0.8094	1.14	0.447482	1.12	0.592839	1.4	0.490249	-1.06	0.547943	-1.23	0.0651467	-1.22	0.172344	271.06	178.42	197.7	61.21	65.57	217.41	215.57	164.4	98.31	103.24	100.16	185.56	142.66	125.71	248.83	250.95	272	143.27	132.09	85.83	31.61	220.91	39.5	174.04	120.66
Tpp1	1.01	0.942627	1.38	0.0179843	-1.12	0.138141	1.04	0.622805	1.12	0.159581	1.23	0.0560487	-1.05	0.657628	-1.24	0.32594	-1	0.990419	1.16	0.317945	-1.04	0.788425	-1.22	0.174795	229.21	185.68	177.95	175.54	179.99	198.23	157.59	164.4	195.46	169.12	165.12	214.31	136.12	128.03	176.73	162.43	151.94	210.39	39.14	140.07	351.71	272.32	246.86	123.22	151.43
Rnf114	-1.06	0.673056	1.09	0.523486	-1.14	0.074179	-1.16	0.0255633	-1.17	0.309874	1.12	0.165357	1.12	0.421354	-1.16	0.343556	-1.08	0.802586	1.23	0.0551116	1.01	0.887616	1.11	0.17616	1246.01	1094.1	1318.79	1567.07	1160.17	1419.82	1173.01	1047.96	1453.34	1395.3	1371.86	1008.57	2264.12	2191.9	1328.27	1687.7	1354.55	1299.77	836.59	1342.8	3323.46	895.69	3880.57	1237.95	1631.06
Ifi35	-1.24	0.0443158	1.3	0.024112	-1.53	0.00094172	-1.05	0.640542	-1.2	0.1875	1.08	0.482109	-1.07	0.50182	-1.06	0.589238	-1.53	0.139797	1.16	0.27296	-1.26	0.0329689	1.16	0.180439	581.06	485.66	615.02	654.68	579.09	643.32	484.66	593.14	845.1	761.31	702.03	719.63	1099.97	1000.2	682.49	892.15	683.79	1294.61	836.59	820.48	2122.11	600.07	2458.68	584.99	700.33
C2	-1.36	0.0770724	1.64	0.0487134	-1.65	0.105598	-1.06	0.34673	1.04	0.841201	1.35	0.104216	1.06	0.606914	-1.13	0.420192	-1.48	0.141951	1.37	0.0824625	-1.38	0.0303457	1.15	0.181323	306.71	345.35	431.06	632.11	635.62	437.9	392.49	336.77	678.68	499.22	554.18	403.29	893.14	794.89	449.46	623.19	392.06	447.89	327.78	622.87	1047.23	510.1	562.83	410.96	455.4
Nod1	-1.51	0.102187	1.31	0.0162535	-1.37	0.0268208	1.15	0.164508	-1.56	0.0215358	1.43	0.120191	1.26	0.081387	-1.51	0.394622	1.5	0.484924	1.13	0.251509	-1.28	0.0768901	1.43	0.18259	529.91	469.94	447.11	298.14	298.55	510.48	434.12	475.82	455.66	371.71	368.24	462.18	599.65	466.86	515.3	687.87	560.75	391.09	171.23	451.6	31.61	510.1	39.5	198.17	272.01
Itln1	1.69	0.637809	-1.9	0.400849	-1.14	0.225138	3.4	0.022655	-3.76	0.319441	14.09	0.0643082	1.57	0.248787	1.49	0.547065	-1.42	0.822219	1.1	0.483223	-1.02	0.886304	2.23	0.184032	1187.11	1008.22	965.67	25.1	18.01	988.43	938.11	779.99	77.19	23.2	44.9	678.54	54.36	52.39	983.44	1173.6	1005.28	5.16	39.14	40.88	414.94	233.76	246.86	3.81	21.43
Ifnl2/3	2.85	0.374233	-1.03	0.805194	-1.46	0.0111726	3.98	0.0670418	-2.45	0.689444	15.04	0.105465	1.21	0.0131072	3.81	0.170213	-3.63	0.509817	1.31	0.0263842	-1.26	0.0616436	2.79	0.184558	705.06	544.93	458.22	4.04	4.91	578.95	453.44	500.44	12.99	1	8.31	400.55	1	1	522.61	635.67	546.86	5.16	92.95	2.13	1268.53	272.32	523.33	1	1
Il15ra	1.17	0.720178	1.25	0.380917	-1.31	0.00427457	1.28	0.156922	-1.51	0.0115241	1.34	0.243295	-1.18	0.675699	-1.17	0.605517	-3.33	0.085772	1.15	0.291092	-1.16	0.0103807	1.24	0.184657	216.81	190.51	192.76	150.72	136.57	187.28	194.76	209.3	131.26	134.41	127.04	156.8	237.49	177.42	180.91	223.71	199.57	293	249.51	142.4	2975.7	240.19	2972.14	77.49	89.26
Spib	1.28	0.117073	1.33	0.105903	-1.31	0.0171706	1.14	0.0287923	1.27	0.0169705	1.03	0.801137	1.09	0.699103	-1.1	0.63492	2.21	0.0897956	1.21	0.0538591	-1.4	0.0191632	1.08	0.187383	726.76	790.48	792.82	703.57	628.03	720.01	694.29	859.66	558.72	573.6	539.24	530.65	453.31	555.62	457.82	551.69	543.88	396.26	92.95	510.5	762.7	381.57	681.32	874.63	862.98
Nfe2l2	-1.1	0.135792	1.14	0.23711	-1.14	0.0720886	-1	0.962942	-1.24	0.0266465	1.09	0.0802345	-1.12	0.549518	-1.68	0.385583	2.59	0.152086	-1.03	0.741068	-1.09	0.280254	1.19	0.187621	438.46	374.38	385.37	406.46	391.61	415.98	434.12	464.23	393.99	366.05	368.99	317.02	574.31	483.07	463.05	569.85	414.89	236.2	39.14	371.78	31.61	330.16	39.5	319.49	334.82
Cd79b	-1.19	0.618087	-1.15	0.406735	-1.12	0.347952	-1.15	0.114632	1.21	0.0657383	-1.15	0.320366	1.43	0.515953	-1.23	0.18069	2.17	0.00442116	-1.03	0.60601	-1.04	0.606878	1.15	0.189528	2758.81	2473.06	2662.11	2711.88	2152.07	2796.17	2475.35	2603.59	3365.93	3342.59	3136.42	2616.27	2443.97	2567.79	1963.61	2324.36	2112.63	1408.19	1815.05	2534.68	2058.88	1120.61	2498.18	4072.73	3842.96
Dhx58	-1.24	0.183717	1.38	0.00817112	-1.91	0.00031451	1.06	0.830461	-1.41	0.0332314	1.84	0.022066	1.06	0.221563	-1.64	0.445823	1.04	0.942161	1.35	0.0309018	-1.53	0.0201059	1.38	0.190831	548.51	471.15	426.12	264.3	256.5	559.78	410.33	487.4	589.13	436.88	436.19	548.45	866.16	712.3	608.3	889.88	603.41	700.87	53.82	468.65	1015.61	445.84	1115.79	264.87	371.24
Ifna4	1.62	0.649773	1.06	0.504431	-1.91	0.00208275	1.24	0.591395	-4.88	0.447632	14.55	0.102231	1.38	0.00200611	2.89	0.256715	-1.3	0.874108	1.32	0.042126	-1.7	0.00849794	2.16	0.192507	458.61	388.89	373.03	1.79	1	452.96	448.98	359.94	5.39	2.66	3.83	278.68	1	5.31	348.1	406.43	337.49	5.16	39.14	1	31.61	150.22	39.5	1	1
Pik3c3	1.99	0.142977	-1.07	0.655474	1.15	0.0876184	-1.1	0.196173	1.07	0.659832	1.14	0.105501	-1.42	0.47271	-1.52	0.275809	-1.49	0.604735	1.01	0.917699	1.22	0.0319273	-1.23	0.193178	271.06	205.03	212.52	170.27	146.22	221.52	224.49	203.51	103.38	94.04	101.65	200.62	137.75	132.66	191.36	215.77	185.68	138.11	92.95	116.82	4398.35	214.48	4473.02	130.85	140.76
Ccl8	-1.42	0.147615	1.51	0.152426	-1.35	0.263566	-1.2	0.255526	-1.09	0.758183	1.27	0.405784	1.43	0.0546296	-1.1	0.479858	-1.51	0.244786	1.14	0.504614	-1.1	0.64319	1.28	0.196521	1480.06	1271.91	960.73	2881.12	2331.97	1204.81	1158.14	1407.17	1939.94	1223.17	1740.76	1231.79	4410.92	2812.46	2399.35	2898.6	2562.12	2296.22	1110.55	1727.95	1995.66	1313.41	3288.12	1534.58	1644.25
Diablo	1.15	0.641097	1.29	0.108672	-1.49	0.00734883	-1.11	0.0057005	1.4	0.0492508	-1.11	0.407659	-1.28	0.525923	-1.31	0.120931	1.11	0.88987	1.15	0.349502	-1.3	0.0354573	-1.14	0.198773	154.81	161.48	170.54	247.75	233.07	161.26	145.7	167.3	227.56	239.96	215.16	149.95	193.34	195.18	138.07	129.52	150.95	282.67	39.14	198.97	2185.34	60.25	1945.22	238.83	220.52
Nfatc4	2.74	0.0908045	1.06	0.64332	-1.06	0.355647	1.46	0.0264863	1	0.999577	1.8	0.0766691	-1.12	0.663545	1.11	0.232815	1.02	0.97597	-1.01	0.938033	1.04	0.749634	1.81	0.200098	246.26	237.69	190.29	95.06	110.37	240.69	218.54	238.27	31.57	24.62	29.22	132.15	34.74	43.9	162.1	237.33	184.68	76.15	39.14	25.38	762.7	208.06	878.81	54.62	52.83
Trim21	1.15	0.766668	1.65	0.0357598	1.01	0.938441	-1.09	0.289938	-1.4	0.0357648	1.2	0.184802	-1.57	0.484245	-1.5	0.338473	-4.48	0.0490029	1.07	0.699272	1.17	0.237482	-1.24	0.202721	165.66	138.5	156.96	143.95	133.12	150.3	162.05	149.91	193.77	200.29	194.25	171.86	247.3	283.17	174.64	240.73	180.71	509.84	601.75	186.57	4935.79	445.84	5855.41	125.76	170.27
Ncr1	-1.65	0.073178	-1.02	0.939338	-1.49	0.0269135	1.04	0.701244	-1.3	0.0721418	1.88	0.0553797	1.45	0.0578258	-1.48	0.503088	1.48	0.70087	1.4	0.0457607	-1.33	0.0290565	2.82	0.206914	615.16	503.81	539.71	468.14	450.89	537.87	517.37	468.57	633.9	689.77	548.95	541.6	732.09	827.31	609.34	973.86	691.72	210.39	39.14	598.85	31.61	343.01	39.5	317.59	547.72
Blk	-1.09	0.671592	1.36	0.0999575	-1.11	0.163375	1.05	0.478341	1.16	0.304651	-1.09	0.523449	-1.15	0.0967349	-1.31	0.366568	3.12	0.0548336	1.01	0.890125	-1.11	0.31832	1.19	0.207991	336.16	330.83	311.29	351.55	269.6	361.2	324.1	342.56	568.01	485.05	435.45	292.37	349.49	385.82	225.84	265.7	249.18	231.04	171.23	405.11	31.61	124.51	39.5	520.84	548.97
H2-Eb1	-1.51	0.016278	1.81	0.185839	-1.14	0.377152	1.2	0.172534	1.25	0.178246	1.06	0.404439	1.22	0.410493	-1.33	0.107756	1.01	0.984297	1.28	0.0942043	-1.14	0.230077	1.12	0.212619	2510.81	3989.92	3026.34	2874.35	2462.94	2805.75	2291	2844.04	6275.37	5097.91	3947.39	5051.08	2778.33	3289.45	2110.95	2599	2196.97	2884.8	1345.39	4559.64	12143.9	5259.25	17981	3504.25	4372.38
Pik3r4	1.09	0.548523	1.13	0.461473	-1.32	0.00101184	1.05	0.4796	1.01	0.971725	1.4	0.0233172	1.07	0.128715	-1.01	0.866199	2.89	0.0892003	1.09	0.453615	-1.25	0.0190454	1.09	0.212666	517.51	423.97	437.23	298.9	281.32	483.09	417.76	483.06	266.42	276.79	224.12	318.39	235.85	282.39	384.68	476.79	390.08	184.58	39.14	235.39	31.61	310.88	39.5	238.83	254.43
Tnfsf13b	1.6	0.338815	-1	0.997239	-1.08	0.298261	-1.01	0.887673	-1.32	0.573911	2.06	0.0206567	-1.23	0.499259	-1.51	0.154108	-2.8	0.137961	1.04	0.786126	1.06	0.672404	-1.26	0.214917	320.66	277.61	242.15	89.04	60.05	305.06	285.45	274.48	83.95	86.95	104.64	241.7	50.28	70.91	212.26	264.57	238.26	184.58	445.2	79.63	2216.96	432.98	2379.69	86.38	72.93
Igfbp7	1.03	0.892613	1.77	0.0976438	-1.16	0.457309	1.21	0.018835	1.84	1.879e-05	1.18	0.224172	1.39	0.144751	-1.09	0.409099	3.01	0.0852243	1.14	0.329009	-1.09	0.47159	1.12	0.217492	2580.56	3036.74	3132.52	3653.61	3569.95	2909.83	3044.76	3294.51	2359.8	1850.78	1976.73	2093.15	1884.79	1802.9	1533.08	1634.36	1459.73	1155.21	601.75	2280.5	162.02	2052.45	4433.53	2822.71	2647.83
Tgfbr2	-1.04	0.724921	1.47	0.0623356	-1.3	0.157025	1.2	0.0445115	1.36	0.00679701	1.2	0.268869	1.32	0.213045	-1.53	0.445733	1.47	0.390763	1.39	0.0371968	-1.07	0.502261	1.16	0.218653	1162.31	1252.56	1349.65	1706.22	1539.97	1385.59	1181.93	1266.67	1316.49	1198.37	1125.44	920.93	1058.28	1176.95	898.79	1034.01	842.55	669.89	249.51	1240.51	2691.17	619.35	3485.6	1131.24	1264.29
Acvr1	2.19	0.292313	-1	0.999935	-1.17	0.142067	1.41	0.0260491	-1.07	0.914703	2.82	0.0421441	1.07	0.687827	-1.02	0.89396	-1.18	0.84118	1.03	0.735112	-1.17	0.229872	1.69	0.220466	362.51	317.52	315	89.79	93.14	299.58	331.53	251.31	40.87	35.95	28.47	284.15	48.64	30.78	273.91	298.61	228.34	45.18	39.14	46.3	1300.14	330.16	1550.25	48.91	32.11
Sp100	-1.28	0.220505	1.43	0.0398804	-1.23	0.0063536	-1.04	0.543824	1.09	0.657448	1.11	0.481126	1.28	0.441793	-1.14	0.499663	1.11	0.665244	1.28	0.0372724	1.04	0.6331	1.12	0.220687	2808.41	2693.21	2973.25	4007.89	3237.02	3261.8	2842.57	2996.13	4439.65	4209.62	3817.45	2858.65	4822.95	5204.36	2614.62	3568.18	2800.26	4030.97	2010.74	3921.07	5631.31	2733.66	9291.64	3536.01	4525.62
Kdm6b	1.07	0.740676	1.45	0.129049	-1.3	0.0301321	1.25	0.157884	-1.12	0.588726	1.71	0.047954	-1.12	0.691409	1.08	0.609011	1.85	0.186645	1.28	0.140444	-1.18	0.247364	1.14	0.220747	249.36	284.86	233.51	113.11	125.54	226.99	225.98	257.1	149.84	136.54	127.04	188.29	127.12	121.08	178.82	194.2	194.61	148.43	39.14	153.25	31.61	195.2	39.5	94.64	111.24
Ddx5	-1.47	0.217614	1.19	0.0878434	1.07	0.289332	1.02	0.643295	1.12	0.428423	1.02	0.773079	1.58	0.376518	1.12	0.485521	-1.04	0.844002	1.02	0.767281	1.14	0.133508	-1.21	0.226355	7315.82	7330.88	7967.51	9953.1	7724.33	7868.78	7363.62	7642.76	9712.79	9667.56	8982.68	7911.79	8200.93	10003.6	6037.9	6938.75	5941.74	12209.1	11521.4	8974.55	6832.65	7347.85	11543	8472.58	9713.1
Crebbp	-1.06	0.687734	1.13	0.242352	-1.39	0.0381954	1.19	0.146311	1.11	0.122633	1.27	0.101394	1.31	0.224764	1.06	0.478763	1.46	0.225236	1.22	0.0994737	-1.21	0.097159	1.16	0.226424	1599.41	1310.62	1676.84	1697.2	1433.82	1690.98	1535.76	1472.35	1232.86	1297.54	1188.91	1111.28	1386.1	1441.68	1110.92	1297.3	1205.71	1217.17	406.06	1128.14	1995.66	792.86	2182.2	1282.42	1470.28
Ifih1	-1.22	0.123895	1.02	0.928844	-1.08	0.392004	-1.16	0.437822	-1.39	0.0520295	1.24	0.255926	1.05	0.728094	-1.71	0.402618	1	0.996648	1.09	0.416089	1.27	0.0468741	1.24	0.228145	458.61	358.65	379.2	344.78	310.27	498.15	388.03	426.57	563.79	431.22	426.48	408.77	887.42	774.05	539.33	713.98	548.84	721.52	132.09	451.6	478.17	465.12	760.32	261.06	395.73
Cxcl13	-1.53	0.080675	-1.47	0.468402	-1.17	0.0367536	-1.2	0.0835601	-1.96	0.00015597	-1.06	0.671939	-1.09	0.652503	-1.89	0.196395	1.22	0.666953	1.04	0.295662	-1.02	0.812956	1.4	0.228605	1909.41	1733.99	1613.87	1437.69	976.82	1706.05	1688.89	1582.44	3442.81	3900.07	4023.55	2742.25	2659.79	3866.01	2522.66	2937.19	2762.56	938.37	875.72	3693.24	5315.16	985.66	5183.97	3206.36	3029.04
Rac2	1	0.981957	1.09	0.465945	1.16	0.0292105	-1.12	0.0667321	1.05	0.676089	-1.25	0.111945	1.36	0.500472	1.06	0.745719	-1.31	0.124442	-1.18	0.0691799	1.23	0.0796252	-1.25	0.229539	4505.67	3821.78	4628.95	6283.98	5169.8	4868.21	4298.05	5174.6	4166.79	4439.13	4463.39	3751.51	5950.3	5846.52	3694.06	4270.66	4464.27	8130.35	6237.7	4507.72	9393.41	6120.4	12727.9	5404.69	5842.59
Lilra5	2.23	0.392703	1.01	0.916264	-1.01	0.896964	1.2	0.681967	-1.68	0.629318	3.86	0.140365	-1	0.989626	1.23	0.590971	-4.22	0.296353	1.16	0.291211	1.13	0.282055	-1.97	0.230308	277.26	224.38	196.47	19.09	12.49	216.04	178.4	175.99	16.37	13.99	14.28	173.23	10.22	10.71	203.9	218.04	188.65	45.18	39.14	12.21	1647.9	343.01	1273.77	5.08	1
Card11	1.05	0.751346	1.34	0.0144872	-1.2	0.00744786	1.14	0.0498139	1.1	0.243833	1.21	0.131262	1.01	0.864823	-1.18	0.611421	2.14	0.0280799	1.25	0.0153223	-1.09	0.237201	1.24	0.230556	1032.11	1137.64	1249.64	1168.41	1025.07	1271.92	1074.88	1158.04	985.33	941.24	969.37	801.79	967.53	1143.76	841.32	1028.34	910.02	561.47	445.2	897.98	225.25	664.34	1510.76	1017.55	1234.77
Uba52	-1.16	0.675176	1.34	0.209432	-1.7	0.0159213	-1.01	0.691421	1.03	0.616873	1.08	0.471707	2.05	0.323019	-1.47	0.261136	2.83	0.0318879	1.24	0.112399	-1.45	0.0296347	1.3	0.231597	23339.8	23369.2	24908.5	24106.8	20900.9	24764.2	23092.9	22450.3	21517	22071	19679.1	16381.6	23260.4	25806.8	19827.2	21742	20799.8	5899.96	3028.34	20042.5	9772.78	12662.5	25801.3	23340.1	24956.5
Il17rd	1.55	0.466517	3.35	0.173105	1.59	0.441529	1.03	0.940081	10.1	1.86e-06	-1.8	0.232051	-3.15	0.350935	2.15	0.257394	-3.37	0.113422	1.22	0.747071	-1.03	0.960217	-1.85	0.232121	2.91	5.44	21.14	26.61	17.32	3.77	7.43	1.45	13.83	1	3.83	11.64	1	1	1.04	1.13	1	19.36	39.14	9.88	31.61	28.12	39.5	10.8	6.99
Alox5	3.13	0.264215	-1.59	0.394855	1.1	0.327893	2.98	0.0859245	-1.14	0.928749	2.47	0.18866	-1.13	0.701885	2.47	0.18429	-3.1	0.392999	-1.04	0.789492	1.06	0.559994	-1.69	0.232292	308.26	235.27	221.16	21.34	22.83	257.12	227.47	135.43	20.59	1.95	5.32	185.56	7.77	1	218.53	280.46	199.57	50.34	249.51	7.56	2375.03	79.53	2972.14	6.35	15.15
Il21	1.45	0.494925	-1.51	0.358609	-1.46	0.0269643	-1.06	0.923762	-2.34	0.288796	2.95	0.247665	1.08	0.467395	1.21	0.77004	-1.17	0.8854	-1.02	0.832322	-1.25	0.0117333	2.26	0.233159	298.96	211.08	227.33	2.54	4.22	221.52	205.16	222.34	45.09	72.08	70.29	266.35	41.28	43.13	210.17	273.65	261.09	5.16	39.14	54.83	1015.61	220.91	39.5	48.27	50.32
Fcgr1	-2.51	0.00969566	1.02	0.874271	-1.64	0.00159957	-1.1	0.600578	-2.69	0.00048888	1.68	0.0320025	1.1	0.102237	1.15	0.586054	-3.08	0.176725	-1.06	0.753799	-1.37	0.0493863	1.28	0.2357	196.66	165.11	114.98	129.66	115.2	170.84	165.02	126.74	476.77	329.92	420.51	397.81	925.84	459.14	496.49	556.23	455.57	1552.76	1071.42	507.4	31.61	555.09	39.5	92.74	96.17
Ddx58	-1.48	0.201207	-1.29	0.566381	1.03	0.771832	-1.15	0.184788	-1.08	0.630016	1.14	0.471071	1.19	0.595151	-1.07	0.582882	2.24	0.278233	1.12	0.447204	1.39	0.0931214	1.21	0.238275	816.66	707.02	845.91	1033.02	879.63	991.17	832.55	700.33	1074.04	1026.95	985.05	823.7	1570.04	1565.95	915.51	1291.63	973.53	917.71	601.75	980.12	31.61	490.82	39.5	863.2	1001.78
Ccr9	1.84	0.070758	1.17	0.50756	1.12	0.113586	1.13	0.37767	-1.02	0.907234	1.85	0.0420751	1.16	0.0131711	-1.07	0.661659	1.23	0.738984	1.37	0.0510249	1.09	0.607581	1.25	0.239425	663.21	629.61	560.7	372.61	339.22	607.71	561.97	525.06	171.81	159.91	186.03	425.2	256.29	284.71	448.42	542.61	441.68	354.95	53.82	185.02	1964.04	368.72	1708.24	237.55	300.27
Il21r	-1.16	0.59272	1.02	0.86924	-1.31	0.0017832	1.19	0.00337268	-1.05	0.442598	1.27	0.0318978	1.1	0.258845	-1.26	0.520245	5.69	0.0529396	1.19	0.0346956	-1.2	0.0201153	1.39	0.240938	1060.01	1032.41	1102.72	981.12	821.04	1148.66	1040.69	1139.21	953.23	966.03	932.78	737.43	979.8	1004.06	942.68	893.29	890.18	220.72	39.14	906.5	31.61	362.29	39.5	924.18	1081.54
Il17d	1.68	0.46381	1.02	0.934649	1.08	0.485451	3.04	0.127088	-1.79	0.680651	5.32	0.145857	-1.26	0.602881	1.41	0.664407	-2.33	0.447881	1.29	0.110215	1.1	0.350345	2.22	0.241296	122.26	143.34	95.22	4.04	4.22	107.85	81.77	96.32	16.37	6.2	11.29	107.5	1	6.85	109.85	97.74	103.32	5.16	39.14	18.41	31.61	156.64	39.5	3.18	2.59
Abcf1	1.06	0.124976	1.44	0.122216	-1.1	0.211282	1.17	0.0585666	1.05	0.488302	1.08	0.334783	-1.01	0.920592	1.14	0.286416	1.41	0.542625	1.12	0.416003	-1.18	0.0325499	-1.08	0.242381	280.36	321.15	316.23	298.9	226.18	292.73	260.17	277.38	301.06	301.59	291.32	314.28	275.09	304	260.33	227.12	247.2	458.21	484.34	307.46	31.61	336.59	88.87	311.24	295.88
Lamp1	-1.51	0.0952817	1.09	0.207677	1.02	0.775527	1.02	0.73075	-1.05	0.655409	-1.12	0.21492	-1	0.994257	-1.07	0.0395479	1.56	0.250211	-1.15	0.0422402	1.17	0.187676	1.15	0.243289	917.41	993.7	1047.16	1525.7	1499.99	1144.56	1062.99	1155.14	1379	1446.3	1417.41	997.62	1694.31	1453.26	1065.99	1317.73	1181.9	675.06	797.45	1433.47	193.64	741.45	602.33	1173.17	1204.63
Ptpn6	-1.45	0.152652	1.19	0.0237155	-1.93	0.00456737	1.01	0.777784	-1.2	0.170116	-1.02	0.805697	1.23	0.497611	-1.37	0.336526	1.67	0.223729	1.21	0.00859116	-1.69	0.0158518	1.19	0.24792	1549.81	1380.78	1629.92	1925.11	1559.27	1643.05	1401.96	1721.49	2434.98	2406.84	2314.26	1661.78	2609.11	2529.19	1638.63	1955.53	1698.86	1439.17	288.65	2394.42	1236.91	921.39	2261.2	1976.03	2281.06
Casp4	-1.45	0.173367	1.06	0.544264	-1.36	0.023603	-1.22	0.0398884	-1.73	0.0289102	-1.14	0.308105	-1.32	0.134866	-1.92	0.260964	-2.23	0.065974	1.02	0.842497	-1.19	0.0123726	1.2	0.248779	145.51	138.5	180.42	280.84	228.24	162.63	141.24	149.91	472.55	412.8	389.15	249.92	691.21	541.73	295.85	420.04	300.78	344.63	288.65	425.26	1394.98	227.34	1313.27	221.68	281.43
Ptger2	1.11	0.779737	2.62	0.316323	-1.32	0.439687	-1.28	0.189429	1	0.998528	-2.14	0.118667	-1.58	0.525921	-1.33	0.0719078	-3	0.092161	1.96	0.273495	-1.19	0.429185	1.49	0.249696	9.11	13.91	38.43	27.36	25.59	13.35	23.79	21	28.19	17.53	20.26	22.6	31.47	31.55	11.63	17.16	10.05	5.16	39.14	22.28	31.61	34.54	39.5	24.14	26.46
Prkcd	-1.34	0.312158	1.45	0.128906	-1.74	0.00408384	1.08	0.0872108	-1.15	0.152195	1.08	0.405125	1.24	0.395257	-1.22	0.375052	2.84	0.157202	1.2	0.128448	-1.6	0.0206913	1.2	0.25002	830.61	836.45	900.23	1075.9	973.37	807.66	854.85	974.08	1129.79	988.7	935.76	684.02	1179.27	1038.02	804.75	984.08	807.82	623.43	249.51	943.7	31.61	490.82	39.5	900.04	1026.9
Isg15	-1.7	0.00676645	-1.2	0.471428	1.19	0.38121	-1.01	0.98195	-1.94	0.0103362	1.56	0.0807728	-1.16	0.289668	-1.31	0.442934	-1.95	0.176551	-1.05	0.720005	1.51	0.00924674	1.41	0.253612	794.96	721.54	653.3	290.62	228.24	809.03	706.18	627.9	1552.18	1091.41	950.7	1231.79	2698.22	2036.77	1273.93	1851.12	1204.72	3210.06	406.06	1217.26	3671.22	1165.6	3051.13	522.75	658.88
Cul1	-1.4	0.31227	-1.17	0.633485	1.08	0.15388	-1.05	0.428239	1.07	0.330584	1.09	0.269095	1.23	0.290016	-1.55	0.370696	5.01	0.0371779	1.14	0.152319	1.15	0.0249883	1.22	0.254451	624.46	662.27	697.75	649.41	540.49	696.73	599.14	464.23	702.33	699.69	662.46	549.82	550.6	638.98	562.32	647.02	508.16	200.06	53.82	647.67	31.61	150.22	39.5	581.18	689.02
Map3k1	-1.1	0.498841	-1	0.97001	1.16	0.0872081	1.09	0.140083	1.22	0.222347	-1.06	0.617045	1.03	0.762066	-1.14	0.434326	1.11	0.626481	-1.06	0.565566	1.22	0.128465	1.12	0.254883	449.31	474.77	561.93	702.82	597.71	551.56	561.97	490.3	694.73	671.35	620.64	469.02	597.2	635.12	374.23	432.53	379.17	675.06	366.92	607.37	825.92	349.44	681.32	668.2	702.21
Tlr4	1.02	0.949532	1.02	0.710356	1.09	0.363999	-1.15	0.084902	-1.24	0.0754711	1.35	0.046006	-1.17	0.531857	1.1	0.75016	-2.14	0.204285	-1	0.953353	1.16	0.0824383	-1.19	0.255562	409.01	373.17	359.44	271.07	246.85	374.9	340.45	297.66	350.06	276.08	312.98	460.81	355.21	327.16	417.07	458.63	404.96	680.22	171.23	323.74	3291.84	522.95	4512.52	220.41	212.35
Il4ra	-1.3	0.435081	1.24	0.104941	-1.28	0.0382747	1.05	0.540165	-1.25	0.0444359	1.16	0.148227	1.31	0.287005	-1.22	0.44409	4.11	0.112859	1.24	0.0939543	-1.04	0.638638	1.3	0.25565	1546.71	1344.49	1541.03	1715.25	1423.48	1707.42	1565.49	1505.67	1547.12	1483.84	1600.37	963.38	2319.71	1911.73	1695.05	1693.37	1542.09	545.98	171.23	1733.38	31.61	818.57	39.5	1351.01	1749.13
Atf2	1.14	0.427357	1.06	0.512214	-1.05	0.304655	-1.11	0.223942	1.11	0.175803	1.13	0.27265	1.04	0.750985	1.41	0.477387	-1.67	0.468504	1.16	0.096931	-1.03	0.718597	-1.38	0.256532	178.06	171.16	181.65	177.04	170.34	153.04	166.51	178.88	142.24	139.37	146.46	143.1	145.11	127.26	107.76	147.68	150.95	700.87	1032.28	124.57	31.61	400.85	39.5	136.56	140.76
Ccl4	1.23	0.815904	-1.51	0.44507	1.24	0.191288	-1.3	0.512535	-4.27	0.0735327	4.43	0.15092	-1.39	0.501115	-1.32	0.722415	-8.76	0.108603	-1.21	0.38435	1.27	0.127858	-1.75	0.256975	168.76	160.27	121.15	4.8	5.6	161.26	153.13	118.05	70.43	30.99	47.14	154.06	129.58	72.46	176.73	186.26	150.95	76.15	39.14	81.95	3702.83	53.82	4078.05	4.45	4.47
Il12rb2	-1.28	0.571767	-1.15	0.872115	-1.36	0.233513	-1.01	0.924671	-2.72	0.0153608	-1.17	0.572572	-1.79	0.57526	-1.08	0.703633	-2.93	0.124336	1.49	0.531843	-1.28	0.432857	1.49	0.257501	10.66	38.1	38.43	57.45	55.23	27.05	5.95	36.94	110.98	90.49	76.26	59.57	163.09	137.29	67.01	79.58	75.54	101.97	39.14	99.78	31.61	105.23	128.36	41.92	43.41
Ahr	1.35	0.591444	1.35	0.195187	1.51	0.0333262	1.16	0.369001	1.36	0.164186	1.05	0.816897	-1.64	0.48465	-1.1	0.660803	-3.33	0.14554	-1.72	0.0595622	1.25	0.395613	1.79	0.25961	81.96	84.07	87.82	162.75	127.61	84.57	89.2	91.98	99.16	69.95	79.25	85.59	92.79	97.15	54.47	61.42	56.68	132.95	288.65	77.3	2786.01	92.38	3604.09	80.67	94.28
Il9	2.57	0.357203	-1.85	0.256113	-1.44	0.00256089	2.51	0.102404	-3.27	0.566017	12.44	0.0880486	-1	0.985772	2.71	0.278416	-2.84	0.574327	1.21	0.318074	-1.25	0.0725485	2.35	0.260446	291.21	238.9	227.33	1	1	240.69	263.15	257.1	22.28	1	1	210.21	1	1	227.93	280.46	269.02	5.16	39.14	1	1837.58	208.06	1510.76	1	1
Oas2	-1.45	0.261216	2.24	0.0115802	-1.67	0.16045	-1.02	0.962734	-1.38	0.332951	1.17	0.618439	-1.98	0.120123	-1.46	0.522101	-2.38	0.102034	-1.2	0.654051	1.1	0.770608	1.59	0.260624	54.06	40.52	71.77	179.3	166.21	124.28	50.55	107.91	355.13	283.17	261.45	215.68	769.69	655.96	220.62	370.11	257.12	576.96	132.09	333.81	1173.68	214.48	918.3	166.42	253.17
Klrk1	-1.83	0.0221556	1.07	0.742703	-1.06	0.715005	-1.14	0.407385	-1.65	0.078009	1.04	0.861072	-1.05	0.872355	-1.52	0.404381	1.14	0.856456	1.28	0.237498	1.07	0.670634	2.26	0.260717	139.31	93.75	129.8	273.32	232.38	137.98	87.72	87.63	334.85	339.13	330.9	201.99	623.36	537.1	296.9	410.97	308.71	65.83	39.14	321.41	31.61	92.38	39.5	137.2	274.53
Elane	2.51	0.368589	-1.55	0.504228	-1.22	0.028636	1.86	0.186713	-1.67	0.784294	12.12	0.0588859	-1.02	0.901033	3.83	0.230159	-5.76	0.17016	1.24	0.0685227	-1.09	0.466107	-4.14	0.260941	298.96	248.58	201.41	6.3	91.07	258.49	184.35	174.54	12.14	13.99	5.32	215.68	1	1	208.08	278.19	221.4	91.64	327.78	21.5	1679.51	323.73	2261.2	1.27	1
Ackr1	1.96	0.16737	-1.68	0.463769	1.2	0.146793	-1.03	0.668424	-1.44	0.419714	1.77	0.0511019	1	0.994701	-1.69	0.144596	1.16	0.893229	-1.15	0.430403	1.49	0.0608376	2.02	0.262147	404.36	327.2	303.88	112.36	110.37	339.29	364.24	242.62	81.42	63.58	68.79	238.96	143.47	103.33	304.21	378.05	323.6	5.16	39.14	74.2	825.92	105.23	878.81	80.03	96.17
Xaf1	-1.43	0.0780832	1.39	0.035942	-1.43	0.0144739	-1.19	0.419912	-1.34	0.174728	1.43	0.0945524	-1.13	0.315024	-1.21	0.451346	1.48	0.550659	1.31	0.167935	-1.01	0.935213	1.21	0.262311	449.31	391.31	444.64	449.33	408.84	510.48	356.81	426.57	727.68	577.14	570.61	399.18	1400	1197.01	668.9	1001.1	655.01	840.27	523.48	643.02	31.61	432.98	39.5	405.88	557.14
Sugt1	-1.2	0.050546	-1.01	0.945429	-1.01	0.878348	-1.08	0.0567812	-1.14	0.0666854	1.02	0.700236	1.16	0.0871391	-1.27	0.220105	1.14	0.592861	-1.05	0.531712	1.05	0.511509	1.15	0.264256	1063.11	936.85	985.42	955.55	879.63	1011.71	926.21	963.95	1042.78	1103.45	1025.37	964.75	1180.9	1178.49	948.95	1088.48	970.55	726.69	445.2	998.72	1774.36	767.16	2103.21	860.03	973.52
Ctsz	-1.91	0.0388614	-1.03	0.727312	-1.01	0.774537	-1.06	0.261126	-1.36	0.0252629	-1.24	0.0291826	1.24	0.47309	-1.11	0.153901	-1.26	0.160631	-1.18	0.0269934	1.02	0.481701	-1.07	0.266883	2234.91	2203.32	2292.94	2908.95	2719.36	2060.75	2106.65	2034.35	5520.98	5160.96	5022.7	4018.55	5744.29	5069.29	3747.35	4045.96	3734.97	4722.81	3184.89	5331.49	4714.49	3022.85	4789	3819.93	3449.19
Cblb	-1.04	0.790408	-1.01	0.964665	-1.12	0.19115	1.08	0.375337	1.1	0.569734	1.18	0.333063	-1	0.978409	1.08	0.425299	1.11	0.789383	1.3	0.0919601	-1.01	0.941791	1.17	0.267208	887.96	916.28	990.36	1406.1	1043.68	982.96	899.45	866.9	993.78	1090.7	960.41	722.37	1223.42	1356.78	698.16	805.9	722.48	484.03	601.75	949.9	3228.61	510.1	3327.61	981.98	1180.76
Hprt	-1.25	0.281556	-2.59	0.331237	-1.03	0.717582	-1.14	0.0273563	-1.09	0.443977	-1.36	0.0213083	1.03	0.85326	-1.77	0.315275	2.19	0.119259	-1.29	0.0306948	-1.05	0.594468	1.39	0.268686	669.41	611.46	750.84	1051.83	971.99	692.62	700.24	791.58	1084.17	1255.04	1263.59	805.9	1273.28	1241.78	939.55	889.88	933.83	225.88	210.37	1203.31	794.31	195.2	878.81	1169.35	1141.2
Eomes	1.42	0.413402	-1.07	0.782144	-1.13	0.15853	-1.11	0.39433	-1.14	0.645539	1.81	0.0556627	1.14	0.312942	-1.11	0.739459	1.96	0.150014	-1.16	0.449007	1.08	0.433042	1.89	0.269269	382.66	303.01	294.01	119.13	117.96	326.97	301.8	261.45	88.17	84.12	85.97	282.78	117.31	147.32	270.77	330.39	284.9	76.15	39.14	91.25	31.61	227.34	128.36	62.88	110.61
C3ar1	-2.17	0.185954	-1.08	0.316397	-1.68	3.208e-05	-1.56	0.0994946	-4.65	0.00272497	-1.75	0.360871	-1.28	0.491816	-1.87	0.0293447	-9.22	0.00452191	-1.67	0.0197073	-1.7	0.0130992	-1.55	0.269467	312.91	218.34	239.68	38.64	62.12	279.03	214.08	209.3	471.71	322.84	562.39	492.3	743.53	443.71	680.4	679.93	509.15	1268.79	1227.97	849.16	8128.84	863.56	5104.97	82.57	67.28
Il9r	2.4	0.121349	-1.02	0.881442	-1.39	0.0073305	1.09	0.392074	1.45	0.455647	1.36	0.205295	1.07	0.311804	-1.36	0.0915654	1.59	0.487867	1.16	0.283662	-1.29	0.112698	-1.25	0.269538	441.56	427.6	384.14	231.2	171.03	365.31	389.52	371.53	51	57.91	52.37	262.24	38.83	44.67	193.45	266.84	206.51	91.64	53.82	32.35	1015.61	175.92	1155.28	78.13	113.12
Ifnlr1	2.45	0.346486	1.22	0.117446	-1.27	0.00973764	4.17	0.0265975	-1.56	0.799159	12.08	0.0525397	1.15	0.0856031	5.93	0.119158	-5.25	0.214062	1.12	0.538487	-1.21	0.120219	-2.49	0.269594	252.46	182.05	142.14	2.54	4.22	174.95	200.7	173.09	8.76	1	3.83	191.03	1	1	132.84	218.04	135.07	169.09	210.37	4.46	193.64	317.31	39.5	1	1
Derl1	1.02	0.896126	1.14	0.561014	-1.31	0.0265652	-1.02	0.775178	1.07	0.264017	-1.09	0.293623	-1.07	0.652061	1.03	0.851543	-1.82	0.14418	-1.05	0.453981	-1.18	0.166638	-1.27	0.271242	364.06	370.75	469.33	428.27	475.01	447.48	425.2	387.46	628.84	508.43	492.2	604.6	501.55	464.55	425.43	421.18	424.81	912.55	797.45	569.4	3576.37	690.04	3525.1	576.74	472.98
Rel	1.02	0.93599	1.11	0.307258	1.13	0.0771881	-1.02	0.726781	-1.01	0.892418	1.23	0.00181616	1.25	0.277775	-1.93	0.388331	4.02	0.0702863	1.02	0.811184	1.2	0.072623	1.25	0.271408	1027.46	880	906.41	783.3	623.21	993.91	889.05	998.71	675.3	662.85	611.68	551.19	695.3	708.44	713.84	872.86	728.44	308.49	92.95	581.02	31.61	580.79	39.5	748.87	768.15
Stk11ip	1.64	0.32179	1.2	0.547915	2.22	0.0281827	1.08	0.21284	1.31	0.02554	-1.2	0.251256	-1.64	0.406193	1.95	0.312595	-4.97	0.0614393	-1.07	0.717932	1.53	0.0014342	-1.62	0.271537	58.71	113.1	64.36	110.1	116.58	74.98	86.23	118.05	79.73	67.12	68.79	78.74	61.72	67.05	48.2	59.16	47.75	530.49	1071.42	74.98	2406.64	156.64	2814.15	87.65	92.4
Gla	1.01	0.989743	1.05	0.873791	-1.16	0.103218	-1.18	0.0624251	-2.36	0.0111771	-1.61	0.00529415	-1.97	0.300849	1.62	0.437901	-7.15	0.00784274	1.08	0.645386	-1	0.987411	-1.42	0.271731	35.46	30.85	55.71	57.45	44.89	29.79	23.79	45.63	127.03	108.91	94.18	69.16	213.78	136.52	94.18	94.34	82.48	618.26	601.75	116.05	1679.51	304.45	3130.13	67.96	54.09
Parp1	1.14	0.277158	1.19	0.0388858	1.05	0.713089	1.14	0.317939	1.38	0.0738305	-1	0.98288	-1.64	0.340076	1.03	0.782509	3.26	0.105811	1.25	0.125415	-1.12	0.566749	1.56	0.273041	88.16	159.06	135.97	147.71	156.56	159.89	151.64	138.33	209.82	188.96	193.5	160.91	141.02	158.13	93.13	86.39	89.43	9.04	39.14	195.09	31.61	163.07	39.5	235.65	230.56
Ptk2b	1.01	0.928703	1.21	0.186159	-1.28	0.00131325	1.2	0.00737908	1.06	0.665261	1.01	0.895463	1.11	0.566013	1	0.992455	1.02	0.915886	1	0.947937	-1.18	0.00323519	1.07	0.273336	864.71	824.35	980.49	1262.44	996.81	1056.91	947.03	1145	1117.12	1090.7	1050.76	708.67	1265.93	1172.32	789.07	833.14	806.83	1408.19	719.17	982.45	2248.57	767.16	2735.16	1183.96	1288.78
Il34	1.85	0.249474	1.19	0.152363	-1.2	0.0226452	1.3	0.079767	-1.29	0.685016	2.28	0.0797528	-1.03	0.886124	-1.06	0.781712	3.49	0.107815	1.04	0.792476	-1.18	0.0393184	1.79	0.273717	419.86	323.57	356.98	66.47	69.02	313.27	341.94	302	57.76	50.12	61.33	217.05	58.45	48.53	343.92	351.95	313.68	5.16	39.14	54.05	31.61	169.5	39.5	46.37	73.56
Gata3	1.67	0.267637	1.08	0.571918	-1.06	0.501627	1.42	0.0641718	-1.15	0.797131	2.84	0.0251653	1.12	0.313577	1.24	0.580304	3.65	0.0149794	1.12	0.387516	1.12	0.276534	2.03	0.277003	478.76	529.21	484.15	149.97	114.51	496.78	536.7	420.78	102.54	88.37	66.55	196.51	76.44	94.07	356.46	447.28	368.25	34.85	39.14	101.33	31.61	175.92	39.5	58.44	88
Il33	-3.39	0.0991769	1.04	0.808375	-1.16	0.136964	1.03	0.827033	-2.3	0.00030184	1.26	0.119736	-1.03	0.895977	-1.5	0.412251	2.39	0.257574	1.22	0.23889	1.03	0.805187	2.2	0.278653	348.56	335.67	338.46	276.33	248.23	300.95	282.47	273.03	769.91	576.43	468.3	451.22	916.03	718.48	571.72	614.11	495.26	24.52	39.14	713.54	31.61	130.94	39.5	242.64	258.2
Cpa3	3.9	0.0238375	2.5	0.106111	1.87	0.276682	1.41	0.512156	4.14	0.00052466	1.59	0.36282	-1.06	0.927099	1.41	0.543643	-1.74	0.552351	1.18	0.64461	1.51	0.317016	1.98	0.278692	365.61	312.69	292.77	345.53	439.86	322.86	341.94	302	47.62	38.78	82.98	51.35	43.74	19.97	23.12	26.24	22.95	107.13	53.82	64.13	4524.8	124.51	5262.96	161.33	179.07
Traf6	1.18	0.442277	1.01	0.969573	-1.34	0.129032	-1.05	0.41292	1.07	0.633043	1.09	0.3071	-1.14	0.643056	-1.46	0.342496	1.2	0.784378	1.25	0.00424958	-1.14	0.0848191	-1.07	0.279575	250.91	228.01	287.83	347.04	320.61	302.32	266.12	249.86	263.04	272.54	256.23	188.29	323.33	287.02	207.03	237.33	190.64	318.81	39.14	230.74	1679.51	111.66	1510.76	299.17	287.71
Atf6	-1.05	0.783336	-1.19	0.616137	-1.14	0.167932	-1.09	0.292474	-1.1	0.379849	-1.36	0.0620643	-1.34	0.323713	-1.58	0.229507	-1.17	0.677187	-1.46	0.022877	-1.07	0.403676	1.26	0.27958	123.81	165.11	147.08	222.93	180.68	191.39	162.05	122.39	412.57	417.76	416.78	356.73	306.16	286.25	219.57	211.23	245.21	272.35	327.78	406.66	1489.83	182.35	1866.23	457.32	356.8
Cd2	-1.2	0.469877	1.29	0.0687677	-1.24	0.114778	-1.02	0.835713	1.04	0.728797	1.09	0.476575	1.27	0.217848	-1.09	0.459775	2.45	0.070145	1.26	0.114742	1	0.974111	1.22	0.280081	2344.96	2033.97	2486.79	2927.01	2203.08	2631.83	2371.29	2167.61	2121.57	2396.22	2056.63	1622.07	2485.66	2741.45	1732.67	2134.84	1984.63	1304.94	1110.55	1867.45	225.25	1204.16	2458.68	2094.8	2574.35
H2-DMb2	-1.19	0.659463	-2.69	0.415461	-1.26	0.00088297	1.02	0.755953	1.27	0.0761542	1.01	0.899168	1.4	0.5028	-1.69	0.290772	4.53	0.0550679	1.12	0.0201996	-1.17	0.0569851	1.73	0.280296	2461.21	2348.47	2525.06	2699.1	2118.29	2637.31	2295.46	2523.93	2631.82	2687.35	2404.61	1848.02	2097.34	2339.32	1645.94	1890.84	1607.58	256.86	92.95	2002.29	1142.07	330.16	799.81	3109.17	3359.38
Ctla4	1.13	0.724382	1.24	0.0467578	1.01	0.961101	1.01	0.948544	-1.65	0.00012614	1.25	0.130556	-1.33	0.371143	-1.41	0.334858	-1.66	0.449686	1.05	0.766366	1.09	0.614135	1.26	0.28056	188.91	276.4	158.19	146.2	87.63	192.76	136.78	126.74	168.43	174.79	122.56	177.34	163.91	175.88	194.49	210.09	210.48	122.62	92.95	132.32	2311.8	118.09	1747.74	105.44	118.78
Tgfb1	-1.5	0.31023	1.17	0.0806707	-1.29	0.0440993	1.14	0.0592349	1.19	0.222898	1.06	0.622666	1.32	0.254304	1.05	0.415851	2.8	0.204205	1.04	0.709975	-1.2	0.0499743	1.12	0.280577	984.06	1261.03	1221.25	1782.94	1589.6	1148.66	1073.4	1279.71	1513.32	1448.43	1427.87	1027.75	1451.5	1426.25	977.17	996.56	897.12	783.48	836.59	1472.22	31.61	465.12	39.5	1417.07	1518.01
Tifa	-1.34	0.040479	1.19	0.151796	-1.37	0.0178774	-1	0.99912	-1.5	0.0136551	1.39	0.0744236	1.21	0.175326	-1.67	0.353397	1.67	0.386	1.21	0.11146	-1.24	0.0542532	1.68	0.280896	546.96	498.97	496.49	343.28	310.27	496.78	437.09	396.15	489.45	448.22	416.78	515.58	521.99	435.22	534.1	597.08	473.43	107.13	39.14	490.35	731.08	201.63	246.86	254.07	289.6
Limk2	1.29	0.0984629	1.4	0.0708076	1	0.981729	1.14	0.211005	1.13	0.150168	1.12	0.437918	-1.57	0.395115	-1.34	0.525096	2.99	0.0308045	1.19	0.225623	1.14	0.21935	1.27	0.281328	235.41	211.08	329.81	304.91	272.36	242.06	304.77	245.51	206.44	230.75	191.26	134.89	195.8	224.51	185.09	201.01	173.77	50.34	92.95	239.27	31.61	98.81	39.5	196.9	253.8
Ddost	-1.22	0.19277	-1.55	0.108431	-1.18	0.0306128	-1.01	0.954661	-1.13	0.518941	-1.08	0.469644	1.09	0.256653	1.23	0.533016	1.08	0.901956	-1.11	0.193527	-1.09	0.250622	-1.41	0.28241	432.26	436.07	377.96	240.23	218.59	380.38	376.14	254.2	422.71	380.21	366.74	404.66	241.58	216.79	361.69	415.5	376.19	613.1	327.78	391.16	31.61	657.91	39.5	367.13	265.73
Pecam1	-1.21	0.635251	1.44	0.045095	-1.15	0.39404	-1	0.954018	1.42	0.044182	1.15	0.350201	1.4	0.219054	-1.17	0.290575	4.6	0.0681709	1.3	0.102623	-1	0.97366	1.29	0.28244	1526.56	1534.4	1583.01	2211.69	2052.81	1615.66	1500.08	1437.59	1306.35	1318.09	1378.58	842.87	1469.49	1535.08	952.09	1082.81	903.08	468.54	249.51	1304.83	31.61	484.39	39.5	1528.23	1763.57
Mx1	1	0.992679	-1.24	0.634283	1.12	0.53794	1.1	0.646044	-1.17	0.368107	1.72	0.110688	-1.38	0.343876	1.23	0.45482	-1.05	0.924461	1.16	0.479226	1.6	0.039443	1.27	0.282626	243.16	201.4	185.36	172.53	85.56	211.93	150.16	197.71	214.05	145.75	153.92	192.4	331.5	305.55	207.03	274.78	229.33	509.84	288.65	153.25	31.61	150.22	39.5	118.14	173.41
Pik3cb	1.16	0.311895	1.06	0.704772	-1.17	0.206254	-1.04	0.539849	-1.04	0.80633	1.5	0.0140886	1.18	0.241265	1.02	0.775895	-1.15	0.590096	1.03	0.781749	1	0.991867	-1.12	0.28568	515.96	423.97	506.37	349.29	313.03	469.39	469.8	409.19	222.49	247.75	242.04	366.32	304.53	283.94	369	491.54	401.99	447.89	680.03	257.87	193.64	368.72	88.87	236.92	272.01
Stat6	1.27	0.36247	1.13	0.477311	-1.01	0.92526	1.17	0.171466	-1.15	0.305873	1.27	0.0599779	-1.13	0.524674	1.08	0.412982	-1.3	0.579714	1.02	0.773763	-1.05	0.667758	-1.23	0.285905	266.41	305.43	342.16	247.75	184.13	266.71	301.8	280.28	192.08	164.16	159.9	223.9	215.42	205.21	230.02	297.48	248.19	287.83	92.95	183.47	1300.14	265.89	1510.76	152.44	175.93
Mapk13	1.97	0.352495	-2.51	0.162598	1	0.983747	1.33	0.685668	-2.23	0.450155	4.49	0.108429	-1.42	0.471665	5.36	0.212632	-4.33	0.010585	1.58	0.450816	-1.02	0.933486	-2.9	0.286253	60.26	36.89	54.48	1.03	6.29	27.05	50.55	32.59	14.68	9.03	7.56	43.14	7.77	2.22	37.75	38.73	35.85	117.46	249.51	33.9	98.79	66.67	681.32	1.27	1
Icosl	1.04	0.841474	1.42	0.0688497	-1.8	0.0259342	1.19	0.109661	1.39	0.0203988	1.59	0.0340126	1.6	0.231493	-1.8	0.432578	4	0.0292287	1.6	0.0162162	-1.45	0.0605255	1.49	0.286658	897.26	802.58	910.11	914.93	756.24	948.72	944.05	869.8	610.25	630.27	547.46	551.19	492.55	534.01	442.15	605.03	448.62	194.9	39.14	491.13	288.48	220.91	39.5	632.63	840.38
Oasl1	-1.35	0.197901	1.23	0.187406	-1.46	0.0427703	1.2	0.677195	-1.82	0.0231562	3.01	0.0225355	-1.24	0.371597	-1.31	0.54774	1.15	0.783804	1.1	0.524695	-1.18	0.11195	1.96	0.287183	192.01	195.35	159.43	43.16	27.66	195.5	138.26	160.05	239.39	137.95	153.92	167.75	384.64	276.22	216.44	334.93	204.53	313.65	39.14	183.47	31.61	195.2	39.5	67.33	96.79
Tlr2	-1.01	0.963737	1.2	0.209057	-1.14	0.189592	-1.13	0.326823	-1.39	0.294557	1.74	0.0552578	-1.23	0.580353	-1.39	0.337176	1.11	0.895704	1.31	0.0888604	-1.17	0.128839	1.32	0.287932	300.51	303.01	242.15	105.59	94.52	273.56	231.93	231.03	161.67	139.37	116.59	249.92	117.31	156.59	291.67	324.72	272	45.18	53.82	130.77	31.61	220.91	39.5	79.4	93.03
Chuk	1.04	0.766142	1.17	0.0515201	-1.38	0.00697125	-1.09	0.120338	1.03	0.676351	1.21	0.0749731	1.12	0.021517	-1.04	0.6749	1.41	0.665978	1.16	0.125585	-1.15	0.135111	1.1	0.289005	708.16	609.04	695.28	632.86	523.26	700.84	692.8	587.35	649.96	697.56	649.01	603.23	631.53	591.9	577.99	749.16	549.83	499.52	39.14	595.75	3955.75	343.01	4394.03	559.59	570.32
Map3k3	1.14	0.279869	1.48	0.0482439	-1.27	0.132661	1.03	0.637058	1.04	0.547164	1.17	0.146491	-1.03	0.842057	1.09	0.365038	-1.12	0.820797	1.38	0.0451557	-1.2	0.117831	-1.1	0.289224	412.11	550.98	519.95	516.28	467.43	450.22	463.85	436.71	415.95	405.71	376.45	385.49	428.79	456.06	382.59	400.75	357.34	530.49	132.09	406.66	2058.88	336.59	2142.71	398.89	438.44
Rack1	-1.36	0.425108	1.15	0.316717	1.02	0.696419	-1.04	0.241813	-1.03	0.752566	-1.1	0.328696	1.56	0.403079	-1.15	0.151242	1.49	0.0313799	-1.04	0.687445	1.11	0.157316	1.05	0.289569	5500.77	5771.69	6568.62	6742.05	5323.52	5780.3	5698.52	5454.15	6557.53	6955.24	6465.41	5942.57	6892.9	8274.71	5429.73	5604.14	5640.09	5120.35	3067.48	6323.43	5441.62	4398.11	5420.95	6957.06	7736.08
Mrc1	1.95	0.0433455	1.28	0.149297	-1.71	0.056432	1.08	0.70847	2.35	0.0142144	1.56	0.112452	1.4	0.00229171	-1.7	0.431377	5.5	0.0821804	1.19	0.145709	-1.53	0.00912134	1.52	0.290071	595.01	517.11	481.68	809.63	963.03	495.41	514.4	493.2	110.98	107.49	210.68	260.87	163.91	143.46	382.59	356.49	379.17	5.16	39.14	178.82	31.61	362.29	39.5	311.87	255.06
Plaur	-1.11	0.738914	2.01	0.10167	-1.2	0.254014	-1.22	0.055969	-1.49	0.0309419	-1.12	0.499569	-1.26	0.510325	1.45	0.521677	-5.29	0.0121427	1.12	0.314525	-1.26	0.110379	-1.62	0.290266	97.46	74.39	117.45	134.17	118.65	151.67	111.5	112.26	255.44	227.21	237.56	189.66	306.16	219.1	149.56	185.13	176.75	1387.54	1658.49	219.12	1742.74	600.07	1984.72	161.97	195.39
Xcr1	2.79	0.0278053	-1.44	0.593947	1.1	0.353247	1.03	0.776739	1.95	0.194844	2.32	0.0256708	1.15	0.0926712	-1.46	0.36175	1.55	0.595661	1.2	0.272496	1.14	0.482211	1.91	0.290859	353.21	385.26	315	232.71	207.56	326.97	383.57	252.76	62.83	48.7	38.18	152.69	49.46	44.67	235.25	294.07	246.2	34.85	39.14	45.53	762.7	66.67	39.5	93.37	133.85
Mapk9	1.07	0.783164	1.16	0.545619	-1.35	0.125776	-1.02	0.826946	-1.02	0.888614	-1	0.989088	-1.29	0.420969	1.15	0.453771	-2.69	0.0385663	1.13	0.363236	-1.44	0.0251111	-1.19	0.291123	264.86	206.24	271.78	398.18	348.18	292.73	285.45	293.31	320.49	390.13	318.21	254.03	465.58	405.11	255.1	300.88	265.06	762.83	954	346.21	2469.87	497.25	2419.18	317.59	375.01
Lat2	1	0.97624	1.16	0.495323	-1.19	0.219079	-1.09	0.432617	-1.12	0.353949	-1.13	0.39629	-1.59	0.221794	-1.47	0.219218	2.55	0.109145	1.08	0.457989	-1.18	0.337316	1.1	0.291223	159.46	177.21	187.82	199.61	163.45	177.69	170.97	204.96	328.09	337.71	301.78	196.51	279.18	273.9	191.36	254.35	185.68	189.74	39.14	284.21	31.61	195.2	39.5	352.52	325.4
H2-D1	-3.17	0.0008316	-1.11	0.84978	1.17	0.569081	1.23	0.483512	-1.25	0.237419	-1.04	0.721657	-1.05	0.581573	-1.68	0.31902	2.38	0.52525	1.27	0.462241	1.15	0.330438	2.21	0.291272	161.01	339.3	235.98	159.74	166.9	213.3	156.1	91.98	1033.49	664.98	525.8	610.07	324.96	424.41	207.03	249.81	184.68	5.16	39.14	770.89	31.61	6.43	39.5	206.43	300.27
Prcp	-1.2	0.139236	-1.49	0.397943	-1	0.987506	-1.14	0.129152	-1.01	0.91425	-1.08	0.288248	1.02	0.846938	-1.11	0.402929	-1.7	0.245804	-1.01	0.950851	1.02	0.756489	-1.1	0.292013	725.21	796.53	761.95	984.13	749.35	652.91	683.88	494.65	1105.29	1022.7	971.61	849.72	896.41	949.26	720.11	821.79	743.32	798.97	914.86	992.52	5093.86	548.66	4986.48	810.48	795.16
Vwf	1.66	0.452869	-1	0.986305	-1.62	0.0261889	1.49	0.152181	1.57	0.546757	2.3	0.0311702	1.3	0.00187758	-1.12	0.708205	4.47	0.0402826	1.19	0.331292	-1.38	0.0163586	1.79	0.293599	378.01	293.33	365.62	154.48	202.74	373.53	367.21	330.97	41.71	28.16	39.67	170.49	26.57	16.11	258.24	254.35	272	5.16	39.14	39.33	31.61	111.66	39.5	92.1	84.23
Jak3	1.12	0.116325	1.21	0.132296	-1.01	0.803633	1.25	0.00734227	-1.25	0.0258241	1.23	0.193241	-1.09	0.451634	-1.42	0.444558	2.57	0.0990497	1.09	0.236768	1.05	0.559711	1.3	0.295108	354.76	381.63	355.74	277.08	273.05	344.77	276.53	378.77	257.98	268.29	264.44	275.94	371.56	399.71	337.65	375.78	325.58	122.62	39.14	260.97	31.61	227.34	39.5	276.3	317.86
Myc	-1.05	0.806553	1.06	0.332139	-1.1	0.129357	1.1	0.132336	-1.09	0.158639	1.1	0.223441	-1.13	0.212578	-1.6	0.459225	3.58	0.0663745	1.04	0.693378	-1.07	0.247583	1.23	0.295196	649.26	589.69	616.26	645.65	446.75	636.47	631.85	584.45	525.77	536.05	606.45	432.05	619.27	679.11	560.23	593.68	584.56	148.43	92.95	583.35	31.61	355.87	39.5	540.53	658.88
P2rx7	-1.22	0.463636	-1.63	0.459644	-1.07	0.194802	-1.03	0.541747	-1.31	0.233261	1.13	0.312295	1.09	0.147417	-1.46	0.300829	1.02	0.967817	-1.1	0.320124	1.05	0.692452	1.37	0.299919	269.51	287.28	237.21	120.63	140.7	244.8	208.14	212.2	216.58	226.5	188.27	363.58	157.37	189.77	257.19	296.34	255.13	76.15	92.95	237.72	604.62	137.37	128.36	111.79	115.63
Aif1	-3.14	0.00404451	1.17	0.331247	-2.01	0.0043952	-1.09	0.0939265	-2.11	0.00111261	1	0.972984	1.21	0.27597	-1.36	0.159046	-1.02	0.96205	1.04	0.768228	-1.89	0.00516859	1.21	0.300549	1049.16	1091.68	968.14	1464.02	1288.38	967.89	927.7	943.67	3528.13	3048.62	3154.34	2041.11	4128.87	3305.66	2725.38	3060.89	2656.39	1666.34	836.59	3890.08	320.1	1461.22	286.35	1141.41	1411.25
Ywhaq	-1.03	0.899034	-1.21	0.487279	-1.22	0.0165551	-1.11	0.0705805	-1.05	0.788302	1.16	0.146906	1.58	0.348598	-1.4	0.230183	1.65	0.227376	-1.01	0.732521	-1.08	0.255389	1.31	0.30128	4784.67	4132.66	4169.65	2826.97	2675.24	4614.86	4559.71	3760.91	2513.55	2625.73	2583.08	3673.45	2604.2	2435.03	3822.59	4582.75	3913.57	788.64	954	2571.1	5062.25	2039.6	5618.43	2795.4	2654.74
H2-Pa	2.54	0.324865	1.33	0.0112197	-2.06	0.00070422	1.77	0.332568	-2.99	0.57752	9.16	0.142667	-1.03	0.874802	1.98	0.382502	-4.1	0.395126	1.45	0.0152645	-1.85	0.00552458	2.05	0.301822	230.76	242.53	149.55	1	1	161.26	178.4	161.5	2.85	1.24	1	174.6	1	1	176.73	232.79	164.84	29.69	39.14	1	351.71	214.48	39.5	1	1
Ifit1	-1.01	0.967124	1.06	0.810804	-1.31	0.0514646	-1.06	0.902487	-1.33	0.189567	2.1	0.0592934	-1.15	0.48937	-1.02	0.95436	-2.64	0.0584627	1.08	0.617717	1.07	0.670315	1.48	0.302371	359.41	317.52	345.86	183.06	121.4	469.39	316.67	354.15	432.85	294.5	257.72	497.78	902.13	711.53	411.84	778.66	496.25	1403.03	914.86	326.84	3070.54	677.19	3367.11	173.4	336.07
Ace	2.85	0.103984	1.22	0.015458	-1.38	0.0134799	1.28	0.0460535	1.56	0.549173	1.67	0.0825725	1.12	0.00921241	-1.33	0.27362	1.98	0.444169	1.19	0.129938	-1.26	0.0552898	1.95	0.303881	424.51	385.26	437.23	97.31	137.95	388.59	353.83	309.24	43.4	29.57	65.81	278.68	28.2	16.11	254.06	311.1	259.1	9.04	39.14	92.03	952.38	240.19	1194.78	110.52	96.17
Runx3	1.52	0.429148	1.05	0.687461	-1.44	0.00460068	1.44	0.0262206	-1.55	0.431814	2.73	0.0319338	1.02	0.908624	-1.04	0.736109	-1.47	0.621456	1.27	0.151273	-1.36	0.0110362	1.14	0.304051	300.51	257.04	222.4	61.21	51.78	255.75	187.32	210.75	77.19	59.33	82.98	201.99	63.36	49.3	220.62	279.32	220.4	163.92	39.14	52.5	1426.6	349.44	1787.23	45.1	67.28
Cxcl17	2.64	0.265723	-1.94	0.211777	-1.01	0.882627	2.98	0.100489	-2.17	0.657991	9.32	0.0716794	-1.31	0.423987	4.35	0.100607	-2.53	0.478037	-1.1	0.640737	1.11	0.327636	2.05	0.306128	165.66	126.4	114.98	1.79	2.84	116.06	108.53	94.87	11.3	1	3.83	88.33	1	1	108.81	165.83	133.09	5.16	39.14	12.21	1616.28	73.1	1155.28	1	1
Tlr9	-1.13	0.212659	-1.51	0.439426	1.07	0.355067	1.18	0.045433	-1.47	0.0467981	1.2	0.181026	1.11	0.249684	-1.51	0.41047	2.19	0.567796	-1.03	0.605921	1.1	0.192664	2.27	0.307806	477.21	511.06	431.06	250.01	237.89	472.13	413.3	425.12	471.71	390.13	377.2	506	454.95	438.3	504.85	624.32	507.17	5.16	39.14	385.73	31.61	227.34	167.86	328.38	366.84
Marcks	-1.18	0.338403	1.48	0.316492	-1.31	0.089742	1.3	0.0436716	-1.11	0.174429	1.05	0.770642	-1.07	0.770008	1.27	0.460276	-3.89	0.00344996	-1.1	0.270228	-1.34	0.0266096	-1.31	0.308412	387.31	524.37	519.95	349.29	421.94	496.78	572.38	610.52	560.41	381.63	459.34	596.38	418.98	341.82	469.32	424.58	382.14	1779.93	3224.03	742.99	2311.8	1564.04	2221.7	350.62	332.3
Tlr1	-1.13	0.387051	-1.07	0.593799	-1.12	0.0471902	-1.04	0.364051	-1.72	0.00513738	1.22	0.0876494	1.04	0.401664	-1.13	0.30659	-1.39	0.517268	1.11	0.207932	1.03	0.750626	1.1	0.308591	562.46	449.37	516.25	380.13	321.99	559.78	529.27	530.86	585.75	555.18	528.79	585.42	780.32	722.34	607.25	769.58	614.33	494.35	132.09	511.28	1837.58	561.51	2695.66	359.51	440.32
Tnfsf4	1.34	0.68522	1.22	0.380123	-1.41	0.00073021	1.25	0.463848	-3.45	0.283459	4.72	0.153737	-1.4	0.536076	1.97	0.244973	-2.02	0.437667	1.21	0.217288	-1.38	0.00457845	1.36	0.308722	227.66	195.35	210.05	13.82	6.98	162.63	172.46	158.61	51	37.37	31.46	136.26	20.03	18.43	161.05	206.69	187.66	60.66	39.14	15.31	320.1	182.35	207.36	6.35	13.27
Pdhb	1.24	0.143956	-1.04	0.709388	-1.36	0.0393755	1.16	0.161835	1.31	0.0545841	1.06	0.779657	1.11	0.469058	-1.65	0.437675	1.25	0.73381	1.03	0.621518	-1.15	0.103545	1.38	0.309146	652.36	645.33	729.85	602.02	1236.68	772.05	832.55	720.61	490.29	550.93	580.31	518.32	537.52	542.5	600.98	650.42	649.06	122.62	210.37	536.85	4240.27	291.6	4552.02	628.19	587.91
Parp9	-1.95	0.0164874	1.26	0.108427	-1.54	0.00387569	-1.12	0.490149	-1.52	0.10131	1.06	0.707317	-1.32	0.10072	-1.99	0.365927	2.28	0.213759	1.18	0.196021	-1.04	0.764944	1.36	0.312841	309.81	298.17	387.84	544.86	444.68	422.83	319.64	358.49	1000.54	891.65	891.71	585.42	1447.42	1327.45	734.74	914.85	651.04	308.49	249.51	943.7	31.61	291.6	39.5	525.29	695.3
Pstpip1	1.2	0.394448	-1.04	0.722655	-1.07	0.58406	1.2	0.142084	-1.18	0.0673099	1.18	0.293733	-1.6	0.42575	-1.12	0.681078	1.57	0.0919902	1.16	0.397057	1.1	0.4621	1.81	0.313097	119.16	123.99	117.45	110.1	106.93	127.02	127.86	120.95	87.33	98.29	99.41	70.52	102.6	104.87	142.24	112.49	117.21	65.83	92.95	89.7	31.61	47.4	39.5	73.68	98.05
Ccnc	1.03	0.832284	1.07	0.499854	1.06	0.587631	-1.09	0.0118333	-1.06	0.747262	-1.21	0.109159	-1.81	0.329724	-1.13	0.150069	1.6	0.264595	-1.11	0.219113	1.1	0.138502	1.08	0.314345	134.66	133.66	143.38	192.09	166.9	151.67	132.32	155.71	193.77	211.62	197.23	145.84	204.79	222.96	135.98	161.29	140.03	220.72	132.09	200.52	31.61	182.35	39.5	210.88	211.09
Ptgs2	-1.87	0.486046	1.27	0.720021	2.45	0.0696589	-1.08	0.875865	-51.74	9.826e-05	-1.03	0.9519	-2.46	0.393762	-1.78	0.463051	-50.81	0.00325002	1.61	0.445738	2.68	0.0489013	-2.23	0.314943	1.55	5.44	13.74	4.04	1	1.37	1.49	18.11	109.29	49.41	44.9	44.51	188.44	104.1	55.51	88.66	55.69	215.55	92.95	60.25	3070.54	124.51	3683.08	3.18	4.47
Adgrg3	1.93	0.444915	-1.42	0.256444	1.21	0.249768	-1.19	0.793264	-1.22	0.796955	2.56	0.0956557	-1.34	0.526937	2.37	0.209287	-4.53	0.237618	-1.11	0.649279	1.31	0.0708767	1.68	0.316281	147.06	145.76	123.62	12.32	13.87	139.35	133.8	115.15	16.37	13.99	17.27	115.72	14.31	9.94	96.27	154.48	133.09	40.01	39.14	13.76	2659.56	188.78	2221.7	6.99	6.36
Ceacam3	2.58	0.34097	-1.05	0.810489	-1.32	0.00357906	1.14	0.473945	-5.09	0.42245	10.78	0.106962	1.16	0.298743	1.69	0.546569	-1.96	0.669771	1.09	0.417698	-1.16	0.0825812	1.91	0.317691	402.81	350.18	243.39	4.04	4.22	303.69	282.47	310.69	9.61	4.07	1	214.31	6.13	1	307.35	364.44	309.71	50.34	39.14	1.36	31.61	240.19	39.5	2.54	1
Il18	-1.25	0.113746	1.09	0.281311	-1.33	0.00985923	-1.2	0.0236344	-1.66	0.00124145	1.14	0.141252	-1.31	0.482439	-1.97	0.269244	1.56	0.461876	1	0.973579	-1.25	0.0106899	1.43	0.319422	461.71	390.1	328.58	325.98	308.89	355.73	343.43	332.42	487.76	480.09	540.74	469.02	808.12	676.8	626.06	743.48	677.83	101.97	39.14	516.7	699.47	388	1589.75	321.4	326.65
Akt1	-1.01	0.790436	-1.09	0.35425	1.21	0.0649596	1.1	0.0902878	1.02	0.397363	-1.18	0.104785	1.07	0.582002	-1.89	0.390355	1.56	0.286055	-1.25	0.0121836	1.28	0.0499776	1.32	0.319768	746.91	805	878.01	888.6	822.42	830.94	851.88	810.41	723.45	754.94	759.53	786.73	780.32	779.45	768.17	770.72	779.04	282.67	210.37	810.41	1553.05	439.41	1866.23	773.01	793.27
Gab2	1.4	0.451475	1.04	0.720907	-1.48	0.00427684	1.24	0.228818	-1.46	0.356704	1.98	0.0933534	1.1	0.414721	-1.05	0.819923	-1.81	0.397093	-1.01	0.937528	-1.17	0.220672	1.57	0.320285	337.71	296.96	277.96	97.31	101.41	259.86	236.39	268.69	94.93	78.45	76.26	251.29	117.31	74.77	256.15	286.13	235.29	138.11	53.82	102.1	1458.21	381.57	444.34	65.42	71.67
Tcl1	2.52	0.298571	1.18	0.144518	-1.39	0.0248832	1.37	0.296535	-2.09	0.678795	9.3	0.0857513	1.03	0.907116	2.36	0.290984	-3.13	0.485635	1.16	0.396195	-1.35	0.0606376	1.91	0.32051	168.76	138.5	111.28	1	1	127.02	118.94	138.33	7.92	1	1	117.08	1	1	116.12	168.1	131.1	5.16	39.14	1.36	667.85	79.53	799.81	1	1
Cxcl11	-2.7	0.118149	-1.12	0.607735	-1.68	9.369e-05	-1.1	0.82593	-8.55	0.00930428	2.45	0.20188	1.12	0.331979	-1.03	0.879116	-5.76	0.0178731	1.29	0.0654813	-1.41	0.00747554	1.76	0.321917	305.16	254.62	243.39	12.32	14.56	239.32	227.47	217.99	608.56	353.3	231.58	427.94	1534.07	612.74	533.06	761.64	512.13	1526.94	171.23	387.28	1236.91	439.41	878.81	20.33	69.79
Eif3f	-1.46	0.282079	1.21	0.088854	-1.2	0.0146032	-1	0.975051	1.04	0.681525	1.04	0.571107	1.45	0.373429	-1.1	0.582115	1.74	0.0508371	1.11	0.0297802	-1.15	0.0877136	1.16	0.32202	3784.92	3738.32	4278.3	5133.14	4248.91	4220.44	4159.79	3879.68	5150.12	5511.6	5155.62	3751.51	4735.47	5557.86	3716	3874.59	3557.35	2678.28	1658.49	4816.15	3449.92	1718.27	4275.54	4930.22	5190.7
Fgr	-1.5	0.215378	1.18	0.326084	-1.19	0.0543051	1	0.988838	-1.92	0.002004	-1.15	0.113294	-1.48	0.312603	-1.57	0.245109	-1.78	0.417471	1.09	0.535773	-1.33	0.00054259	1.95	0.324567	136.21	139.71	159.43	150.72	150.35	140.72	124.88	103.56	317.96	327.8	334.63	226.64	391.18	388.91	272.86	315.64	284.9	272.35	39.14	366.36	2058.88	246.62	1589.75	147.36	179.07
Ifnar2	-1.29	0.267528	1.25	0.0292044	-1.72	0.0226165	1.02	0.708224	1.06	0.40077	1.3	0.060947	1.15	0.141952	-2.03	0.352489	3.01	0.0973121	1.33	0.0181141	-1.46	0.0263635	1.33	0.325345	672.51	636.86	679.23	773.52	750.04	632.36	591.71	541	731.9	750.69	660.22	552.56	771.33	740.09	582.17	702.63	653.03	194.9	171.23	696.49	31.61	336.59	39.5	604.69	638.15
Mavs	1.22	0.259123	1.17	0.257374	-1.4	0.00422607	-1.04	0.455651	1.06	0.682255	1.32	0.0175017	1.1	0.0565513	1.13	0.581478	1.41	0.524124	1.12	0.319362	-1.21	0.031162	-1.09	0.325676	376.46	376.8	374.26	293.63	338.53	343.4	379.11	355.6	181.95	184.71	198.73	288.26	263.65	212.93	320.93	400.75	351.38	215.55	484.34	174.17	31.61	362.29	39.5	242.64	249.4
Furin	-1.31	0.0393024	1.23	0.167978	-1.54	0.0420873	1.17	0.0897187	-1.28	0.00134317	1.21	0.183034	-1.11	0.68838	-1.33	0.589099	3.16	0.0896599	1.26	0.105123	-1.33	0.0588117	2.22	0.327047	458.61	409.46	480.44	404.95	440.55	411.88	443.04	478.71	434.54	464.51	457.1	382.75	503.18	510.86	535.15	510.83	490.3	205.23	39.14	489.58	31.61	150.22	39.5	351.25	378.15
Il1r2	1.36	0.535247	-1.7	0.433318	1.34	0.0746421	-1.23	0.135252	-1.92	0.279459	1.75	0.137738	-1.07	0.716706	-1.22	0.317661	-2.87	0.122199	-1.13	0.526986	1.4	0.0541011	-1.23	0.327621	348.56	292.12	240.92	55.19	36.62	243.43	260.17	223.79	89.02	84.12	77.01	217.05	82.16	74	266.59	262.3	243.23	231.04	288.65	88.15	1837.58	233.76	799.81	52.08	49.06
H2-DMb1	-1.45	0.124964	1.22	0.00946316	-1.64	0.0141374	1.06	0.258273	-1.07	0.640552	1.16	0.141599	1.25	0.32935	-2.48	0.326864	2.77	0.227497	1.24	0.0194286	-1.43	0.0321855	1.52	0.328316	1481.61	1372.31	1386.69	1688.17	1444.16	1469.13	1323.16	1326.06	2223.79	2105.08	1869.94	1545.38	2013.96	1930.25	1481.88	1739.9	1469.65	545.98	39.14	1820.17	2058.88	606.5	2063.71	1635.57	2065.65
Jak2	-1.14	0.323743	-1	0.997431	-1	0.975074	-1.06	0.532177	-1.15	0.0852974	1.18	0.0961489	1.37	0.256878	-1.37	0.407426	1.33	0.0855209	1.06	0.594511	1.18	0.234209	1.21	0.328537	1120.46	1061.44	1074.32	1106.74	886.52	1035	1018.39	901.66	893.25	827.19	752.81	825.07	1193.17	1027.21	1026.28	1088.48	949.71	416.91	562.62	825.13	667.85	677.19	760.32	769.2	856.7
Pgk1	-1.5	0.142627	-1.13	0.28579	1.08	0.404992	-1.2	0.06412	-1.28	0.0694929	-1.26	0.0366312	1.44	0.454976	1.05	0.790267	-1.45	0.0306596	-1.25	0.0579709	1.15	0.0729802	-1.2	0.328539	1804.01	1414.65	1564.49	1665.6	1849.47	1673.18	1703.76	1624.44	2913.13	2946.61	2886.26	2383.47	3581.95	3057.9	2773.45	2734.05	2748.67	5089.38	3576.28	3067.08	2533.1	3054.98	2695.66	2649.31	2269.13
Strap	-1.18	0.199572	1.21	0.0232496	-1.86	0.00336349	-1.06	0.105583	-1.01	0.913026	1.17	0.153659	-1.01	0.958656	-1.41	0.334106	5.24	0.0379171	1.22	0.00865408	-1.74	0.0132327	1.52	0.329027	526.81	482.03	561.93	439.55	387.47	518.7	524.8	478.71	558.72	533.22	563.14	525.17	496.64	472.26	500.67	455.23	525.03	45.18	39.14	601.17	31.61	137.37	39.5	548.15	484.29
Gzmb	-2	0.329176	-1.19	0.334989	-1.5	0.010996	1.71	0.372157	-7.9	0.038891	3.07	0.380108	-1.02	0.92899	2.19	0.38993	-9.12	0.0408528	1.14	0.397573	-1.4	0.0154388	1.72	0.329735	173.41	155.44	140.91	4.04	1	177.69	147.18	119.5	177.72	94.04	79.25	221.16	202.34	147.32	221.66	211.23	230.33	473.7	327.78	109.85	320.1	220.91	39.5	4.45	1
Anpep	1.09	0.707817	1.14	0.292229	-1.55	0.0296925	1.16	0.159408	-1.32	0.273039	1.62	0.0853577	1.07	0.372348	-1.12	0.772663	-1.09	0.860047	1.26	0.0495958	-1.35	0.0134998	1.88	0.33013	503.56	451.79	495.26	261.29	264.09	509.11	564.95	404.84	282.47	274.67	309.25	425.2	311.88	260.78	501.71	532.4	487.32	138.11	132.09	305.14	1711.13	362.29	2024.22	204.53	229.94
Spi1	-1.58	0.0508564	-1.07	0.685562	-1.28	0.00059656	1.04	0.512147	-1.38	0.0123686	1.06	0.438011	1.08	0.452225	-1.85	0.385374	3.5	0.103445	1.08	0.258904	-1.33	0.0144172	1.58	0.3312	599.66	684.04	618.73	635.87	529.47	580.32	539.67	530.86	1121.34	865.44	855.12	694.98	1089.34	1009.46	863.27	853.57	677.83	96.81	92.95	1163.79	31.61	201.63	39.5	585.63	722.93
Foxo1	1.4	0.0688939	1.06	0.754068	-1.11	0.049437	1.12	0.281993	1.27	0.010164	1.19	0.0973336	1.12	0.167137	-1.74	0.470801	2.38	0.260959	1.25	0.0279079	1.04	0.685009	1.36	0.333536	1060.01	997.33	1089.14	1248.9	1053.33	1169.21	1107.59	991.47	569.7	621.77	664.7	437.53	713.28	882.11	684.58	813.84	688.75	215.55	39.14	563.2	1900.81	452.26	997.3	903.22	1067.72
Ido1	2.26	0.3946	1.17	0.466166	-1.45	0.00406184	2.1	0.173451	-3.87	0.432671	5.32	0.244363	-1.03	0.923249	3.63	0.150966	-1.48	0.754141	1.31	0.0315052	-1.19	0.0476145	1.97	0.333554	182.71	195.35	126.09	1	1	159.89	163.54	135.43	14.68	1.24	4.57	203.36	9.4	1	143.29	188.53	149.95	5.16	39.14	8.33	920.77	34.54	523.33	1	1
Apex1	1.39	0.109137	-1.3	0.287371	-1.06	0.502773	-1.07	0.470334	-1.2	0.542357	1.13	0.448347	1.06	0.159914	-1.68	0.295059	2.5	0.180227	1.07	0.479909	1.02	0.77376	2.2	0.333606	471.01	404.62	391.55	156.74	148.97	455.7	444.52	370.08	203.91	224.37	236.06	330.71	176.18	205.21	428.56	467.71	433.74	91.64	39.14	226.87	573.01	28.12	760.32	248.35	228.05
Atp6v1b2	-1.07	0.540398	1.46	0.09333	-1.8	0.0144076	-1.09	0.0897218	-1.25	0.00308761	1.16	0.206384	1.16	0.0550677	-1.41	0.200952	-1.45	0.148299	1.31	0.0164563	-1.52	0.0261459	1.05	0.334937	554.71	534.05	579.22	593	576.34	558.41	582.79	551.14	561.25	614.68	593.76	418.36	805.66	732.37	625.02	699.22	682.79	669.89	445.2	632.94	1553.05	606.5	1510.76	489.72	542.06
Pik3r3	2.46	0.129642	1.37	7.469e-05	-1.09	0.190943	1.01	0.953785	1.15	0.784372	2.15	0.018249	-1.1	0.758283	-1.25	0.48444	-1.2	0.843224	1.16	0.179658	-1.01	0.950109	1.81	0.335409	419.86	316.31	345.86	174.79	164.83	357.1	341.94	377.32	59.45	69.95	66.55	249.92	56.82	70.91	280.18	324.72	305.74	50.34	39.14	81.18	3607.99	362.29	3446.1	90.19	90.51
Klrd1	-1.4	0.125767	1.2	0.307666	-1.09	0.375472	-1.15	0.295374	-1.14	0.206901	1.82	0.0357796	1.31	0.00159557	1.12	0.280439	2.81	0.201006	1.38	0.0736599	1.19	0.178663	1.26	0.336995	843.01	705.81	775.53	741.18	583.92	876.13	837.01	587.35	667.7	738.65	620.64	616.92	801.58	859.72	769.22	1007.91	773.09	179.41	39.14	629.84	31.61	432.98	39.5	367.13	661.39
Lcp2	-1.47	0.0126213	1.33	0.106474	-1.46	0.0543172	-1.06	0.416972	-1.19	0.320771	1.04	0.737316	1.18	0.16209	-1.05	0.477498	-1.29	0.28592	1.27	0.089663	-1.19	0.162541	-1.1	0.337197	993.36	994.91	1101.48	1619.72	1258.74	1062.39	1036.23	990.02	1588.51	1520.68	1462.97	1168.8	2075.27	1978.88	1109.88	1426.68	1189.84	1805.74	1032.28	1566.76	2248.57	1011.36	2735.16	1093.13	1250.48
Os9	1.07	0.140196	1.08	0.521832	-1	0.966857	1.05	0.115285	1.07	0.264872	-1.05	0.45183	1.02	0.819653	1.22	0.477145	-1.55	0.107048	-1.13	0.0574283	1.07	0.25762	-1.24	0.337255	700.41	677.99	785.41	743.43	668.7	750.14	744.84	674.26	659.25	681.98	688.59	714.15	636.44	679.89	606.21	577.79	635.17	1738.62	1580.22	600.4	1774.36	1287.7	2103.21	825.73	716.03
Ccr1	-1.33	0.504846	1.23	0.0202171	-1.21	0.0696423	-1.26	0.0916079	-3.39	0.0542118	1.83	0.259288	1.01	0.880994	-1.21	0.314041	-1.18	0.750017	1.3	0.0217541	-1.04	0.724764	1.51	0.338092	250.91	211.08	201.41	21.34	22.83	187.28	178.4	199.16	141.4	93.33	106.88	197.88	202.34	120.31	280.18	248.68	259.1	122.62	53.82	129.22	31.61	175.92	39.5	29.22	39.02
Casp8	-1.19	0.370833	1.21	0.129218	-1.04	0.426756	1.04	0.502115	-1.07	0.384412	1.06	0.372927	1.14	0.0352131	-1.07	0.365264	2.23	0.276624	1.03	0.655368	1.09	0.449409	1.1	0.338393	819.76	779.6	791.58	875.07	673.53	895.31	872.69	843.72	892.41	824.36	787.16	729.21	1014.95	913.75	753.55	928.47	808.81	969.34	445.2	860.01	31.61	670.76	39.5	776.82	841.63
Ptger4	1.36	0.273415	1.09	0.527101	1.21	0.0573993	1.18	0.231811	-1.11	0.747841	1.9	0.00597812	-1.13	0.533417	-1.31	0.375537	2.76	0.0286636	1.03	0.812872	1.26	0.074506	1.8	0.339139	342.36	333.25	260.67	148.46	107.62	291.36	288.42	283.17	98.31	100.41	97.17	196.51	93.61	103.33	239.43	267.97	267.04	29.69	39.14	89.7	31.61	130.94	39.5	87.02	116.89
Hspb1	2.6	0.204035	-1.01	0.96547	-1.19	0.0705956	1.49	0.018686	1.2	0.805495	2.55	0.063399	1.19	0.212073	-1.08	0.843339	1.22	0.833958	1.11	0.398308	-1.08	0.391679	1.83	0.339188	870.91	708.23	652.06	112.36	226.86	795.33	715.1	691.64	78.88	46.57	47.89	467.65	91.15	52.39	638.6	783.2	649.06	50.34	39.14	71.88	2469.87	555.09	1234.28	88.29	77.95
Nrde2	1.7	0.145471	1.17	0.199732	-2.1	0.00056962	1.12	0.334863	-1.11	0.806271	1.96	0.0521824	1.23	0.0603675	-1.04	0.869333	1.63	0.342583	1.35	0.0407393	-1.6	0.0119112	1.69	0.33962	347.01	294.54	265.61	124.39	114.51	306.42	270.58	271.58	72.97	78.45	62.07	181.45	81.34	66.28	251.97	278.19	226.36	34.85	39.14	54.05	225.25	182.35	39.5	83.84	94.28
Il12b	1.55	0.426249	-1.04	0.793707	1.21	0.143627	-1.03	0.765827	-1.41	0.545031	4.26	0.0139331	-1.04	0.830946	-1.11	0.522088	3.05	0.168137	-1.05	0.768872	1.29	0.113555	1.53	0.341049	407.46	381.63	345.86	80.77	46.27	392.7	341.94	296.21	68.74	66.41	47.89	244.44	56.82	88.66	312.57	373.51	291.85	5.16	39.14	62.58	31.61	220.91	39.5	40.02	55.97
Gbp5	-2.62	0.0307956	-1.02	0.930841	1.15	0.128732	-1.09	0.323636	-3.49	0.00116424	-1.13	0.502123	-1.5	0.334814	-1.01	0.837102	-5.49	0.00167916	-1.07	0.700111	1.58	0.0380438	1.07	0.343914	213.71	208.66	216.22	395.18	333.71	243.43	220.03	229.58	1330.85	1086.45	1006.71	592.27	2221.6	1704.88	959.4	1198.57	877.28	1996.77	1815.05	1160.69	3291.84	690.04	4275.54	267.41	494.33
Plcg2	-1.19	0.467612	1.03	0.766147	-1.05	0.662212	1.12	0.124438	-1.02	0.780061	-1.1	0.423598	1.06	0.827199	1.14	0.417391	1.36	0.322187	-1.1	0.195615	-1.02	0.825814	1.1	0.344298	994.91	935.64	1011.35	917.94	830.69	988.43	893.51	978.43	1385.76	1331.55	1409.95	1053.76	1117.14	1178.49	1021.05	1114.59	1039.01	1521.78	1501.94	1204.09	351.71	1088.48	799.81	1495.2	1410.62
Relb	1.17	0.292662	1.54	0.141443	-1.32	0.185211	1.09	0.466337	1.11	0.483381	1.39	0.0522818	1.11	0.630872	1.51	0.26172	-1.96	0.105937	1.41	0.149166	-1.21	0.112083	-1.2	0.344444	275.71	230.43	286.6	362.08	328.19	272.19	212.6	281.72	211.51	232.87	186.03	188.29	257.93	272.36	156.87	174.91	146.98	613.1	1227.97	212.14	446.55	265.89	207.36	224.85	266.36
Cxcr4	1.12	0.583311	-1.38	0.471109	-1.15	0.119208	-1.24	0.0281409	1.11	0.321816	1.09	0.542395	1.41	0.357405	-1.75	0.276849	2.82	0.0750389	1.14	0.1831	-1.09	0.300779	1.2	0.344578	931.36	823.14	955.79	772.02	608.05	922.7	787.95	752.47	773.29	764.15	817.03	816.86	744.35	669.85	765.04	869.45	906.05	169.09	92.95	699.59	794.31	278.75	444.34	1111.55	944.63
Atm	1.15	0.516228	1.09	0.293819	1.21	0.0435618	1.01	0.847412	-1.13	0.270133	1.34	0.00688868	-1.1	0.326326	-1.61	0.401004	-1.3	0.601673	1.01	0.919273	1.33	0.0857127	1.45	0.345202	519.06	472.36	469.33	346.28	299.93	496.78	446.01	407.74	404.12	378.8	333.89	389.6	365.84	407.43	397.21	518.78	409.92	215.55	288.65	352.41	2786.01	400.85	3248.62	268.68	348
Rasgrp4	1.74	0.251528	1.15	0.271401	-1.79	0.0088439	1.15	0.370478	-1.08	0.852207	2.11	0.0469231	1.02	0.926366	-1.03	0.907262	1.07	0.931988	1.15	0.336009	-1.58	0.0240113	1.63	0.345482	351.66	278.82	279.19	132.67	146.91	313.27	312.21	268.69	120.28	72.78	97.17	192.4	102.6	67.82	290.63	323.58	287.88	34.85	39.14	123.02	1869.2	130.94	2695.66	77.49	96.17
Map3k7	-1.02	0.856235	1.31	0.106852	-1.41	0.00810539	1	0.937544	1.01	0.916507	1.44	0.031352	1.06	0.409201	-1.7	0.325694	4.9	0.0238712	1.3	0.0210971	-1.33	0.00746357	2.21	0.346261	467.91	480.82	400.19	304.16	271.67	443.37	417.76	445.4	306.97	291.67	290.58	403.29	277.55	270.82	347.06	408.7	368.25	34.85	39.14	285.76	31.61	156.64	39.5	270.58	271.39
Plg	3.24	0.276758	-2.01	0.279397	1.51	0.00971577	2.92	0.0611323	-4.64	0.436397	7.3	0.13089	-1.22	0.564991	3.52	0.15946	-4.82	0.344841	-1.17	0.304622	1.9	0.0625066	1.82	0.34634	323.76	277.61	202.64	1	1	228.36	205.16	193.37	4.54	5.49	1	197.88	3.68	1	272.86	298.61	251.16	9.04	39.14	13.76	2248.57	362.29	2616.67	1	1
Adgre5	-1.16	0.260893	1.18	0.0755109	1.47	0.0174025	1.06	0.446671	-1.02	0.793991	-1.08	0.412382	1.2	0.4901	-1.05	0.54061	-1.18	0.327408	-1.29	0.00914079	1.63	0.0596007	-1.1	0.347179	816.66	865.48	879.24	1095.45	943.73	907.63	807.28	908.9	922.82	840.65	891.71	704.56	978.16	1108.25	795.34	871.72	856.44	1000.32	875.72	955.32	1300.14	587.22	918.3	798.41	906.95
Sod1	-1.21	0.397257	1.15	0.111032	-1.28	0.114734	-1.03	0.700831	1.15	0.233622	-1.04	0.584466	1.34	0.309015	-1.21	0.172287	1.35	0.25149	1.02	0.849144	-1.14	0.219787	1.07	0.347392	2279.86	1985.59	2876.95	3002.98	3431.4	2582.53	2728.09	2699.19	2667.3	2847.44	2882.53	2127.39	2747.27	2908.94	2212.31	2164.34	2105.69	1852.21	1032.28	2771.04	3386.69	1499.78	4394.03	2883.05	3087.45
Gadd45b	-1.04	0.644404	-1.05	0.699415	-1.25	0.0085095	-1.18	0.0432733	-1.43	0.00316832	1.21	0.0928631	-1.24	0.510992	-1.7	0.320038	2.38	0.0708733	1.03	0.808094	-1.15	0.15546	-1.06	0.347433	354.76	363.49	350.8	320.71	216.53	331.08	294.37	297.66	295.99	321.42	272.66	245.81	439.42	361.89	293.76	325.85	342.45	138.11	92.95	262.52	31.61	163.07	39.5	290.27	250.66
Agt	2.76	0.300445	-1.16	0.427421	-2.24	0.00018119	2.29	0.125651	-2.75	0.592579	8.55	0.127282	-1.16	0.601054	3.3	0.148681	-4.42	0.35991	1.37	0.0698455	-1.93	0.00102323	1.67	0.348559	221.46	182.05	148.32	1	1	153.04	160.56	132.53	7.08	1	8.31	154.06	1	1	157.92	181.72	195.6	19.36	39.14	2.91	1900.81	182.35	1866.23	1	1.33
Nae1	1.26	0.303628	1.02	0.789875	-1.55	0.0230649	-1.06	0.264102	-1.04	0.51651	1.27	0.0687785	1.01	0.957417	-1.72	0.294928	-1.07	0.906077	1.24	0.128172	-1.26	0.0534693	1.21	0.349263	343.91	317.52	348.33	232.71	219.28	363.94	356.81	351.25	236.01	266.88	264.44	275.94	242.39	264.64	273.91	283.86	255.13	138.11	132.09	216.02	2216.96	240.19	2261.2	226.12	245.64
Sting1	-1.43	0.209477	1.26	0.144149	-1.34	0.00842663	-1.03	0.558036	-1.13	0.0630345	1.12	0.130751	1.21	0.0396316	-2.27	0.313857	4.27	0.0752097	1.14	0.0539061	-1.17	0.139579	1.32	0.349938	932.91	1028.78	927.39	913.43	788.64	924.07	839.99	890.07	1085.86	1046.78	903.65	888.07	1098.34	1036.47	888.35	1029.47	960.63	318.81	92.95	931.3	31.61	497.25	39.5	864.47	920.13
Was	-1.1	0.676491	1.46	0.0209696	-1.6	0.0176246	1.02	0.647583	-1.02	0.72058	1.16	0.18549	1.15	0.204319	-1.89	0.397315	6.04	0.0385619	1.35	9.52e-06	-1.48	0.0184442	1.79	0.351094	725.21	792.9	837.26	914.18	720.4	811.77	755.24	842.28	793.57	832.15	755.8	566.25	802.39	861.27	713.84	748.02	725.46	153.6	39.14	813.51	31.61	220.91	39.5	835.89	884.96
Ccr4	2.94	0.230235	-1.27	0.479905	1.33	0.148992	-1.06	0.822291	-1.2	0.845556	2.55	0.178177	-1.08	0.703489	1.01	0.96039	-1.29	0.807398	-1.28	0.144114	1.42	0.144659	1.53	0.35226	320.66	278.82	233.51	50.68	40.75	276.3	276.53	284.62	18.06	13.99	16.52	186.93	13.49	13.8	234.2	287.26	226.36	29.69	39.14	16.08	1805.97	259.47	2340.19	15.24	24.57
Cxcr6	1.41	0.291919	1.24	0.141969	-2.05	0.020073	-1.15	0.440878	-1.13	0.687943	2.48	0.0273424	1.4	0.0487812	-1.17	0.634766	1.15	0.768552	1.71	0.0480618	-1.6	0.0217695	1.37	0.352313	582.61	427.6	512.54	310.93	242.03	546.09	524.8	381.67	146.46	159.2	138.99	336.19	199.07	182.06	373.18	488.14	418.86	65.83	171.23	130.77	414.94	259.47	39.5	113.06	218.63
Cmklr1	-1.31	0.237946	1.12	0.481201	-1.15	0.205981	1.25	0.0150019	-1.13	0.260174	1.48	0.0614124	1.06	0.372378	-1.16	0.594448	2.31	0.228677	1	0.987979	-1.13	0.27221	1.22	0.352834	551.61	577.59	506.37	448.58	413.66	496.78	499.53	513.48	475.09	406.42	423.5	434.79	533.43	476.9	534.1	656.1	524.03	210.39	39.14	508.18	31.61	432.98	39.5	340.45	298.39
Oas3	1.08	0.900178	-1.32	0.599772	1.29	0.237264	1.17	0.752403	-2	0.0378364	4.91	0.011484	-1.26	0.387183	1.56	0.472942	-5.06	0.0269466	-1.11	0.674515	1.29	0.187104	-2.04	0.353651	151.71	146.97	117.45	10.81	9.74	133.87	124.88	115.15	141.4	60.03	51.62	221.16	145.93	134.2	150.6	198.74	142.02	628.59	445.2	84.28	1742.74	381.57	1905.72	19.06	58.48
Nox1	2.87	0.277078	-1.66	0.433039	1.15	0.272061	1.48	0.502591	-2.14	0.632856	11.67	0.0532806	-1.24	0.523597	1.74	0.516789	-1.81	0.650752	1.02	0.902316	1.14	0.0551564	-1.46	0.354274	241.61	218.34	217.46	17.58	5.6	220.15	191.78	139.78	18.06	1	1	126.67	3.68	2.22	214.35	232.79	180.71	65.83	39.14	2.91	1774.36	85.95	1866.23	1.27	3.85
Csf1	1.81	0.0153712	1.23	0.4242	-1.21	0.236544	1.12	0.326426	1.57	0.00153196	1.66	0.0898624	1.21	0.00082473	-1.77	0.396786	1.59	0.527282	1.33	0.104474	-1.12	0.422752	2.25	0.355301	680.26	621.14	596.5	852.5	942.35	707.69	624.41	625.01	277.41	251.29	251.75	388.23	471.3	347.23	482.9	543.75	475.41	101.97	39.14	321.41	1742.74	195.2	3604.09	365.86	431.53
Cd80	1.36	0.382133	1.01	0.960554	-2.06	0.00754331	-1.19	0.00152538	-1.18	0.542892	1.64	0.111963	1.22	0.0742406	-1.66	0.251719	1.95	0.53447	1.3	0.0601938	-1.75	0.0124811	1.29	0.355534	412.11	334.46	294.01	205.63	165.52	368.05	335.99	312.14	155.76	165.58	157.66	299.22	206.42	171.25	305.26	328.12	354.36	5.16	39.14	144.72	1932.43	143.79	2142.71	130.21	145.15
Ddit3	-1.25	0.224095	1.24	0.134959	-1.4	0.00937375	-1.02	0.699026	-1.34	0.010468	1.34	0.0372405	-1.03	0.808216	-1.49	0.372196	-1.45	0.0788611	1.19	0.194973	-1.37	0.0369615	1.13	0.356839	221.46	203.82	228.57	186.82	163.45	237.95	199.22	210.75	264.73	207.37	205.45	267.72	284.09	247.66	216.44	323.58	238.26	375.6	366.92	222.99	162.02	259.47	39.5	124.49	135.73
Il13ra1	1.22	0.0152666	1.09	0.496599	1	0.971363	-1.28	0.0142936	1.63	0.0131366	1.01	0.9505	1.03	0.911372	1.03	0.787985	2.1	0.100072	1.34	0.108992	1.23	0.254568	1.18	0.357356	247.81	276.4	334.75	508	435.72	285.88	309.23	245.51	222.49	218	225.61	177.34	292.26	255.38	192.4	163.56	169.8	184.58	132.09	229.19	31.61	130.94	39.5	281.38	266.36
Rab5c	-1.38	0.0668238	1.14	0.348418	-1.21	0.0107595	1.06	0.154364	-1.12	0.439287	-1.07	0.547617	-1.33	0.392163	-1.26	0.203807	1.85	0.286067	-1.02	0.845536	-1.16	0.0972801	1.09	0.357582	267.96	249.79	285.36	406.46	378.51	270.82	260.17	323.73	517.32	437.59	445.9	296.48	525.26	468.4	348.1	380.32	289.86	339.46	132.09	528.33	31.61	220.91	39.5	355.06	371.87
Il17rc	2.71	0.261056	1.12	0.2589	-1.42	0.00374703	2.33	0.00384989	-1.52	0.695791	4.27	0.0862104	1.02	0.907727	1.61	0.338795	-1.39	0.700956	1.11	0.467875	-1.23	0.0500893	1.33	0.357742	300.51	290.91	208.81	13.82	27.66	291.36	292.88	252.76	22.28	9.74	12.04	212.94	11.04	11.48	228.98	279.32	250.17	50.34	39.14	23.83	414.94	182.35	49.37	14.61	22.69
Stt3b	1.02	0.747254	-1.03	0.707081	-1.42	2.167e-05	-1.03	0.424299	1.12	0.0549621	1.03	0.593324	1.18	0.368421	1.12	0.473831	-1.17	0.289698	1.06	0.389114	-1.31	0.0302254	-1.13	0.358811	1001.11	1008.22	1137.29	1157.88	1066.43	1122.64	1113.54	1023.33	1068.12	1077.95	1060.47	1048.29	984.7	1125.23	927.01	971.59	916.97	1222.33	1619.35	1052.19	2122.11	1184.88	3169.63	1284.32	1164.44
Mafb	1.45	0.196786	1.17	0.263975	-1.27	0.0913352	-1.11	0.486366	-1.13	0.529024	1.18	0.36151	-1.04	0.848624	-1.24	0.39204	-1.21	0.637822	-1.37	0.16265	-1.12	0.29454	-1.23	0.359096	137.76	99.79	132.26	137.93	143.46	136.61	151.64	194.82	64.52	60.03	89.7	103.39	145.11	98.7	188.22	185.13	165.83	225.88	171.23	96.68	31.61	175.92	39.5	80.03	64.77
Ccr5	-1.97	0.00479423	1.03	0.807674	-1.38	0.0006253	-1.15	0.00962249	-2.81	4.797e-05	1.14	0.378725	1.02	0.632642	-1.92	0.279017	-1.16	0.865874	-1.01	0.897129	-1.14	0.046862	2.26	0.359121	694.21	535.26	532.3	380.13	317.16	552.93	547.11	525.06	1151.76	1068.03	1061.96	874.37	2093.25	1367.59	1393.06	1544.7	1272.19	158.76	39.14	1290.88	2406.64	432.98	2616.67	319.49	546.46
Ctss	-3.51	0.057966	-1.2	0.560017	-1.66	0.0168876	-1.16	0.00284452	-1.62	0.0234852	1.01	0.882342	1.38	0.312	-2.02	0.287226	5.02	0.16131	1.18	0.0850508	-1.41	0.0116384	1.47	0.359297	3047.11	2896.43	3130.05	4977.44	4335.07	3090.61	2582.4	2406.61	9529.47	8793.44	8232.95	4797.74	9763.21	8848.95	5772.48	6274.85	5753.21	1082.93	210.37	8598.7	31.61	1094.91	39.5	3773.57	4659.39
Il23a	2.86	0.323032	-1.82	0.305506	1.23	0.0960897	1.05	0.120208	-3.42	0.567022	7.26	0.192272	1	0.979508	2.22	0.378009	-2.63	0.601428	-1.08	0.45355	1.29	0.0709755	1.73	0.359318	371.81	323.57	270.55	1	1	285.88	313.69	284.62	10.45	1	1	241.7	1	1	314.66	350.82	308.71	5.16	39.14	1.36	2153.73	156.64	760.32	1	1
Cd22	1.16	0.532817	-1.2	0.349744	1.42	0.0411997	-1	0.967252	-1.01	0.882511	-1.11	0.526967	1.04	0.837957	-1.15	0.473592	1.73	0.0544661	-1.08	0.477687	1.38	0.0230972	1.2	0.361272	661.66	733.63	676.76	616.32	551.52	746.03	581.3	671.36	741.19	764.86	774.47	577.21	883.33	970.1	705.48	804.77	734.39	349.79	327.78	678.67	509.78	529.38	286.35	1099.49	1257.38
Il3ra	1.57	0.0224811	1.89	0.0083705	-1.68	0.0769832	-1.03	0.806566	1.13	0.285198	1.16	0.148958	-1.16	0.305301	-1.4	0.338489	5.5	0.0455676	1.21	0.327702	-1.52	0.0413146	1.83	0.361532	119.16	130.03	165.6	179.3	160.69	191.39	181.38	180.33	93.24	95.45	106.13	91.07	124.67	117.99	104.63	115.9	121.18	5.16	39.14	126.9	31.61	6.43	39.5	130.21	129.45
Cd247	-1.14	0.442211	1.32	0.153617	-1.11	0.409175	1.07	0.495811	-1.04	0.628072	1.28	0.0687929	1.32	0.0419984	1.07	0.540838	3.94	0.0887057	1.39	0.0745079	1.11	0.458991	1.26	0.362088	846.11	774.76	926.16	882.59	690.76	839.16	793.9	761.16	575.61	621.77	525.8	571.73	687.94	838.88	590.53	709.44	669.9	323.98	39.14	554.67	31.61	407.28	39.5	453.51	607.38
Ifitm3	-2.26	0.0256491	1.23	0.169124	-1.53	0.0102912	-1.1	0.435079	-1.57	0.0546959	1	0.988603	1.47	0.493698	-1.06	0.641171	-2.16	0.0238654	1.09	0.513664	-1.12	0.291556	1.08	0.362891	2565.06	2046.07	2441.11	3776.22	3791.21	2574.31	2305.87	2267.55	5994.06	4537.6	5080.94	3691.26	11429.3	7609.39	5525.87	6805.97	4914.76	10340.1	7255.3	6028.18	3355.07	3832.58	3130.13	2835.41	3563.49
H2-DMa	-1.31	0.494252	-2.02	0.483181	-1.36	0.00101631	-1.02	0.776487	-1.09	0.364011	1.14	0.086444	1.5	0.37987	-2.23	0.325748	7.47	0.060698	1.15	0.014358	-1.19	0.00442391	2.8	0.362901	1019.71	929.59	923.69	1006.7	856.88	1066.49	902.43	975.53	1003.07	955.4	923.07	773.03	1162.92	1077.38	970.9	1233.75	1032.07	14.2	39.14	862.33	31.61	220.91	39.5	966.73	1138.69
Cd8b1	-1.11	0.698703	1.19	0.619447	-1.22	0.298432	-1.04	0.76759	1.01	0.90764	1.29	0.179981	1.3	0.0440436	-1.38	0.491275	4.74	0.060562	1.64	0.0574912	1.02	0.923658	1.33	0.364874	1025.91	984.02	1185.44	1221.07	945.8	1228.09	1143.27	888.63	631.37	756.35	651.25	549.82	989.61	1170.77	697.12	915.98	816.75	287.83	39.14	647.67	31.61	310.88	39.5	588.17	920.13
Dtx3l	-1.55	0.016657	-1.27	0.568429	-1.14	0.178065	-1.09	0.421366	-1.52	0.0139606	1.29	0.0968229	1.18	0.303796	-1.96	0.393376	1.59	0.540341	1.09	0.503397	-1.02	0.768368	2.57	0.366226	785.66	707.02	759.48	756.97	632.17	852.85	719.56	842.28	1257.35	1178.54	1106.77	911.35	1898.69	1887.03	1203.92	1490.23	1189.84	287.83	39.14	1176.96	1205.3	439.41	839.31	699.96	971
Casp1	-1.46	0.0405994	1.02	0.903987	-1.88	0.0019504	-1.25	0.00023009	-1.52	0.00238389	1.16	0.269425	-1.01	0.93566	-2.15	0.260156	3.29	0.0739506	1.17	0.093462	-1.66	0.00188914	2.38	0.366358	396.61	330.83	273.02	366.59	330.95	365.31	297.34	325.18	503.81	497.8	442.91	348.52	736.99	512.4	505.89	605.03	532.96	65.83	39.14	505.08	31.61	124.51	39.5	309.96	342.98
Rnf135	1.46	0.409081	1.22	0.0219102	-1.2	0.0348749	1.11	0.251103	-1.42	0.472148	2.16	0.0668507	-1.09	0.72727	-1.18	0.520686	1.77	0.286572	1.06	0.592314	-1.22	0.0360403	1.5	0.366722	467.91	407.04	363.15	87.53	95.21	385.86	352.35	323.73	120.28	98.99	80.74	264.98	100.96	106.42	352.28	443.88	367.26	60.66	92.95	99.78	31.61	285.17	49.37	71.77	77.33
Trim33	1.47	0.160211	1.35	0.0907913	-1.59	0.0149745	1.02	0.582265	1.16	0.370486	1.04	0.719518	-1.66	0.437376	-1.37	0.310982	3.02	0.0785694	1.75	0.00203339	-1.45	0.0541599	1.75	0.366808	72.66	70.76	85.35	124.39	119.33	101	65.41	77.49	71.28	87.66	60.58	60.94	93.61	98.7	49.24	70.5	60.65	5.16	39.14	93.58	31.61	34.54	39.5	102.26	118.78
Gstm4	2.21	0.341354	-1.27	0.449986	1	0.96446	-1.03	0.775812	-1.5	0.632555	2.93	0.0558786	1.12	0.135611	-1.1	0.720138	-1.12	0.905099	1.05	0.590945	1.19	0.111375	1.56	0.369942	714.36	567.92	539.71	66.47	81.42	620.04	615.49	554.03	51	52.95	35.94	458.07	46.19	53.16	517.38	574.39	527.01	65.83	39.14	47.85	1964.04	265.89	1589.75	40.65	45.3
H2-K1	-2.89	0.117741	-1.81	0.473	-1.15	0.177262	1.18	0.138621	-1.2	0.126977	1.07	0.440061	1.85	0.373817	-2.06	0.360474	3.64	0.159633	1.1	0.331652	-1.06	0.364865	1.94	0.369989	6207.57	7767.55	6963.72	7765.77	6435.35	6833.44	6119.26	7019.93	14250.1	11768.6	10589.7	10667	10927.4	11640.7	7889.57	9112.03	7824.05	690.54	249.51	12372	541.4	1403.38	839.31	7080.28	7703.43
Alox12	2.9	0.25043	-1.82	0.23881	1.01	0.954146	1.65	0.305101	-1.68	0.757591	6.05	0.0906768	-1.41	0.449267	6.51	0.0283801	-5.81	0.237106	-1.18	0.534537	1.02	0.888536	1.51	0.37086	99.01	138.5	90.29	2.54	6.29	101	110.02	105.01	1	1	4.57	88.33	1	1	92.09	140.87	107.29	14.2	132.09	7.56	1584.67	85.95	2419.18	1	1
Rhog	-1.33	0.285189	1.08	0.362345	1.19	0.0576258	1.16	0.0420876	-1.23	0.0400253	1.11	0.221017	1.21	0.126167	1.01	0.874934	3.58	0.173106	-1.05	0.522186	1.17	0.158259	1.09	0.371087	962.36	1146.11	1023.7	776.53	683.18	970.63	848.91	1001.61	971.82	837.82	840.93	946.95	896.41	1003.28	1025.23	1087.35	919.94	561.47	39.14	946.8	31.61	940.67	39.5	722.19	817.77
Ccrl2	1.25	0.739937	-1.06	0.691063	1.04	0.7599	1.14	0.416446	-2.01	0.142081	2.09	0.0677833	-1.13	0.657005	-1.31	0.181278	-3.75	0.0810929	1.01	0.938417	1.21	0.110133	-1.22	0.371108	258.66	243.74	211.28	51.43	42.82	247.54	190.3	165.85	157.45	90.49	47.14	286.89	186.8	117.99	190.31	300.88	217.43	391.09	249.51	87.38	2501.48	285.17	3130.13	41.92	41.53
Dnaja2	-1	0.979472	1.1	0.313243	-1.1	0.178018	-1.09	0.175939	1.03	0.832816	-1.08	0.291094	-1.23	0.293574	1.32	0.451535	-2.21	0.0874444	-1.13	0.115357	1.04	0.446416	-1.18	0.371173	356.31	323.57	447.11	572.69	531.53	432.42	414.79	400.5	531.69	591.31	572.1	415.62	589.02	618.91	391.99	415.5	427.79	1000.32	2010.74	557.77	3449.92	600.07	3248.62	524.65	523.85
Il1r1	1.22	0.255349	1.26	0.0343528	-1.37	0.0454653	1.01	0.912294	1.08	0.645506	1.3	0.0871177	1.21	0.154795	-1.12	0.0562504	-1.21	0.409013	1.09	0.414402	-1.1	0.338943	-1.12	0.372244	526.81	596.95	539.71	401.19	335.08	510.48	572.38	565.62	269.8	268.29	253.24	440.27	276.73	252.29	382.59	452.96	407.94	473.7	366.92	258.64	889.15	535.81	39.5	311.87	334.82
Cebpb	-1.9	0.0661684	1.28	0.117144	-1.21	0.106293	1.18	0.314925	-2.89	0.00024385	1.19	0.515492	1.03	0.870508	-1.76	0.38041	-3.62	0.0286924	-1.25	0.0112188	-1.15	0.0566713	2.01	0.372281	531.46	480.82	461.92	171.03	312.34	454.33	523.32	549.69	949.85	604.06	710.25	693.61	1582.31	861.27	1095.25	1157.71	839.57	1403.03	327.78	968.5	3955.75	1287.7	3406.61	192.46	243.75
Mefv	-1.41	0.472107	1.01	0.964936	-1.1	0.320695	-1.14	0.296622	-2.79	0.039157	2.06	0.117974	1.12	0.0312991	-1.31	0.308234	-2.09	0.135098	-1.02	0.914659	-1.05	0.65651	1.53	0.372861	444.66	340.51	307.59	66.47	40.07	370.79	380.6	291.86	262.2	214.46	241.29	443.01	338.04	269.27	436.92	540.34	427.79	329.14	132.09	267.94	1173.68	285.17	1905.72	71.77	66.65
H2-Ab1	-1.3	0.276144	-1.1	0.81904	-1.77	0.00135517	-1.05	0.649337	1.17	0.391762	1.01	0.950217	1.16	0.277568	-1.11	0.494759	-1.68	0.514831	1.69	0.00224558	-1.5	0.0391067	1.23	0.373089	474.11	669.52	464.39	504.99	317.16	470.76	539.67	313.59	838.34	793.9	864.82	380.01	436.96	520.89	407.66	591.41	450.61	241.37	719.17	736.01	1078.84	137.37	641.82	517.67	667.67
Wipi1	1.77	0.255426	1.34	0.179556	-1.91	0.0719284	1.11	0.482369	2.35	0.00152313	-1.01	0.888755	-1.61	0.380743	-1.28	0.39586	-1.59	0.594213	-1.23	0.358713	-1.74	0.0759563	1.75	0.373491	77.31	69.55	119.92	140.19	170.34	101	120.42	128.19	77.19	93.33	83.73	65.05	74.8	59.33	64.92	51.21	34.85	45.18	92.95	118.37	3228.61	47.4	3169.63	122.59	94.91
Dnajc10	1.35	0.137733	1.38	0.170423	-1.82	0.00800087	-1.13	0.0273933	1.09	0.172699	1.15	0.128369	-1.03	0.851491	-1.58	0.301758	-1.24	0.700186	1.23	0.0369872	-1.57	0.0209367	1.08	0.376681	770.16	801.37	853.31	931.48	834.13	878.87	875.67	769.85	736.97	740.77	753.56	667.59	826.92	795.66	707.57	761.64	735.38	515	601.75	704.24	8160.45	696.47	9331.14	863.2	827.81
Rsad2	-1.81	0.433768	2.47	0.170615	1.52	0.495855	1.11	0.844022	-2.01	0.414177	1.08	0.905841	-2.65	0.299251	-1.26	0.568238	-8.17	0.0203689	1.31	0.598642	2.67	0.304322	1.68	0.377271	4.46	1.21	16.21	29.62	27.66	5.14	1.49	15.21	137.17	67.12	73.27	58.2	198.25	93.3	34.61	63.69	17.98	329.14	288.65	78.85	2280.18	118.09	2182.2	13.97	32.11
Rab31	-1.2	0.407093	-1.44	0.389957	1.16	0.00997095	-1.05	0.596682	-1.45	0.0853965	-1.32	0.0820899	-1.16	0.630051	-1.61	0.304825	-1.07	0.897895	-1.57	0.0328858	1.08	0.601569	1.88	0.377856	139.31	163.9	181.65	284.61	235.83	132.5	138.26	141.22	252.06	242.08	276.39	145.84	436.96	287.02	280.18	243	198.57	117.46	39.14	362.48	541.4	66.67	88.87	185.47	181.58
Acsl4	-1.21	0.497198	1.02	0.848757	1.03	0.756775	-1.07	0.283082	-1.07	0.301241	1.16	0.0304138	1.17	0.120756	-1.84	0.376513	4.6	0.053034	1.1	0.231282	1.12	0.25749	2.38	0.379793	736.06	697.34	666.88	641.89	551.52	651.54	731.46	669.91	519.86	573.6	502.65	523.8	632.35	616.6	725.33	701.49	605.4	96.81	39.14	595.75	31.61	298.03	39.5	527.19	515.69
Crcp	1.47	0.343697	1.11	0.361078	-1.82	0.00249256	-1.08	0.446205	-1.04	0.663837	1.42	0.00656107	-1.52	0.441584	-1.31	0.254888	-1.63	0.485261	1.25	0.0746354	-1.35	0.0253961	1.61	0.380963	91.26	91.33	91.52	88.29	81.42	77.72	93.66	99.22	67.05	74.91	91.94	108.87	78.07	77.09	91.04	110.22	84.47	86.48	39.14	83.5	1584.67	105.23	1313.27	76.86	82.98
Il20	2.03	0.373901	1.39	0.605296	1.07	0.886902	1.05	0.120208	1.01	0.967345	1.48	0.137799	-2.29	0.403984	1.98	0.382502	-13.93	0.0588011	1.09	0.766925	-1.19	0.516252	-1.46	0.382059	1.55	1.21	1.23	1	1	1.37	1.49	1.45	1	1	1	1.37	1	1	1.04	1.13	1	5.16	39.14	2.13	667.85	8.84	1510.76	1	1
Rbpj	-1.12	0.637357	1.31	0.0420738	-1.72	0.011862	1.06	0.533154	-1.04	0.873233	1.78	0.0288581	1.38	0.0871443	-1.64	0.391942	1.9	0.166601	1.39	0.026547	-1.44	0.0324654	2.15	0.383376	779.46	838.87	689.1	386.15	388.16	658.38	648.2	609.07	416.8	397.21	357.78	684.02	338.04	292.43	611.43	648.15	605.4	262.02	53.82	451.6	351.71	323.73	39.5	289.64	320.37
Hsp90aa1	-1.31	0.430847	-1.5	0.309214	-1.11	0.347752	-1.32	0.0323092	-1.29	0.0163995	-1.15	0.282359	1.35	0.511672	-1.63	0.233909	2.07	0.0771268	-1.13	0.192178	-1.11	0.182227	1.24	0.383402	2943.26	2289.2	2718.91	2620.12	2205.14	2827.67	2814.32	2573.18	3528.98	3905.74	4013.1	3591.29	4537.63	4280.48	3923.95	3792.88	4267.81	1191.35	601.75	3613.42	2248.57	2039.6	2972.14	4072.73	3963.54
Mcl1	-1.42	0.119942	1.17	0.101906	-1.07	0.191098	-1.05	0.24424	-1.08	0.526738	1.05	0.456479	1.14	0.307595	1.05	0.709529	-1.03	0.88112	1.03	0.61528	1.03	0.684074	-1.09	0.383674	2310.86	2182.75	2336.16	2841.26	2335.42	2507.2	2225.59	2283.49	3164.88	3106	2947.49	2176.68	3151.94	3188.34	2109.9	2559.28	2270.4	3127.46	3967.66	2987.25	1647.9	2168.13	4236.04	2549.59	2625.22
Kpnb1	-1.05	0.742935	1.05	0.321724	-1.12	0.106779	-1.03	0.63943	1.08	0.32388	-1.06	0.411156	1.18	0.366821	-1.03	0.63241	1.22	0.478671	-1.05	0.408859	-1.1	0.0172964	-1.04	0.384426	1089.46	985.23	1153.34	1427.92	1200.84	1255.48	1187.87	1188.46	1239.61	1382.55	1355.43	1109.91	1357.49	1341.35	1044.04	1072.6	1110.46	1366.89	484.34	1342.8	2311.8	1056.35	2814.15	1549.19	1432.6
Ntng2	1.7	0.109011	-1.51	0.337338	1.1	0.378098	1.25	0.0520898	-1.09	0.810663	1.62	0.0560577	1.06	0.441447	-1.21	0.55073	3.47	0.115142	1.06	0.603686	1.18	0.161056	1.75	0.384657	357.86	328.41	252.03	162.75	151.73	326.97	283.96	288.97	81.42	91.91	82.24	186.93	108.32	96.38	267.64	298.61	252.16	5.16	39.14	87.38	31.61	201.63	39.5	102.26	106.84
Msra	1.08	0.465892	-1.03	0.819714	-1.17	0.136345	-1.08	0.460764	1.2	0.152606	-1.11	0.436003	-1.21	0.374986	-1.63	0.316723	1.17	0.715606	-1.17	0.29897	-1.04	0.730015	1.06	0.384823	150.16	125.2	145.85	178.55	221.35	161.26	165.02	177.44	121.12	173.37	154.67	118.45	145.11	134.2	123.44	124.98	100.34	132.95	288.65	145.5	31.61	214.48	39.5	167.05	157.71
Gca	-1.31	0.315834	-1.59	0.280184	-1.32	0.0503131	-1.16	0.133386	-1.55	0.0342799	-1.68	0.0174939	-1.6	0.381996	-1.39	0.300082	2.04	0.25463	1.01	0.970559	-1.54	0.0127974	1.71	0.38562	41.66	28.43	53.25	83.77	63.5	47.59	44.6	31.14	132.95	147.16	97.92	63.68	133.66	107.19	64.92	86.39	81.49	9.04	39.14	116.05	31.61	6.43	39.5	76.22	62.88
Pak1	-1.01	0.948389	-1.14	0.764605	-1.15	0.166975	1.07	0.541562	1.29	0.0697894	1.52	0.0865932	1.04	0.77555	-1.55	0.396163	3.34	0.0298965	1.05	0.71449	-1.07	0.687486	1.91	0.386706	391.96	351.39	307.59	377.12	321.99	322.86	312.21	284.62	212.36	200.29	217.4	222.53	221.14	238.4	337.65	379.19	319.63	40.01	39.14	250.89	31.61	66.67	39.5	146.73	193.51
Cd79a	1	0.982017	1.44	0.274873	1.25	0.175877	1.2	0.231655	1.23	0.0240125	-1.07	0.60832	-1.04	0.765547	1.25	0.532698	-2.4	0.0651673	-1.01	0.916525	1.15	0.151888	-1.45	0.387254	1401.01	1725.52	1505.22	1248.15	935.46	1540.34	1230.99	1607.06	2354.73	1825.27	1624.26	2182.16	1156.38	1307.39	975.08	1172.46	1042.98	6483.37	7881.51	1627.21	10499.9	4430.24	16638.1	2071.3	2097.68
Atg7	1.11	0.653677	-1.61	0.316322	1.09	0.305277	1.1	0.122706	1.04	0.804865	-1.12	0.502669	-1.07	0.817121	-1.28	0.51065	2	0.0860358	1.19	0.151123	1.23	0.234407	1.77	0.387276	106.76	122.78	154.49	183.81	189.64	99.63	135.29	103.56	147.31	185.41	167.36	114.35	185.99	207.53	115.08	120.44	125.15	70.99	39.14	171.07	31.61	79.53	128.36	176.58	173.41
Becn1	1.05	0.792034	1.24	0.088168	1.06	0.208424	1.08	0.132646	-1.03	0.690165	1.12	0.101918	-1.12	0.491621	-1.13	0.276581	-1.17	0.81895	1.07	0.321576	1.15	0.151784	-1.05	0.38825	562.46	648.96	618.73	501.23	417.11	604.97	596.17	688.74	608.56	519.05	537.75	662.11	495.01	473.04	518.43	609.57	593.49	587.29	92.95	536.85	4714.49	979.23	5025.98	466.22	497.47
Il7	1.94	0.111623	1.03	0.876234	1.15	0.172274	-1.26	0.0214377	1.31	0.514915	1.86	0.0082262	1.05	0.363152	-1.72	0.270673	1.12	0.896575	1.05	0.696695	1.2	0.269741	1.94	0.389397	453.96	419.13	432.29	222.17	191.02	442	398.44	384.56	111.83	119.54	133.01	318.39	63.36	147.32	348.1	371.24	308.71	34.85	39.14	85.05	1236.91	330.16	2103.21	151.17	163.99
Psmb9	-2.31	0.00015783	1.24	0.358864	-1.27	0.031029	1	0.989978	-1.59	0.00555708	-1.15	0.0673631	1.13	0.522305	1.47	0.453905	-4.84	0.00579563	-1.03	0.739023	-1.15	0.0252006	-1.48	0.389458	1042.96	1148.53	1131.12	1343.67	1030.58	1113.06	979.74	1020.44	3655.7	2764.56	2518.12	3180.46	2728.47	2540	1753.57	2115.54	1800.07	14831.9	15748.4	2924.48	6326.82	7090.8	6487.36	1377.69	1561.98
Acsl3	1.27	0.430455	1.04	0.842439	-1.33	0.00260102	1.08	0.295221	1.17	0.507681	1.42	0.145709	1.06	0.423997	1.21	0.33064	1.31	0.498682	1.27	0.0116788	-1.26	0.0429817	-1.1	0.391437	195.11	258.25	226.1	125.14	148.28	226.99	221.52	167.3	86.48	118.83	100.16	252.66	78.07	92.52	199.72	166.97	172.78	107.13	171.23	104.43	31.61	233.76	39.5	117.51	98.05
Nlrc5	-1.02	0.887737	1.35	0.118178	-1.18	0.109622	-1.05	0.672799	-1.39	0.00434182	1.21	0.267044	1	0.961018	-1.44	0.501385	-1.68	0.185562	1.25	0.1917	-1.05	0.618047	1.21	0.39153	295.86	390.1	416.24	512.52	452.26	463.92	438.58	413.53	406.66	433.34	441.42	334.82	742.71	674.48	520.52	659.5	561.74	638.91	327.78	429.13	1932.43	400.85	957.8	313.78	501.24
Ddah2	2.57	0.243721	1.11	0.378696	-1.16	0.0220449	1.1	0.499528	-1.11	0.897199	2.04	0.132248	-1.2	0.601956	1.25	0.277049	-1.02	0.989345	1.05	0.729723	-1.03	0.805092	1.51	0.391881	241.61	240.11	242.15	40.15	48.34	237.95	242.33	189.02	33.26	19.66	29.96	222.53	19.21	19.97	208.08	273.65	218.42	5.16	39.14	36.23	3228.61	143.79	3248.62	40.02	27.08
Ctsl	1.23	0.151839	1.46	0.0617374	-1.08	0.708241	-1.08	0.231005	2.07	0.00022157	1.2	0.359567	1.36	0.064566	-1.22	0.261958	1.02	0.961681	1.23	0.219637	-1.08	0.574602	1.09	0.39211	1171.61	1061.44	1218.78	2154.52	2240.3	1229.46	1107.59	1033.47	888.18	798.86	974.6	615.55	1025.58	885.19	698.16	750.29	646.08	716.36	523.48	1109.54	3513.14	465.12	3130.13	1111.55	1124.87
Rab7	-1.26	0.460549	-1.06	0.597502	1.07	0.251025	-1.12	0.0453911	1	0.989016	-1.15	0.112068	1.01	0.849793	-1.26	0.301231	2.57	0.0322791	-1.06	0.335866	1.19	0.0338582	1.18	0.393203	1914.06	1648.1	1986.75	2501.27	2302.33	1941.6	1940.14	1746.11	2029.49	2137.66	2147.73	1364.62	2694.95	2416.51	1920.76	2139.38	2013.41	669.89	445.2	2217.73	414.94	754.31	1076.29	2003.34	2225.17
Traf3	1.25	0.458167	-1.34	0.575434	1.65	0.00351134	-1.03	0.775866	1.1	0.5584	-1.12	0.527978	-1.5	0.314483	-1.56	0.399778	1.57	0.642859	-1.45	0.0414077	1.8	0.0257305	2.03	0.39452	236.96	240.11	282.89	356.06	279.94	237.95	239.36	262.89	301.9	301.59	251	195.14	289.81	337.19	180.91	205.55	171.78	112.29	39.14	235.39	4271.89	28.12	3485.6	269.31	317.23
Itk	1.16	0.451707	1.2	0.483028	-1.05	0.791929	-1.06	0.733661	1.1	0.534125	1.29	0.199086	-1	0.987911	-1.55	0.483761	4.28	0.0130758	1.72	0.0477117	1.13	0.440856	1.61	0.395717	495.81	467.52	494.02	698.3	574.27	532.39	501.02	439.61	246.15	290.25	271.16	182.82	468.03	594.21	303.17	445.01	344.44	76.15	39.14	233.07	31.61	92.38	39.5	292.18	422.74
Pfkfb3	1.12	0.499285	1.3	0.0642585	1.02	0.760611	1.06	0.736352	-1.03	0.778981	1.09	0.527417	-1.06	0.793438	1.15	0.244216	-1.92	0.125919	1.01	0.970077	1.24	0.190735	-1.06	0.39652	762.41	611.46	789.11	729.14	767.27	750.14	819.17	842.28	630.53	635.22	636.32	534.76	958.54	705.36	571.72	659.5	585.55	1113.91	1110.55	680.99	4493.19	767.16	5341.95	581.82	687.14
Alox5ap	-1.3	0.00200345	-1.72	0.375806	1.03	0.677207	-1.1	0.376657	-1.2	0.154315	1.07	0.539946	-1.01	0.971073	-1.77	0.220163	1.61	0.358231	1	0.988636	1.05	0.436464	1.82	0.39659	277.26	264.3	238.45	264.3	286.14	243.43	252.74	170.19	309.51	295.92	302.52	254.03	423.07	316.35	359.6	348.55	289.86	153.6	53.82	355.51	31.61	208.06	39.5	199.44	222.4
Ncf1	-1.2	0.00914345	1.06	0.467625	-1.1	0.136224	-1.08	0.0455901	-1.16	0.0433421	-1.07	0.267321	-1.01	0.894648	1.13	0.619176	-1.81	0.0318915	-1.08	0.257477	1.03	0.663096	-1.19	0.396739	463.26	466.31	465.63	493.71	389.54	407.77	414.79	458.44	558.72	524.01	507.88	610.07	603.74	538.64	471.41	536.94	494.27	1186.19	1423.66	547.7	667.85	1146.32	681.32	460.5	503.13
Rnasel	1.18	0.521209	-1.13	0.573605	1.04	0.75114	-1.06	0.556656	-1.02	0.843948	1.34	0.17533	1	0.978153	-1.6	0.391371	-1.02	0.975575	1.05	0.650567	1.18	0.29174	1.96	0.397481	395.06	378.01	398.95	377.12	329.57	376.27	330.05	309.24	254.6	277.5	296.55	297.85	311.07	308.64	340.79	410.97	286.89	143.27	39.14	290.41	2501.48	317.31	3130.13	208.97	240.61
Cd8a	1.26	0.176874	1.22	0.248117	-1.21	0.186652	1.15	0.421549	-1.09	0.259945	1.43	0.0572779	1.03	0.796202	-1.6	0.415792	1.52	0.493935	1.3	0.126889	-1.09	0.588509	1.63	0.397993	466.36	558.24	548.35	476.41	356.45	525.54	503.99	470.02	276.56	259.08	204.7	323.87	376.47	413.61	328.25	431.39	331.54	138.11	39.14	243.14	1142.07	182.35	839.31	212.78	369.36
Fas	1.55	0.263235	1.27	0.0741545	-2.17	7.436e-05	-1.16	0.12507	-1.43	0.0436586	1.27	0.273611	-1.17	0.55456	-1.57	0.290875	-1.35	0.674536	1.26	0.0788857	-1.75	0.0315922	1.88	0.398731	162.56	150.6	196.47	133.42	113.13	200.97	165.02	181.78	104.23	106.08	92.69	145.84	194.98	114.91	201.81	206.69	182.7	70.99	39.14	133.1	1489.83	143.79	2024.22	114.97	92.4
Tnfrsf4	1.42	0.467551	1.26	0.121004	-1.4	0.0018096	-1.12	0.513101	-1.36	0.349472	2.74	0.00773687	-1.13	0.638076	-1.16	0.51108	1.23	0.833953	1.48	0.0274834	-1.1	0.317796	1.52	0.398849	247.81	237.69	211.28	105.59	64.88	210.56	156.1	152.81	75.5	96.16	55.35	182.82	85.43	74.77	156.87	157.89	175.75	5.16	39.14	59.48	1647.9	79.53	1076.29	53.99	55.34
Ctsa	-1.17	0.0223571	1.16	0.183124	1.13	0.117631	-1.04	0.267691	1.04	0.622379	-1.16	0.11088	1.14	0.418664	1.16	0.531983	-1.82	0.0297153	-1.1	0.0416859	1.18	0.116912	-1.18	0.400034	1495.56	1573.11	1499.05	2068.77	2042.47	1499.25	1477.78	1365.17	1930.65	1750.9	1846.79	1771.34	2135.77	1914.04	1506.96	1767.14	1723.67	3344.3	4006.8	1866.67	5346.78	2515.16	6250.38	1692.1	1700.14
Itgal	-1.27	0.0112223	1.07	0.258831	1.05	0.525269	1.02	0.521932	-1.06	0.532844	-1.04	0.653679	1.09	0.523976	1.3	0.421726	-1.95	0.0355421	1.08	0.131215	1.11	0.325367	-1.19	0.400224	1188.66	1188.45	1222.48	1547.51	1269.08	1214.4	1118	1131.97	1526.84	1576.64	1491.34	1507.04	1567.59	1732.66	1201.83	1497.04	1257.31	2673.12	3850.25	1491.59	4240.27	1544.76	4236.04	1269.71	1417.53
Cd3e	-1.24	0.0710162	1.19	0.494389	1.05	0.676276	1.13	0.403536	1.03	0.672168	1.31	0.125376	1.28	0.0906373	1.37	0.193422	-1.3	0.0919308	1.33	0.173736	1.2	0.314038	-1.21	0.401305	1010.41	1233.2	1161.98	1166.91	811.39	1158.25	1037.72	911.8	920.29	913.61	773.72	1029.11	783.59	1034.93	742.05	826.33	720.5	1351.4	1462.8	835.98	1268.53	889.26	1471.26	616.12	873.03
Cx3cr1	3.36	0.133912	1.01	0.942995	-1.25	0.0229562	1.14	0.614475	2.11	0.529355	3.69	0.020087	1.15	0.046306	-1.04	0.798937	1.36	0.78018	1.04	0.771267	-1.02	0.859321	1.45	0.401918	337.71	257.04	265.61	64.97	69.71	285.88	242.33	264.34	15.52	16.82	17.27	188.29	2.04	6.85	214.35	239.6	237.27	5.16	39.14	18.41	1268.53	163.07	1234.28	42.56	30.85
Ltf	2.03	0.420465	2.43	0.359997	-4.09	0.217517	-1.44	0.674912	2.54	0.0532198	-1.92	0.344747	-2.5	0.391002	2.87	0.397543	-3.77	0.321332	-1.03	0.978218	-1.62	0.551314	-1.88	0.401959	1.55	1.21	16.21	21.34	115.89	14.72	29.73	9.41	4.54	1	5.32	7.53	2.86	1	1.04	1.13	3.1	24.52	39.14	88.15	3038.93	6.43	3367.11	7.62	10.13
Mme	1.23	0.446721	1.1	0.424608	1.09	0.406304	1.09	0.529966	-1.15	0.599306	1.35	0.258129	-1.14	0.608046	-1.5	0.413335	-1.36	0.622615	1.07	0.624182	1.34	0.0473932	1.35	0.402247	467.91	399.78	382.9	187.57	282.01	399.55	410.33	365.73	220.81	295.21	253.99	327.97	141.84	179.74	376.32	353.09	356.34	174.25	92.95	205.17	2501.48	259.47	3011.64	214.69	228.05
Ifngr1	-1.25	0.612998	-1.98	0.489486	1.13	0.150035	-1.16	0.0422899	1.21	0.108457	1.07	0.458876	1.3	0.244491	-2.49	0.326315	15.95	0.0232583	1.02	0.818908	1.17	0.253943	2.72	0.40238	1258.41	1167.89	1316.32	1612.2	1566.17	1260.96	1253.29	1160.94	1012.37	1036.16	1060.47	696.35	1318.25	1355.24	1010.61	1086.21	911.01	19.36	39.14	1010.35	31.61	8.84	39.5	1119.81	1254.24
Map1lc3a	1.57	0.0900346	1.28	0.0566542	-1.06	0.562662	1.12	0.423071	1.45	0.231634	1.26	0.339733	1.13	0.174647	-1.61	0.438406	4.28	0.0274217	1.09	0.570039	-1.09	0.278216	1.83	0.402449	469.46	402.2	537.24	252.26	530.84	480.35	569.41	523.62	131.26	120.24	183.05	237.59	181.08	137.29	409.75	441.61	360.31	19.36	39.14	189.67	31.61	143.79	39.5	224.85	223.03
Cxcr3	1.08	0.632383	-1.03	0.83798	-2.16	0.0043937	-1.18	0.0521358	-1.11	0.663046	-1.12	0.6159	1.27	0.192872	-1.1	0.323471	1.37	0.243517	1.01	0.907934	-1.88	0.00931254	-1.08	0.402999	545.41	483.24	473.03	330.49	283.39	522.8	453.44	425.12	358.51	394.38	404.83	597.75	305.34	330.25	541.42	566.44	647.07	231.04	445.2	340.79	225.25	394.42	88.87	577.37	365.59
Tbk1	-1.15	0.273443	1.27	0.0620564	-1.14	0.0552146	-1.04	0.449464	-1.11	0.215929	1.16	0.188827	-1.07	0.728265	-1.83	0.332266	3.19	0.100547	1.2	0.112309	-1.03	0.693581	1.15	0.403657	379.56	336.88	398.95	437.3	379.2	415.98	355.32	406.29	461.57	441.13	450.38	334.82	495.82	524.75	353.33	443.88	421.83	313.65	39.14	429.91	31.61	227.34	39.5	398.89	465.44
Rps6ka3	1.01	0.933178	1.3	0.110914	-1.25	0.0937046	1.02	0.796046	1.3	0.0631438	1.18	0.220069	1.01	0.940654	1.03	0.707789	1.71	0.0488418	1.22	0.220057	-1.12	0.318922	1.1	0.404217	599.66	662.27	784.17	848.74	745.21	744.66	663.07	625.01	576.46	635.93	610.93	427.94	612.73	655.96	442.15	458.63	459.54	427.23	327.78	584.12	193.64	349.44	799.81	594.52	712.26
Prkca	1.19	0.0631301	1.19	0.0316744	-1.24	0.0396893	1.22	0.0414554	1.11	0.370303	1.46	0.0245509	1.07	0.195066	-1.55	0.442997	2.1	0.243081	1.35	0.0248112	-1.12	0.158683	1.49	0.405203	464.81	542.51	508.84	444.07	369.55	525.54	523.32	478.71	350.06	324.25	321.94	408.77	277.55	318.67	390.95	445.01	421.83	132.95	39.14	289.64	1110.45	182.35	839.31	357.6	364.96
Rb1cc1	1.24	0.267062	-1.15	0.47979	-1.14	0.115961	-1.04	0.477749	1.03	0.912738	1.55	0.0339581	1.15	0.0764232	-1.74	0.385521	1.27	0.622361	1.16	0.204996	-1.07	0.29455	1.2	0.405376	912.76	806.21	808.87	485.44	381.27	878.87	798.36	678.6	426.09	411.38	398.85	671.7	312.7	409.75	723.24	767.32	679.82	220.72	210.37	388.83	2248.57	375.14	2261.2	386.19	440.32
Il18bp	-1.8	0.0241938	-1.32	0.423717	1.02	0.769371	-1.2	0.00112605	-2.04	0.0008863	1.13	0.0607182	1.08	0.57329	-1.62	0.30537	1.12	0.89516	-1.04	0.494849	1.1	0.0147488	1.37	0.406738	715.91	635.65	649.59	688.52	587.37	700.84	628.87	580.11	1090.09	910.78	882	781.25	1854.54	1413.9	1083.75	1330.21	1120.38	422.07	484.34	888.68	31.61	471.54	39.5	558.32	594.19
Gbp2	-2.94	0.0192159	1.01	0.98323	1.02	0.887416	-1.37	0.0233557	-5.28	0.00072388	-1.19	0.185129	-1.6	0.338671	-1.4	0.357999	-3.95	0.00381414	1.38	0.0905608	1.19	0.212079	1.67	0.40808	54.06	53.83	81.64	99.57	101.41	83.2	55.01	71.7	538.44	423.42	380.93	271.83	907.85	672.17	439.01	593.68	446.64	380.77	288.65	492.68	636.24	143.79	246.86	92.74	177.18
Il1f8	2.46	0.386273	-1.18	0.505487	-1.2	0.0749848	1.18	0.219121	-3.34	0.573252	11.9	0.118206	1.32	0.00737709	2.55	0.323362	-1.77	0.727873	1.34	0.0586889	-1.05	0.653097	1.61	0.408451	438.46	321.15	276.72	1	1	352.99	316.67	220.89	9.61	1.95	1	277.31	1	1	278.09	358.76	312.68	9.04	39.14	1	31.61	259.47	39.5	1	1
Defa1	3.23	0.285165	-1.98	0.372207	-1.01	0.889307	1.68	0.149917	-4.11	0.504653	8.56	0.161418	1.06	0.51028	3.25	0.189995	-1.72	0.755387	1.23	0.108493	1.23	0.0595345	1.61	0.408451	491.16	379.21	343.39	1	1	399.55	438.58	261.45	10.45	2.66	3.08	232.12	1	2.22	347.06	423.45	301.77	5.16	39.14	1	478.17	40.97	799.81	1	1
Entpd1	1.01	0.974615	-1.62	0.00795802	-1.06	0.501662	-1.24	0.00303555	-1.29	0.0452675	-1.66	0.010901	-1.69	0.0371849	1.06	0.854492	-2.2	0.0525008	-1.64	0.0094397	-1.01	0.951849	-1.18	0.408916	224.56	178.42	232.27	261.29	268.91	191.39	205.16	184.68	429.47	408.55	428.72	366.32	450.86	369.61	344.97	321.31	319.63	731.85	875.72	384.96	1995.66	445.84	3169.63	497.98	294.62
Ap1s2	1.03	0.882986	1.26	0.032558	-2.04	0.00079947	-1.13	0.0189854	-1.19	0.28059	1.33	0.208516	1.23	0.135492	-1.74	0.332707	1.82	0.351072	1.25	0.0210698	-1.74	0.019144	1.42	0.409477	508.21	445.74	543.41	289.87	244.79	507.74	448.98	433.81	303.59	300.17	302.52	484.09	305.34	295.51	455.73	488.14	453.58	60.66	39.14	360.93	667.85	381.57	799.81	243.91	260.08
Ptprc	-1.52	0.134593	1.16	0.0967446	1.08	0.103874	-1.07	0.189917	-1.11	0.538719	-1.08	0.533323	1.42	0.453163	1.24	0.472613	-1.69	0.0792805	1.02	0.769	1.21	0.1386	-1.21	0.410268	4113.52	3928.23	4490.67	6070.36	4801.03	4536.8	4128.56	4372.16	6527.96	7123.12	6492.29	4716.95	6966.48	7734.42	4388.96	4957.26	4448.4	14222.6	17274.8	6284.69	7022.34	6820.89	9528.62	5599.69	6635.78
Cbfb	1.06	0.513054	-1.04	0.667852	1.42	0.0122465	-1.11	0.0233228	1.07	0.311582	-1.13	0.258714	-1.11	0.191558	1.26	0.420097	-1.92	0.0940977	-1.28	0.0279139	1.41	0.0218669	-1.16	0.412794	977.86	906.61	1002.71	1176.69	971.3	973.37	1036.23	890.07	1008.14	1127.54	1079.14	1009.94	1068.09	1165.37	907.15	1016.99	949.71	1945.14	3850.25	1004.92	5125.48	1544.76	6842.84	1053.75	1218.45
Nkg7	-1.56	0.0857062	1.28	0.13009	-1.31	0.0808176	-1.08	0.417788	-1.45	0.0215093	1.31	0.0474023	1.2	0.0107761	-1.73	0.431386	2.45	0.162118	1.53	0.0348657	-1.05	0.743777	1.2	0.413135	577.96	656.22	617.49	657.69	535.67	654.28	545.62	552.58	719.23	747.15	690.09	511.48	1097.52	1110.57	736.83	951.16	728.44	293	171.23	718.96	31.61	330.16	39.5	377.29	676.46
Il1f9	2.01	0.459328	-1.23	0.498905	1.05	0.639591	1.61	0.322949	-5.68	0.340848	5.49	0.211896	1.11	0.259669	2.32	0.323597	-4.5	0.331014	-1.07	0.635969	1.31	0.0856203	1.73	0.413188	351.66	263.09	228.57	1.79	7.67	268.08	272.07	241.17	29.88	1	8.31	219.79	47.01	1	251.97	280.46	259.1	5.16	39.14	29.25	130.41	298.03	39.5	1	1
Raf1	1.27	0.26206	-1.03	0.685144	1.02	0.814298	1.04	0.569549	1.04	0.644412	-1.03	0.658656	-1.13	0.417154	1.29	0.376954	-2.24	0.134872	-1.09	0.0477759	1.2	0.112718	-1.14	0.413455	528.36	528	561.93	662.95	585.3	557.04	553.05	635.15	521.55	558.72	504.15	495.04	616.82	561.8	494.4	614.11	501.21	953.85	1541.08	533.75	6453.28	792.86	6447.87	589.44	581.63
Plscr2	2.13	0.276474	-1.38	0.50982	1.47	0.0288609	1.01	0.928171	-1.35	0.63083	2.36	0.0393629	-1.1	0.699268	1.61	0.35483	-3.7	0.139797	-1.04	0.734659	1.45	0.0947175	-1.27	0.413702	298.96	310.27	302.65	57.45	56.61	313.27	289.91	213.65	67.05	47.28	57.59	233.49	50.28	46.99	243.61	280.46	238.26	262.02	680.03	55.6	3734.44	471.54	4157.05	43.83	55.97
Cxcl1	1.56	0.46304	-1.28	0.220109	-1.08	0.400209	1.02	0.931105	-2.59	0.0751747	1.47	0.391206	-1.07	0.760284	-1.08	0.745642	-2.9	0.159384	-1.03	0.852134	1.06	0.617971	1.38	0.414564	398.16	310.27	323.64	71.74	55.92	322.86	291.39	260	113.52	72.08	83.73	267.72	272.64	147.32	335.56	475.65	343.44	205.23	132.09	124.57	2469.87	246.62	3130.13	44.46	72.3
Gzme	3.34	0.254729	-1.38	0.574436	-1.01	0.916421	1.4	0.319569	-2.85	0.581006	8.44	0.106255	-1.47	0.464233	1.77	0.537989	-5.55	0.362225	1.04	0.818055	1.01	0.930923	-1.38	0.415698	174.96	168.74	140.91	1	1	133.87	111.5	105.01	5.39	1	1	117.08	1	1	152.69	159.02	154.92	5.16	39.14	2.91	6042.29	79.53	6171.39	1	1
Alas1	-1.18	0.282447	-1.01	0.947361	1.17	0.151252	1.33	0.00119955	-1.18	0.25986	1.12	0.458663	-1.01	0.949911	-1.13	0.724714	1.49	0.435072	-1.1	0.138457	1.11	0.285755	1.04	0.416086	387.31	357.44	327.34	198.86	302	316.01	343.43	365.73	275.72	247.04	277.88	338.93	274.28	256.15	398.26	359.9	373.21	215.55	171.23	306.69	31.61	458.69	39.5	189.28	209.84
H2-T23	-1.66	0.107817	1.7	0.196538	-1.2	0.174176	1.31	0.152017	-1.35	0.0107293	1.36	0.0498693	1.02	0.85437	1.29	0.450059	-5.73	0.00816246	1.26	0.0561698	-1.11	0.258416	-1.49	0.417947	646.16	880	727.38	465.13	400.57	696.73	567.92	655.43	1542.05	933.45	853.62	1660.41	812.2	952.34	733.69	863.78	746.3	7443.68	7020.47	1097.92	7970.77	3999.67	8422.71	507.5	582.89
Vcam1	-1.28	0.0149854	1.07	0.732549	-1.75	9.27e-06	-1.23	0.00599572	-1.32	0.0193997	-1.23	0.0431763	-1.11	0.232463	-1.03	0.915781	-2.12	0.0245534	-1.13	0.341324	-1.59	0.00103095	-1.23	0.418648	379.56	358.65	379.2	536.58	517.06	374.9	364.24	388.91	660.09	633.81	609.44	600.49	817.93	672.17	536.19	686.74	645.09	1155.21	1149.69	589.55	2058.88	690.04	1510.76	548.79	458.54
Mcoln1	1.32	0.267688	-1.09	0.885385	1.2	0.318302	1.04	0.720952	1.08	0.631847	1.01	0.938091	-1.22	0.577297	-1.2	0.505776	2.75	0.0758904	1.24	0.241546	1.3	0.0612912	1.55	0.419975	64.91	68.34	89.05	128.15	110.37	94.15	107.04	81.84	78.88	77.03	71.03	71.89	98.51	86.35	73.28	68.23	54.7	19.36	39.14	85.05	31.61	6.43	39.5	92.1	88
Ripk1	1.11	0.708881	-1.57	0.394082	1.12	0.165883	-1.21	0.0114229	-1.28	0.0685394	1.15	0.1928	-1.19	0.636761	-1.53	0.204927	1.18	0.75045	-1.06	0.559848	1.4	0.058905	1.63	0.420042	123.81	145.76	127.33	119.88	106.93	107.85	129.34	122.39	120.28	136.54	127.04	148.58	150.83	155.81	149.56	172.64	156.9	70.99	39.14	130.77	446.55	28.12	681.32	99.72	114.38
Psmb10	-1.86	0.00403096	1.22	0.32643	-1.02	0.874258	1.03	0.806184	-1.63	0.00264178	1.03	0.684772	-1.1	0.410766	-1.16	0.120265	-1.72	0.249216	1.14	0.154396	1.02	0.670413	-1.14	0.420299	345.46	466.31	505.14	395.93	316.47	400.92	391	435.26	1124.72	822.23	716.22	1057.87	821.2	894.46	633.38	715.11	547.85	1248.14	249.51	1000.27	2216.96	786.44	2340.19	411.59	512.55
F5	2.81	0.330642	1.02	0.803991	-1.68	0.00172902	1.1	0.880547	-1.82	0.732991	9.98	0.0857486	1.2	0.00363003	2.97	0.216881	-2.36	0.558354	1.23	0.102643	-1.44	0.0116758	-1.65	0.420473	357.86	298.17	250.79	11.56	9.74	320.12	260.17	212.2	4.54	4.78	7.56	251.29	2.86	1	251.97	300.88	246.2	5.16	39.14	9.88	1078.84	246.62	523.33	5.08	1
Cd40lg	2.13	0.163318	1.03	0.875921	-1.07	0.597805	1.05	0.671059	-1.12	0.768893	1.82	0.0166187	-1.1	0.678465	-1.35	0.506767	1.07	0.934374	1.21	0.261168	1.11	0.443084	1.25	0.420547	557.81	460.26	448.34	259.03	193.78	554.3	465.34	390.36	98.31	112.45	111.36	345.78	125.49	141.92	384.68	471.11	384.13	174.25	39.14	92.8	3924.13	355.87	5262.96	120.68	148.29
Atp6ap2	-1.12	0.190623	1.21	0.11439	-1.65	0.00758782	-1.18	0.0352657	-1.12	0.120676	1.2	0.0607067	1.33	0.237288	1.32	0.418098	-1.99	0.0437926	1.16	0.171479	-1.36	0.00453031	-1.21	0.422941	776.36	665.89	696.51	796.84	762.45	736.45	776.06	653.98	710.78	721.64	691.58	760.71	972.44	790.26	769.22	954.57	896.13	1743.79	2715.23	660.84	1647.9	1101.33	918.3	677.73	658.88
Gusb	-1.09	0.419657	-1.05	0.539878	-1.01	0.861657	-1.16	0.0986805	1.06	0.420908	-1.17	0.0310446	1.14	0.450087	1.36	0.456324	-1.94	0.0419311	-1.14	0.135744	1.05	0.623043	-1.26	0.423126	734.51	685.25	736.02	893.87	805.87	726.86	674.96	517.82	780.9	773.36	798.36	734.69	737.81	732.37	724.29	685.6	726.45	1692.16	3263.17	828.23	2090.5	1281.28	1115.79	907.66	797.04
Atg3	-1.32	0.0605406	1.19	0.0132812	-1.31	0.00977884	-1.07	0.267822	1.03	0.833446	1.01	0.839266	-1.07	0.222473	-1.1	0.180001	1.11	0.686996	1.08	0.373337	-1.18	0.0165486	1.05	0.423219	430.71	428.81	460.69	591.49	532.22	466.66	468.31	456.99	616.16	569.35	646.03	512.85	647.88	641.3	433.79	498.35	442.67	623.43	210.37	629.84	731.08	445.84	39.5	525.29	564.67
Tbp	1.11	0.436555	1.04	0.638027	-1.1	0.128286	-1.22	0.00010162	1.13	0.365088	1.03	0.728026	-1.37	0.360516	-1.26	0.12951	2.17	0.131996	1.23	0.0712441	-1.18	0.0232939	1.24	0.423247	207.51	200.19	237.21	343.28	265.47	206.45	225.98	207.85	256.29	288.13	295.06	173.23	293.08	315.58	208.08	189.67	217.43	65.83	210.37	276.46	31.61	163.07	39.5	293.45	339.21
Bcl2l1	1.3	0.321051	-1.27	0.30061	1.27	0.0335755	-1.19	0.032925	-1.16	0.0936159	-1.03	0.588788	-1.69	0.435624	-1.49	0.259048	1.45	0.265184	-1.2	0.352546	1.28	0.0386484	1.19	0.423668	182.71	151.81	171.77	171.03	122.78	169.48	154.62	187.57	138.02	150	133.01	125.3	212.15	185.91	170.46	221.44	172.78	143.27	92.95	140.07	31.61	73.1	760.32	125.13	128.82
Litaf	-1.2	0.230105	1.26	0.224274	-1.07	0.170551	1.23	0.0686238	-1.43	0.0392816	1.45	0.040305	1.15	0.168161	-1.5	0.427948	-1.84	0.0869543	1.01	0.912247	-1.01	0.912216	-1.13	0.424809	605.86	659.85	613.79	336.51	269.6	604.97	524.8	483.06	595.89	445.38	417.52	611.44	562.04	546.36	599.94	685.6	622.27	1408.19	406.06	567.07	1647.9	677.19	957.8	317.59	342.35
Socs3	-1.5	0.433483	-1.05	0.786717	1.34	0.187774	1.22	0.184173	-3.2	7.724e-05	1.29	0.126672	-1.66	0.38311	1.6	0.546812	-10.44	0.00314544	-1.15	0.20867	1.48	0.037661	-1.55	0.425141	150.16	128.82	122.39	58.95	59.37	118.8	108.53	131.09	450.59	318.59	309.99	381.38	526.07	452.97	321.98	336.06	276.96	2074.21	2441.26	427.58	6200.36	1210.58	7553.78	120.68	145.78
Lancl1	1.73	0.205695	-1.52	0.434581	1.08	0.352521	1	0.99789	-1.14	0.739787	1.66	0.0449617	-1.02	0.919049	-1.4	0.370504	1.78	0.607977	-1.04	0.739302	1.23	0.177112	1.67	0.425594	477.21	390.1	371.79	137.18	123.47	396.81	364.24	313.59	159.14	125.91	110.61	306.06	105.87	128.03	331.38	416.64	346.42	5.16	39.14	128.45	2533.1	214.48	2656.17	136.56	130.71
Cd84	-1.43	0.0572131	1.42	0.0383945	-1.68	0.0490722	-1.13	0.0976885	-1.1	0.621117	1.12	0.23829	1.23	0.110945	-1.41	0.345542	1.48	0.414347	1.39	0.024094	-1.38	0.080443	1.23	0.425776	1013.51	892.09	1042.22	1385.04	1118.81	1050.06	976.76	906.01	1449.12	1573.81	1400.24	977.08	1568.41	1602.22	870.58	1045.36	909.03	669.89	210.37	1345.13	2280.18	503.67	2261.2	1084.88	1305.74
Csf1r	-1.18	0.379268	1.26	0.0371046	-1.78	0.033655	-1.04	0.722242	1.38	0.00059331	1.28	0.155844	1.35	0.0498399	-1.38	0.326047	3.51	0.0687085	1.44	0.0173511	-1.69	0.026131	1.34	0.427175	480.31	488.08	410.07	677.24	699.03	473.5	420.74	357.04	486.91	460.97	479.5	369.06	477.84	415.15	386.77	458.63	451.6	132.95	39.14	539.17	31.61	137.37	39.5	467.49	442.84
Ikbkb	-1.03	0.784593	1.01	0.973129	-1.09	0.5085	1.08	0.420229	1.19	0.161388	1.13	0.450004	1.27	0.010855	1.02	0.804978	1.48	0.297696	1.36	0.0913887	1.01	0.934033	1.21	0.427666	666.31	623.56	734.79	924.71	774.85	674.82	700.24	726.4	593.35	640.18	637.81	496.41	634.8	757.84	470.36	541.48	513.12	303.32	288.65	561.65	1394.98	259.47	523.33	663.12	744.29
Lyz2	-1.28	0.54497	1.28	0.0288539	-1.21	0.018041	-1.16	0.0408495	1.21	0.193032	-1.04	0.538472	1.57	0.474089	-1.06	0.761099	1.25	0.340172	1.12	0.232663	-1.16	0.00227262	1.06	0.428159	7756.02	6845.83	7367.46	10390.1	9746.73	6895.07	6531.07	7609.45	7238.42	8551.89	7636.3	5131.88	8141.25	8627.43	6091.19	7575.41	6447.79	4944.81	9994.99	7946.19	3481.53	4982.92	5934.41	9222.72	9267.83
Neu1	1.01	0.955833	1.06	0.440597	-1.12	0.0882255	-1.02	0.815759	-1.18	0.186565	1.19	0.103501	1.03	0.503871	1.06	0.48305	-1.13	0.61985	-1.03	0.781868	-1.01	0.935371	-1.11	0.428714	409.01	357.44	390.31	307.17	273.05	432.42	391	429.47	376.25	329.92	342.1	412.88	379.74	363.44	390.95	405.29	390.08	499.52	171.23	336.91	667.85	407.28	957.8	293.45	300.27
Smad4	1.1	0.569718	1.41	0.0797632	-1.05	0.654076	1.02	0.767554	1.35	0.0891975	1.14	0.270842	1	0.987986	-1.78	0.403356	1.52	0.604258	1.29	0.0558466	1.13	0.309826	1.25	0.429435	467.91	498.97	559.46	702.82	550.14	544.72	535.21	430.91	519.01	556.6	504.15	395.08	463.12	597.3	319.89	357.63	315.66	241.37	39.14	519.03	3924.13	298.03	3288.12	524.02	626.22
Tollip	1.25	0.0933256	1.07	0.434994	1.02	0.697058	1.08	0.230453	-1.01	0.896331	1.23	0.0245217	1.03	0.501857	-1.6	0.415136	1.41	0.618919	1.05	0.578349	1.13	0.182372	1.21	0.429715	599.66	571.54	591.56	475.66	423.31	552.93	550.08	552.58	387.23	377.38	343.6	452.59	388.73	396.62	511.12	577.79	523.04	262.02	39.14	363.26	2027.27	368.72	2063.71	392.54	392.59
Jun	-1.26	0.289199	1.51	0.176664	-1.66	0.032394	1.15	0.250641	-1.53	0.0259776	1.65	0.00684525	1.04	0.856117	-1.58	0.2988	-2.14	0.13581	1.34	0.00379048	-1.41	0.0459095	1.43	0.430231	432.26	363.49	332.28	202.62	224.8	366.68	294.37	377.32	594.2	474.43	524.31	493.67	537.52	537.87	500.67	548.28	540.9	675.06	210.37	564.75	2627.94	902.11	3288.12	306.15	316.6
Cxcr5	-1.03	0.769642	1.36	0.155498	-1.84	1.999e-05	-1.11	0.364487	-1.28	0.145804	1.34	0.156173	1.09	0.448217	-1.07	0.686431	-1.39	0.199676	1.42	0.00402218	-1.69	0.0266554	-1.16	0.430844	472.56	415.5	398.95	231.2	164.14	368.05	392.49	397.6	369.49	382.34	342.1	525.17	335.59	349.54	428.56	447.28	403.97	463.37	523.48	338.46	1205.3	619.35	246.86	341.09	355.54
Mknk1	1.53	0.143246	1.14	0.361641	-1.35	0.019319	1.09	0.443811	1.11	0.541414	1.34	0.15878	-1.03	0.914879	-1.25	0.405751	-1.21	0.663848	1.43	0.0510574	-1.19	0.0461079	1.5	0.431057	119.16	123.99	156.96	90.54	91.07	110.59	112.99	133.98	78.04	69.95	72.53	102.02	69.9	72.46	99.4	135.19	96.37	158.76	39.14	81.18	446.55	163.07	39.5	88.29	82.35
Il10ra	1.22	0.402432	1.03	0.879864	1.26	0.0261032	-1.05	0.320927	-1.01	0.88239	1.22	0.0189202	-1.14	0.573634	1.01	0.927437	-1.84	0.332466	-1	0.983803	1.35	0.079235	-1.06	0.43113	560.91	532.84	564.4	615.56	483.28	568	530.75	456.99	584.91	585.64	551.19	516.95	660.15	715.39	585.31	703.76	547.85	607.94	719.17	553.9	8666.28	426.56	7869.75	541.8	653.22
Panx1	1.2	0.176463	-1.22	0.41106	-1.06	0.538844	-1.17	0.0203544	-1.21	0.185112	1.26	0.0533487	1.11	0.105454	-1.81	0.299686	2.99	0.0947747	1.07	0.459491	-1.03	0.735351	1.29	0.431422	633.76	505.02	449.58	383.14	299.24	531.02	486.15	454.09	284.16	300.17	272.66	425.2	391.18	408.2	479.77	557.36	536.93	163.92	39.14	264.07	31.61	343.01	167.86	314.41	363.08
Bnip3	1.53	0.469023	1.2	0.0607406	-1.77	0.0120551	1.13	0.501336	-1.17	0.802412	2.35	0.128363	1.49	0.144012	-1.61	0.401919	1.06	0.943549	1.35	0.0192554	-1.52	0.0466854	1.87	0.432554	1523.46	1279.17	1299.03	162.75	448.13	1428.04	1387.09	1282.61	257.13	137.95	262.95	1066.09	275.09	138.06	1254.08	1352.91	1129.31	205.23	39.14	318.31	2912.47	818.57	1471.26	196.9	212.35
Vegfa	1.04	0.782815	1.3	0.0977338	-1.36	0.196269	1.21	0.227846	1.2	0.202363	1.33	0.250568	1.08	0.493728	-1.83	0.342012	3.13	0.0756718	1.04	0.81611	-1.05	0.755688	1.92	0.432879	486.51	517.11	553.29	431.28	734.19	613.19	590.22	611.97	313.73	258.38	336.13	284.15	476.2	260.01	407.66	476.79	382.14	132.95	39.14	359.39	31.61	233.76	39.5	323.94	315.97
Bst2	-1.08	0.584164	1.13	0.44193	-1.77	0.00095833	-1.03	0.826787	-1.11	0.576291	1.12	0.460513	-1.06	0.607303	-1.19	0.366264	-1.89	0.131459	1.07	0.384779	-1.38	0.00130958	1.09	0.434388	537.66	430.02	503.9	753.96	710.75	589.91	405.87	593.14	835.81	629.56	749.08	556.67	1568.41	1008.69	672.04	978.4	820.72	1403.03	836.59	711.21	3702.83	561.51	3406.61	644.7	687.14
Ikbke	1.04	0.889725	1.41	0.107018	-1.05	0.706936	1.24	0.102103	-1.32	0.0158204	1.24	0.22005	-1.02	0.950155	1.31	0.10867	-2.73	0.0920138	1.13	0.483789	1.08	0.582493	-1.16	0.43561	567.11	646.54	618.73	589.24	544.63	604.97	636.31	675.7	563.79	503.47	505.64	647.05	781.96	720.02	570.68	678.8	622.27	1103.58	954	657.74	8286.91	876.41	8896.67	351.25	444.72
Tcn2	1.46	0.0401068	1.32	0.0765952	1.09	0.378809	1.2	0.071325	1.75	0.00035873	1.27	0.19156	1.08	0.379131	-1.09	0.40459	2.64	0.127008	1.07	0.517044	1.1	0.435529	1.07	0.437179	748.46	752.99	855.78	993.91	1068.49	793.96	837.01	837.93	398.21	306.54	380.93	404.66	432.06	368.07	519.47	535.8	513.12	256.86	249.51	418.28	31.61	561.51	49.37	586.27	560.28
Il23r	2.24	0.368059	-1.35	0.506564	-1.18	0.124724	-1.01	0.98118	-1.98	0.494696	9.27	0.0132358	1	0.99838	1.34	0.387149	-3.52	0.244427	1.1	0.566039	-1.04	0.67309	1.24	0.437916	271.06	281.24	255.73	27.36	24.21	248.91	300.31	181.78	23.97	20.37	15.77	228.01	16.76	19.2	255.1	320.18	250.17	96.81	210.37	21.5	762.7	92.38	1076.29	13.34	14.52
Irak3	1.02	0.924089	-1.24	0.307726	-1.27	0.0781024	-1.1	0.168339	-1.94	0.0380484	1.54	0.0895629	-1	0.96867	-1.72	0.203648	1	0.996231	1.03	0.779888	-1.12	0.0552866	1.75	0.439381	505.11	415.5	413.77	173.28	136.57	455.7	389.52	400.5	285.01	249.88	301.78	395.08	405.08	344.14	497.53	594.81	446.64	50.34	92.95	333.04	2122.11	259.47	1589.75	185.47	189.74
Ets1	-1.06	0.880635	1.32	0.0215843	-1.12	0.204701	-1.06	0.483626	1.29	0.0714272	1.17	0.150831	1.58	0.31671	-1.03	0.852241	2.99	0.0167379	1.39	0.00985888	1.01	0.912707	1.13	0.441503	4301.07	4194.35	5015.4	6396.05	4915.45	5121.57	4738.11	4125.92	3528.13	3917.78	3595.67	2197.23	4238.42	5037.65	2999.16	3523.92	3184.27	1681.83	1149.69	3352.26	541.4	1467.64	2537.68	4248.04	5559.35
Mdfic	-1.59	0.253397	1.2	0.255166	-1.04	0.767868	-1.2	0.0259522	1.09	0.711836	-1.14	0.462546	-1.33	0.380301	-1.42	0.314819	3.68	0.0933377	-1.1	0.641796	-1.21	0.368276	1.6	0.441626	60.26	74.39	61.89	149.21	116.58	64.02	68.39	74.6	113.52	98.99	88.21	71.89	139.39	114.91	62.83	59.16	80.5	5.16	39.14	123.02	31.61	6.43	39.5	88.92	99.93
Nfatc2	-1.04	0.726713	-1.06	0.710621	-1.27	0.0773214	1.09	0.555972	-1.02	0.81241	1.32	0.12223	1.02	0.821235	-1.33	0.516659	5.12	0.0694555	1.21	0.236711	-1.26	0.0459062	1.76	0.441807	326.86	375.59	364.38	325.22	288.21	343.4	353.83	372.98	227.56	221.54	239.8	222.53	266.1	260.78	333.47	373.51	296.81	5.16	39.14	235.39	31.61	143.79	39.5	189.28	256.31
Rnf31	1.67	0.202188	1.07	0.460711	1.13	0.168142	1.22	0.0354909	-1.22	0.224637	1.54	0.0104017	-1.13	0.581628	1.61	0.249564	-2.32	0.191429	1.12	0.195519	1.25	0.0998826	-1.2	0.441916	426.06	451.79	422.41	285.36	217.9	424.2	429.66	375.87	231.79	190.37	194.25	389.6	299.62	281.62	383.63	446.15	387.1	582.12	797.45	213.69	5410	484.39	6526.86	222.31	253.17
Peli2	2.05	0.230957	-1.35	0.463736	-1.07	0.480565	1.19	0.316862	1.28	0.747181	2.17	0.0771283	-1.17	0.691387	1.48	0.3479	1.55	0.39714	1.14	0.432077	1.04	0.634029	1.35	0.4431	283.46	261.88	247.09	63.47	101.41	243.43	257.2	241.17	24.82	28.16	32.95	170.49	14.31	21.51	213.3	277.05	218.42	55.5	53.82	28.48	31.61	201.63	39.5	32.39	44.04
Il22ra2	14.67	1.834e-05	12.27	0.0454752	1.42	0.329676	-1.08	0.455285	308.04	1.013e-05	21.74	0.0265208	1.43	0.155958	1.03	0.839015	2.15	0.480418	21.98	0.0410543	1.57	0.311391	1.08	0.443407	601.21	528	485.38	981.87	742.46	435.16	420.74	643.84	23.97	19.66	15.77	40.4	1.23	1.45	5.36	1.13	1	117.46	327.78	9.11	3481.53	73.1	4117.55	431.92	435.93
Nfkbia	-1.12	0.281646	1.46	0.0449127	-1.12	0.166646	1.17	0.104954	-1.24	0.0382346	1.28	0.0489237	-1.26	0.467166	-1.22	0.389165	1.47	0.208551	1.17	0.102591	-1.09	0.287415	1.06	0.445052	511.31	609.04	531.06	444.82	341.29	459.81	460.88	487.4	537.6	425.55	398.11	471.76	598.01	449.11	431.7	484.73	396.03	272.35	171.23	496.55	130.41	432.98	1155.28	338.55	390.71
Ticam1	1.84	0.121415	-1.87	0.311283	1.47	0.0314699	-1.13	0.169545	-1.31	0.307779	1.03	0.827655	-1.13	0.612509	-1.23	0.0445913	-1.26	0.724873	-1.87	0.0245854	1.44	0.0480245	1.36	0.445404	235.41	206.24	229.8	119.88	103.48	181.8	199.22	232.48	79.73	98.29	98.66	148.58	132.03	133.43	221.66	232.79	236.28	122.62	39.14	84.28	1268.53	188.78	1589.75	114.33	102.45
Lck	-1.24	0.427722	1.3	0.159897	-1.28	0.1303	1.03	0.811369	-1.02	0.900107	1.15	0.294269	1.15	0.239114	1.02	0.833193	2.02	0.105002	1.36	0.0916484	-1.06	0.657704	1.13	0.445473	2011.71	1750.92	2213.93	2629.14	1974.23	2248.37	2044.21	2082.15	1498.12	1737.44	1612.32	1338.6	2094.89	2425.77	1500.69	1864.74	1688.94	979.67	1149.69	1526.47	225.25	972.81	957.8	1432.95	1950.72
Pxn	1.51	0.154032	1.42	0.260188	-1.78	0.037275	1.2	0.0505148	-1.21	0.162186	1.17	0.329662	-1.39	0.368475	-1.22	0.44137	-1.42	0.411571	1.12	0.540013	-1.6	0.00430746	1.52	0.446045	142.41	145.76	132.26	127.4	130.36	131.13	121.91	167.3	79.73	95.45	88.21	99.28	154.1	116.45	119.26	137.46	169.8	81.32	53.82	110.62	414.94	150.22	286.35	103.53	101.19
Pik3cg	1.47	0.100156	1.14	0.340147	-1.02	0.729447	-1.17	0.0862311	1.27	0.04649	-1.08	0.431977	-1.29	0.39242	-1.73	0.360957	-1.02	0.963416	-1.07	0.405655	1.03	0.637538	1.07	0.447908	252.46	260.67	271.78	383.89	335.08	309.16	263.15	258.55	263.04	302.29	298.79	229.38	263.65	263.87	195.54	215.77	196.59	241.37	210.37	281.11	1837.58	195.2	2972.14	395.08	371.87
Tgfb3	1.62	0.354052	1.16	0.259502	-1.47	0.0232191	1.48	0.00585539	1.05	0.924356	2.39	0.0274766	1.1	0.217154	1.15	0.596247	1.25	0.699487	1.45	0.0269203	-1.23	0.0206765	1.33	0.447972	303.61	301.8	279.19	87.53	95.9	358.47	297.34	199.16	65.37	46.57	68.79	219.79	50.28	60.11	216.44	273.65	210.48	24.52	210.37	87.38	541.4	137.37	128.36	52.72	52.83
Thbs1	-1.42	0.118089	1.29	0.31472	-1.06	0.306047	-1.07	0.81038	-1.91	0.0225556	1.56	0.00907153	-1.45	0.455614	-1.32	0.322329	1.85	0.331389	1.29	0.038766	-1.06	0.543294	1.72	0.448937	331.51	241.32	258.2	139.43	113.82	255.75	242.33	257.1	410.88	283.88	292.82	351.25	580.85	406.66	446.33	456.36	362.3	231.04	39.14	340.01	31.61	432.98	365.35	149.27	157.71
Ccr8	2.63	0.269016	-1.59	0.31968	1.38	0.00494569	1.82	0.377272	1.07	0.962986	7.65	0.0667987	-1.45	0.439693	2.04	0.29932	-3.89	0.277516	-1.3	0.299641	1.41	0.0242106	-1.4	0.450017	154.81	115.52	116.21	11.56	6.98	99.63	92.18	83.29	5.39	2.66	2.33	77.37	1	1	107.76	93.2	87.44	60.66	39.14	6.78	2438.26	92.38	1866.23	1	4.47
Osm	1.84	0.294514	1.02	0.912254	-1.05	0.651436	-1.04	0.767416	-1.59	0.2162	2.04	0.0533253	-1.22	0.604916	-1.19	0.451197	-1.48	0.644169	1.27	0.0213344	1.02	0.878125	1.46	0.450253	235.41	219.55	207.58	75.5	66.26	198.23	193.27	122.39	67.05	59.33	49.38	163.65	100.15	107.96	180.91	230.52	211.47	76.15	39.14	59.48	2691.17	150.22	3090.63	45.1	69.16
Vrk3	1.45	0.508618	2.27	0.198759	-1.64	0.0388829	1.05	0.60354	1.02	0.90287	1.2	0.132904	-1.71	0.422547	-1.19	0.465509	-2.7	0.282255	1.21	0.332285	-1.67	0.0110332	-1.13	0.450767	83.51	85.28	108.81	85.28	77.29	61.28	96.64	84.73	105.91	96.16	85.97	99.28	84.61	97.15	67.01	97.74	56.68	329.14	39.14	91.25	4050.59	298.03	5460.44	74.95	98.68
Cdh1	2.45	0.215232	1.3	0.387923	-1.41	0.0122366	1.36	0.179463	-1.03	0.973238	3.89	0.041299	-1.36	0.541734	1.72	0.200448	2.39	0.220496	1.06	0.687261	-1.21	0.183131	1.66	0.451233	185.81	160.27	166.84	31.12	25.59	198.23	214.08	158.61	18.06	17.53	8.31	89.7	13.49	10.71	133.89	168.1	118.2	5.16	39.14	40.1	31.61	201.63	39.5	6.99	28.34
Cd4	1.39	0.00036077	1.54	0.0268199	1.12	0.351545	-1.02	0.839088	1.44	0.00254332	1.26	0.137421	1.38	0.0357291	1.28	0.287482	-1.17	0.598725	1.3	0.0517145	1.34	0.191899	-1.2	0.452298	1120.46	1147.32	1150.87	1691.18	1505.51	1155.51	1098.67	1101.55	590.82	645.85	607.94	703.19	759.07	1066.57	774.44	944.36	819.73	1346.24	993.14	539.95	2912.47	1107.76	2893.15	886.7	965.35
Il18r1	1.16	0.400566	1.15	0.342364	1.1	0.433165	1.05	0.79382	-1.02	0.828199	1.85	0.0301727	1.16	0.214634	-1.4	0.50431	1.32	0.676434	1.25	0.182122	1.39	0.125437	1.22	0.452811	815.11	694.92	721.2	600.52	510.17	710.43	706.18	688.74	394.83	448.22	396.61	519.69	472.12	596.53	538.28	659.5	582.58	287.83	53.82	377.98	2501.48	445.84	2814.15	307.42	452.88
Lamp2	-1.46	0.0612685	1.23	0.0467858	-1.69	0.0178965	-1.12	0.0563964	-1.01	0.901166	1.06	0.550961	1.35	0.288669	-1.22	0.102401	-1.13	0.541757	1.03	0.660911	-1.39	0.0198931	1.06	0.45487	1140.61	1033.62	1264.46	1722.77	1856.36	1291.09	1230.99	1250.74	1800.55	1541.93	1678.03	1244.11	2208.52	1751.19	1399.33	1579.88	1455.76	1485.64	914.86	1772.13	2311.8	1165.6	1668.74	1311.63	1330.86
Trat1	1.83	0.10034	1.09	0.72872	-1.51	0.0679585	-1.25	0.244083	1.05	0.764725	1.6	0.0494097	1.08	0.559555	1.3	0.304398	-1.87	0.369997	1.62	0.0188225	-1.2	0.21636	1.19	0.455388	381.11	298.17	353.27	293.63	205.5	348.88	393.98	213.65	108.45	140.08	122.56	207.47	162.28	177.42	247.79	304.29	265.06	184.58	640.89	118.37	1837.58	150.22	2695.66	139.74	195.39
[truncated: 405 more rows]
[truncated: 123 more columns]

## Sheet: LNs DE
Probe Name	9d PALN oppA2tn/wt FC	9d PALN oppA2tn/wt p value	9d AALN oppA2tn/wt FC	9d AALN oppA2tn/wt p value	9d SiLN oppA2tn/wt FC	9d SiLN oppA2tn/wt p value	2w PALN oppA2tn/wt FC	2w PALN oppA2tn/wt p value	2w AALN oppA2tn/wt FC	2w AALN oppA2tn/wt p value	2w SiLN oppA2tn/wt FC	2w SiLN oppA2tn/wt p value	4w PALN oppA2tn/wt FC	4w PALN oppA2tn/wt p value	4w AALN oppA2tn/wt FC	4w AALN oppA2tn/wt p value	4w SiLN oppA2tn/wt FC	4w SiLN oppA2tn/wt p value	8w PALN oppA2tn/wt FC	8w PALN oppA2tn/wt p value	8w AALN oppA2tn/wt FC	8w AALN oppA2tn/wt p value	8w SiLN oppA2tn/wt FC	8w SiLN oppA2tn/wt p value
[truncated: 207 more rows]

[truncated: 4 more sheets: LNs DE 9d, LNs DE 2w, LNs DE 4w, LNs DE 8w]
